# Supplementary material for: Transcriptional profiling in response to terminal drought stress reveals differential responses along the wheat genome
Source: BMC Genomics. 2009 Jun 24;10:279. doi: 10.1186/1471-2164-10-279 (PMC2713995; doi:10.1186/1471-2164-10-279)
Supplement: Additional file 1 — All differentially expressed genes in drought stress comparisons. The list of the 3,056 differentially expressed genes in drought comparisons is sorted in column A. For each probe set are reported the relative QT-cluster, the CTRL (control samples) expression levels in the three genotypes and the expression ratio of each comparison. Yellow boxes highlight differentially expressed (DE) probe sets. In X and Y columns the AGI code and Arabidopsis annotations of the homologous Affymetrix wheat probe set. The last column reports the list of MIPS functional categories (Ruepp et al. 2004) associated to the each gene.. [file 1471-2164-10-279-S1.xls]

## Sheet: Foglio1
ProbeSet ID	QT-Clustering	CS							CS-5AL							CRESO							Ath Accn	Ath Description	The Funcional Catalogue categories (To link codes to the relative functional categories see Ruepp et al. 2004)
		CTRL	MS Vs CTRL		SS Vs CTRL		SS Vs MS		CTRL	MS Vs CTRL		SS Vs CTRL		SS Vs MS		CTRL	MS Vs CTRL		SS Vs CTRL		SS Vs MS
			Ratio	DE	Ratio	DE	Ratio	DE		Ratio	DE	Ratio	DE	Ratio	DE		Ratio	DE	Ratio	DE	Ratio	DE
Ta.10.1.S1_a_at	Unclassified	540.185	4.28728	NO	6.79454	DIFF	1.58481	NO	630.058	1.87264	NO	2.92002	NO	1.55931	NO	1424.59	0.789482	NO	1.74283	NO	2.20756	NO	AT3G57270	glycosyl hydrolase family 17 protein, similar to beta-1,3-glucanase GI:16903144 from (Prunus persica)	01	01.05	01.05.02
Ta.10.1.S1_x_at	Unclassified	971.101	4.06821	NO	6.30932	DIFF	1.55088	NO	1183.01	1.84034	NO	2.67214	NO	1.45198	NO	2292.24	0.853338	NO	1.68749	NO	1.97752	NO	AT3G57270	glycosyl hydrolase family 17 protein, similar to beta-1,3-glucanase GI:16903144 from (Prunus persica)	01	01.05	01.05.02
Ta.10.2.S1_x_at	Unclassified	1393.44	3.4815	NO	5.6125	DIFF	1.61209	NO	1777.75	1.59575	NO	2.03388	NO	1.27456	NO	4176.12	0.914261	NO	1.42161	NO	1.55492	NO	AT4G16260	glycosyl hydrolase family 17 protein, similar to glucan endo-1,3-beta-glucosidase, basic vacuolar isoform precursor SP:P52407 from	01	01.05	01.05.02
Ta.10015.1.A1_a_at	Unclassified	157.764	1.31522	NO	1.36867	NO	1.04064	NO	126.474	1.32573	NO	1.73059	NO	1.30539	NO	130.92	1.30726	NO	2.9266	DIFF	2.23873	DIFF	AT1G32780	alcohol dehydrogenase, putative, similar to alcohol dehydrogenase GB:CAA37333 GI:297178 from (Solanum tuberosum); contains Pfam	16	16.17	16.17.09
Ta.10015.2.S1_at	Unclassified	96.7106	1.22957	NO	1.43444	NO	1.16662	NO	89.5127	1.09872	NO	1.53973	NO	1.40139	NO	44.8112	1.23035	NO	2.72852	DIFF	2.21767	DIFF	AT1G32780	alcohol dehydrogenase, putative, similar to alcohol dehydrogenase GB:CAA37333 GI:297178 from (Solanum tuberosum); contains Pfam	16	16.17	16.17.09
Ta.10032.1.S1_a_at	Unclassified	562.497	0.634223	NO	0.425924	DIFF	0.671567	NO	522.19	0.582435	NO	0.362152	DIFF	0.621789	NO	341.387	0.886551	NO	0.751114	NO	0.847232	NO	AT1G04250	auxin-responsive protein / indoleacetic acid-induced protein 17 (IAA17), Identical to SP:P93830 Auxin-responsive protein IAA17	11	11.02	11.02.03	11.02.03.04	14	14.04	14.07	14.07.05	14.07.07	14.13	14.13.01	14.13.01.01	16	16.01	18	18.01	18.01.01	18.02	18.02.01	30	30.01	30.01.05	30.01.05.01	30.01.09	30.01.09.08
Ta.10082.1.S1_a_at	Unclassified	98.4531	0.72305	NO	0.522981	NO	0.723299	NO	94.1245	0.65841	NO	0.428498	DIFF	0.650808	NO	47.6677	1.01001	NO	0.8453	NO	0.836924	NO	AT2G20060	ribosomal protein L4 family protein, contains Pfam profile PF00573: ribosomal protein L4/L1 family	12	12.01	12.01.01	12.04
Ta.10082.3.A1_s_at	Cluster 22	30.5312	0.802896	NO	0.544913	NO	0.678685	NO	32.8159	0.43688	NO	0.393927	DIFF	0.901683	NO	34.2624	1.11948	NO	0.683879	NO	0.610888	NO	AT2G20060	ribosomal protein L4 family protein, contains Pfam profile PF00573: ribosomal protein L4/L1 family	12	12.01	12.01.01	12.04
Ta.10093.1.A1_at	Unclassified	530.262	1.38454	NO	1.3623	NO	0.983937	NO	298.45	1.52439	NO	2.22418	DIFF	1.45907	NO	587.438	1.22902	NO	1.57021	NO	1.27762	NO	AT4G23890	expressed protein, hypothetical protein, Synechocystis sp., PIR:S76577	99
Ta.10098.2.S1_a_at	Unclassified	47.266	1.59439	NO	1.54232	NO	0.967342	NO	52.8438	1.61061	NO	2.00457	DIFF	1.2446	NO	47.1802	0.852056	NO	0.550122	NO	0.64564	NO	AT2G25620	protein phosphatase 2C, putative / PP2C, putative	1	1.04	14	14.07	14.07.03	16	16.01	18	18.01	18.01.01	18.02	70	70.26	70.26.03
Ta.10104.1.S1_at	Cluster 14	93.5876	1.25991	NO	1.95012	NO	1.54782	NO	85.947	1.5913	NO	2.73278	DIFF	1.71732	NO	93.3054	1.04979	NO	1.89516	NO	1.80527	NO	AT2G46960	cytochrome P450 family protein, similar to cytochrome P450 72A1 (SP:Q05047) (Catharanthus roseus); contains Pfam profile: PF00067	16	16.25	20	20.01	20.01.15
Ta.10130.1.S1_at	Cluster 09	1344.14	0.857032	NO	0.819529	NO	0.95624	NO	1225.21	0.545467	NO	0.658896	NO	1.20795	NO	2586.6	0.602254	NO	0.496558	DIFF	0.824499	NO	AT1G53910	similar to AP2 domain-containing protein RAP2.2 (RAP2.2) [Arabidopsis thaliana] (TAIR:At3g14230.2); similar to AP2	10	10.01	10.01.09	10.01.09.05	11	11.02	11.02.03	11.02.03.04	16	16.03	16.03.01	42	42.1	42.10.03	70	70.1
Ta.10166.1.A1_at	Cluster 01	313.783	2.3585	NO	2.51341	DIFF	1.06568	NO	300.773	1.51472	NO	2.1355	DIFF	1.40983	NO	1079.22	0.924639	NO	1.03847	NO	1.12311	NO	AT1G44446	chlorophyll a oxygenase (CAO) / chlorophyll b synthase, identical to chlorophyll a oxygenase GI:5853117 from (Arabidopsis thalian	1	1.2	1.20.19	01.20.19.01	70	70.26	70.26.03
Ta.10173.1.S1_at	Cluster 21	22.7625	1.76236	NO	2.21355	DIFF	1.25601	NO	21.0102	1.30419	NO	1.3809	NO	1.05882	NO	48.2625	0.866764	NO	1.23894	NO	1.42939	NO	AT1G31810	similar to formin homology 2 domain-containing protein / FH2 domain-containing protein [Arabidopsis thaliana] (TAIR:At5g58160.1);	11	11.02	16	16.01	42	42.04	42.04.03
Ta.10181.2.S1_a_at	Cluster 10	1703.97	0.675342	NO	0.424697	NO	0.628862	NO	1596.87	0.667744	NO	0.574495	NO	0.860353	NO	1086.88	1.00069	NO	0.414387	DIFF	0.414099	NO	AT2G22125	similar to C2 domain-containing protein / armadillo/beta-catenin repeat family protein [Arabidopsis thaliana] (TAIR:At1g44120.1);	99
Ta.10181.3.S1_a_at	Cluster 10	661.86	0.770074	NO	0.440071	NO	0.571466	NO	664.013	0.837739	NO	0.613296	NO	0.732084	NO	442.254	0.910357	NO	0.380477	DIFF	0.417942	DIFF	AT2G22125	similar to C2 domain-containing protein / armadillo/beta-catenin repeat family protein [Arabidopsis thaliana] (TAIR:At1g44120.1);	99
Ta.10191.1.S1_at	Unclassified	13.7369	0.861959	NO	2.09312	NO	2.42832	NO	22.3907	1.50799	NO	1.93285	NO	1.28174	NO	16.3693	0.623057	NO	1.63175	NO	2.61893	DIFF	AT3G13040	myb family transcription factor, contains Pfam profile: PF00249 myb-like DNA-binding domain	11	11.02	11.02.03	11.02.03.04	70	70.10
Ta.1020.1.S1_a_at	Unclassified	2303.02	1.2614	NO	0.995133	NO	0.788912	NO	2595.89	1.23398	NO	1.34738	NO	1.0919	NO	1508.67	1.24966	NO	0.406058	DIFF	0.324934	DIFF	AT1G75290	isoflavone reductase, putative, similar to SP:P52577 Isoflavone reductase homolog P3 (EC 1.3.1.-) {Arabidopsis thaliana}; contain	16	16.21	16.21.07
Ta.1020.2.A1_x_at	Unclassified	2138.26	1.13886	NO	0.754056	NO	0.662118	NO	2365.43	1.29542	NO	1.30365	NO	1.00635	NO	1556.61	1.33975	NO	0.400878	DIFF	0.299218	DIFF	AT4G39230	isoflavone reductase, putative, similar to allergenic isoflavone reductase-like protein Bet v 6.0102 (Betula pendula)(GI:10764491	99
Ta.10207.1.S1_at	Cluster 12	136.174	3.20907	NO	3.08351	NO	0.960871	NO	112.348	1.97679	NO	3.12623	DIFF	1.58147	NO	187.288	2.39047	NO	3.26627	DIFF	1.36637	NO	AT2G29380	protein phosphatase 2C, putative / PP2C, putative, contains PF00481: Protein phosphatase 2C domain; similar to protein phpsphata	1	1.04	14	14.07	14.07.03	18	18.01	18.01.01	18.02
Ta.10214.1.S1_at	Cluster 15	726.348	0.618826	NO	0.372093	NO	0.601288	NO	634.211	0.761383	NO	0.781916	NO	1.02697	NO	689.466	1.25999	NO	0.519894	NO	0.412619	DIFF	AT5G17420	cellulose synthase, catalytic subunit (IRX3), identical to gi:5230423	01	01.03	01.05	01.05.03	42	42.01	70	70.02
Ta.1022.2.S1_a_at	Cluster 18	57.3617	1.43619	NO	2.46966	NO	1.71959	NO	73.9388	1.52747	NO	1.64951	NO	1.0799	NO	60.7116	1.63717	NO	3.50744	DIFF	2.14239	DIFF	AT5G66170	senescence-associated family protein, contains similarity to ketoconazole resistant protein GI:928938 and senescence-associated	40	40.20
Ta.1022.2.S1_x_at	Unclassified	174.203	1.36231	NO	2.22396	NO	1.6325	NO	213.417	1.63273	NO	1.43282	NO	0.877559	NO	185.806	1.48212	NO	3.11217	DIFF	2.09981	DIFF	AT5G66170	senescence-associated family protein, contains similarity to ketoconazole resistant protein GI:928938 and senescence-associated	40	40.20
Ta.1022.3.S1_at	Cluster 07	9.603	0.970925	NO	1.21374	NO	1.25008	NO	10.7114	0.852905	NO	1.17728	NO	1.38032	NO	19.7495	1.54995	NO	5.61805	DIFF	3.62466	NO	AT5G66040	senescence-associated family protein, almost identical to ketoconazole resistant protein GI:928938 from (Arabidopsis thaliana)	40	40.20
Ta.10233.1.S1_at	Cluster 05	36.8171	0.729688	NO	0.411202	NO	0.563532	NO	29.9842	0.808918	NO	0.498274	NO	0.615976	NO	147.802	0.830798	NO	0.343893	DIFF	0.413931	DIFF	AT2G25220	protein kinase family protein, contains protein kinase domain, Pfam:PF00069	1	1.04	14	14.07	14.07.03
Ta.10237.1.S1_at	Unclassified	50.0215	3.20552	NO	2.18005	NO	0.680091	NO	79.2962	1.65875	NO	2.22735	DIFF	1.34279	NO	42.3713	2.36357	NO	1.19576	NO	0.505911	NO	AT4G12430	trehalose-6-phosphate phosphatase, putative, similar to trehalose-6-phosphate phosphatase (AtTPPB) (Arabidopsis thaliana) GI:294418	01	01.04	01.05	01.05.02	01.05.02.04	02	02.19	70	70.26	70.26.03
Ta.10273.1.S1_at	Unclassified	191.68	1.16087	NO	0.708928	NO	0.610689	NO	253.864	1.52032	NO	1.38206	NO	0.909058	NO	119.567	1.24652	NO	0.43442	DIFF	0.348506	DIFF	AT1G65870	disease resistance-responsive family protein, similar to dirigent protein (Forsythia x intermedia)	1	1.2	1.20.35	01.20.35.01	01.20.35.01.03	32	32.05
Ta.10273.1.S1_x_at	Unclassified	203.443	1.22348	NO	0.642741	NO	0.525339	NO	289.144	1.53616	NO	1.34099	NO	0.872948	NO	109.395	1.43044	NO	0.39464	DIFF	0.275888	DIFF	AT1G65870	disease resistance-responsive family protein, similar to dirigent protein (Forsythia x intermedia)	1	1.2	1.20.35	01.20.35.01	01.20.35.01.03	32	32.05
Ta.10275.1.S1_at	Cluster 04	1588.79	0.699265	NO	0.4161	NO	0.595054	NO	1465.38	0.820464	NO	0.696722	NO	0.849181	NO	578.959	0.792091	NO	0.475964	DIFF	0.600895	NO	AT5G45910	GDSL-motif lipase/hydrolase family protein, similar to lipase (Arabidopsis thaliana) GI:1145627; contains InterPro	01	01.05	01.05.05	01.05.05.07	01.06
Ta.10281.1.S1_a_at	Cluster 16	138.917	1.56344	NO	1.99473	NO	1.27586	NO	160.215	1.91864	NO	2.28401	DIFF	1.19043	NO	119.165	1.03752	NO	1.43465	NO	1.38277	NO	AT1G76130	alpha-amylase, putative / 1,4-alpha-D-glucan glucanohydrolase, putative, strong similarity to alpha-amylase GI:7532799 from (Malu	1	1.05	1.05.03	01.05.03.01	01.05.03.01.07	2	2.19	70	70.27	70.27.01
Ta.10284.1.S1_a_at	Cluster 15	687.526	0.912974	NO	0.565691	NO	0.619614	NO	732.889	0.775369	NO	0.715757	NO	0.923117	NO	722.504	1.2507	NO	0.444669	DIFF	0.355537	DIFF	AT1G61250	secretory carrier membrane protein (SCAMP) family protein (SC3), contains Pfam domain, PF04144: SCAMP family	20	20.03	20.09	20.09.16
Ta.10284.2.S1_a_at	Cluster 15	112.449	0.720813	NO	0.55648	NO	0.772017	NO	108.894	0.804009	NO	0.772299	NO	0.96056	NO	107.056	1.0532	NO	0.462411	DIFF	0.439052	NO	AT1G61250	secretory carrier membrane protein (SCAMP) family protein (SC3), contains Pfam domain, PF04144: SCAMP family	20	20.03	20.09	20.09.16
Ta.103.1.S1_at	Cluster 20	574.428	0.739991	NO	0.591544	NO	0.799394	NO	301.867	0.418615	NO	0.611986	NO	1.46193	NO	592.822	0.346814	NO	0.346935	DIFF	1.00035	NO	AT3G49930	zinc finger (C2H2 type) family protein, contains Pfam profile: PF00096 zinc finger, C2H2 type	11	11.02	11.02.03	11.02.03.04	16	16.03	16.17	16.17.09	70	70.26	70.26.03
Ta.10311.1.S1_at	Cluster 03	81.5957	2.14871	DIFF	4.55862	DIFF	2.12156	DIFF	100.189	2.6369	DIFF	5.30808	DIFF	2.013	NO	163.349	1.65059	NO	2.12279	DIFF	1.28608	NO	AT2G32500	expressed protein	70	70.16
Ta.10319.1.A1_s_at	Unclassified	229.252	0.889558	NO	0.548409	NO	0.616496	NO	310.829	0.965961	NO	1.09205	NO	1.13053	NO	200.296	1.34981	NO	0.638182	NO	0.472792	DIFF
Ta.10325.1.S1_at	Unclassified	70.9551	0.643428	NO	0.402717	DIFF	0.625892	NO	111.985	0.706588	NO	0.33428	DIFF	0.473091	NO	47.9314	0.740524	NO	0.493814	DIFF	0.666844	NO	AT5G61700	ABC transporter family protein, ABC family transporter, Entamoeba histolytica, EMBL:EH058	01	01.04	16	16.19	16.19.03	20	20.03	70	70.16
Ta.10326.1.S1_at	Cluster 11	48.2824	0.481962	NO	0.270564	DIFF	0.561381	NO	39.4317	0.294663	NO	0.292313	NO	0.992025	NO	133.37	0.472818	NO	0.277126	DIFF	0.586114	NO
Ta.10328.1.S1_at	Cluster 04	533.374	0.653662	NO	0.361262	DIFF	0.552674	NO	353.999	0.80655	NO	0.691925	NO	0.857881	NO	136.511	0.755148	NO	0.387379	DIFF	0.512984	NO	AT5G23750	remorin family protein, contains Pfam domain, PF03766: Remorin, N-terminal region; contains Pfam domain, PF03763: Remorin,	16	16.03	16.03.01
Ta.10333.3.S1_x_at	Cluster 01	51.9103	1.72151	NO	2.00437	DIFF	1.16431	NO	52.5005	1.39898	NO	1.72057	NO	1.22987	NO	115.022	1.31865	NO	1.4043	NO	1.06496	NO	AT5G18660	Encodes a protein with 3,8-divinyl protochlorophyllide a 8-vinyl reductase activity. Mutants accumulate divinyl chlorophyll rather	01	01.20	01.20.19	01.20.19.01	70	70.26	70.26.03
Ta.10334.2.A1_at	Cluster 01	124.275	1.58924	NO	1.7669	NO	1.11179	NO	116.649	1.7787	NO	2.18389	DIFF	1.2278	NO	257.159	1.60924	NO	1.78876	NO	1.11156	NO	AT3G08840	D-alanine--D-alanine ligase family, similar to D-alanine--D-alanine ligase (EC 6.3.2.4) (D-alanylalanine synthetase) (D-Ala-D-Ala	1	1.05	1.05.03	01.05.03.02	01.05.03.02.04	42
Ta.10335.1.S1_at	Unclassified	41.6882	0.775983	NO	0.465391	DIFF	0.599743	NO	32.6626	0.761919	NO	0.535705	NO	0.703099	NO	79.9019	0.801848	NO	0.912033	NO	1.13741	NO
Ta.10349.1.S1_a_at	Unclassified	612.947	1.81612	NO	2.1041	DIFF	1.15857	NO	640.223	1.37066	NO	1.61089	NO	1.17526	NO	1082.56	0.787728	NO	0.969837	NO	1.23118	NO	AT1G68300	universal stress protein (USP) family protein, similar to ER6 protein (Lycopersicon esculentum) GI:5669654; contains Pfam	32	32.01
Ta.10349.2.S1_at	Cluster 02	465.684	1.56057	NO	2.49726	DIFF	1.60022	NO	456.314	1.0946	NO	1.79437	NO	1.63928	NO	5.50587	0.918615	NO	0.992666	NO	1.08061	NO	AT1G68300	universal stress protein (USP) family protein, similar to ER6 protein (Lycopersicon esculentum) GI:5669654; contains Pfam	32	32.01
Ta.10351.1.S1_at	Cluster 05	91.6606	0.998071	NO	0.793946	NO	0.795481	NO	78.9843	0.93512	NO	1.03115	NO	1.10269	NO	311.743	0.664495	NO	0.450453	DIFF	0.677888	NO	AT3G03870	expressed protein, predicted using genefinder	99
Ta.10354.1.S1_at	Cluster 15	101.936	0.891859	NO	0.772835	NO	0.866544	NO	108.879	0.857636	NO	0.828903	NO	0.966498	NO	158.057	0.932303	NO	0.425658	DIFF	0.456566	NO	AT1G76550	pyrophosphate--fructose-6-phosphate 1-phosphotransferase alpha subunit, putative / pyrophosphate-dependent	1	1.05	1.05.02	01.05.02.07	2	2.01	2.01.03
Ta.10354.1.S1_x_at	Unclassified	75.8551	0.83175	NO	0.745392	NO	0.896173	NO	88.4071	0.77692	NO	0.712648	NO	0.917273	NO	102.154	0.790318	NO	0.365246	DIFF	0.462151	DIFF	AT1G76550	pyrophosphate--fructose-6-phosphate 1-phosphotransferase alpha subunit, putative / pyrophosphate-dependent	1	1.05	1.05.02	01.05.02.07	2	2.01	2.01.03
Ta.10354.2.S1_x_at	Cluster 10	66.6143	0.879359	NO	0.716102	NO	0.814345	NO	70.5378	0.770037	NO	0.660823	NO	0.858169	NO	45.6209	0.677591	NO	0.398008	DIFF	0.587387	NO	AT1G76550	pyrophosphate--fructose-6-phosphate 1-phosphotransferase alpha subunit, putative / pyrophosphate-dependent	1	1.05	1.05.02	01.05.02.07	2	2.01	2.01.03
Ta.1037.1.S1_at	Unclassified	758.432	1.24245	NO	0.908875	NO	0.731519	NO	796.869	1.32169	NO	1.25638	NO	0.950583	NO	1226.23	0.960686	NO	0.471163	DIFF	0.490444	NO	AT1G78780	pathogenesis-related family protein, contains similarity to pathogen-related protein (GI:499073) (Swiss-Prot:P16273) (Hordeum	99
Ta.10381.1.S1_at	Unclassified	126.934	2.16788	NO	4.05295	DIFF	1.86955	NO	162.818	1.10739	NO	2.15938	NO	1.94997	NO	437.143	0.774625	NO	0.749596	NO	0.967688	NO
Ta.10381.1.S1_x_at	Unclassified	128.068	2.10024	NO	3.90041	DIFF	1.85712	NO	162.598	1.06856	NO	2.1713	NO	2.03199	NO	425.15	0.793988	NO	0.775505	NO	0.976722	NO
Ta.10382.1.S1_at	Unclassified	138.418	1.03642	NO	0.630466	NO	0.60831	NO	201.462	0.647071	NO	0.502653	NO	0.776813	NO	205.17	0.901705	NO	0.212552	DIFF	0.235723	DIFF	AT1G02190	CER1 protein, putative, similar to CER1 GI:1199467 and maize gl1 homolog (glossy1 locus) GI:1209703 from (Arabidopsis thaliana)	70	70.16
Ta.10389.1.S1_a_at	Cluster 18	47.752	1.06574	NO	3.24212	NO	3.04213	NO	102.63	1.33453	NO	2.58896	DIFF	1.93998	NO	71.165	1.90831	NO	5.05801	DIFF	2.65052	DIFF	AT2G37790	aldo/keto reductase family protein, similar to chalcone reductase (Sesbania rostrata)(GI:2792155), and aldose reductase ALDRXV4	99
Ta.10389.1.S1_at	Cluster 02	80.2314	1.213	NO	2.73495	NO	2.25469	NO	120.901	1.61233	NO	2.75125	DIFF	1.70638	NO	12.6917	1.20997	NO	1.1876	NO	0.981515	NO	AT2G37770	similar to aldo/keto reductase family protein [Arabidopsis thaliana] (TAIR:At3g53880.1); similar to aldose reductase	99
Ta.10389.2.S1_at	Cluster 18	64.0211	1.03591	NO	2.71873	DIFF	2.6245	NO	107.251	2.03876	DIFF	3.04297	DIFF	1.49256	NO	88.0385	2.3537	NO	5.47188	DIFF	2.3248	DIFF	AT2G37790	aldo/keto reductase family protein, similar to chalcone reductase (Sesbania rostrata)(GI:2792155), and aldose reductase ALDRXV4	99
Ta.10389.3.A1_at	Unclassified	74.0489	0.913433	NO	2.10316	NO	2.30248	NO	148.801	1.30002	NO	2.17716	DIFF	1.67472	NO	156.572	2.01491	NO	4.31934	DIFF	2.14369	DIFF	AT2G37770	similar to aldo/keto reductase family protein [Arabidopsis thaliana] (TAIR:At3g53880.1); similar to aldose reductase	99
Ta.10390.2.A1_x_at	Unclassified	1546.42	0.691063	NO	1.27844	NO	1.84996	NO	1484.06	1.45417	NO	1.53275	NO	1.05404	NO	1446.26	0.717591	NO	2.06018	DIFF	2.87096	DIFF	AT5G50260	cysteine proteinase, putative, similar to cysteine endopeptidase precursor CysEP GI:2944446 from (Ricinus communis)	14	14.13
Ta.10398.2.S1_a_at	Cluster 02	209.936	1.70798	NO	2.0107	DIFF	1.17724	NO	295.251	1.38106	NO	1.77533	NO	1.28548	NO	85.2393	1.22705	NO	1.2261	NO	0.99923	NO	AT1G09380	integral membrane family protein / nodulin MtN21-related, similar to MtN21 GI:2598575 (root nodule development) from (Medicago	99
Ta.10401.1.S1_a_at	Unclassified	114.876	1.11293	NO	1.55724	NO	1.39923	NO	297.095	2.00935	NO	1.73359	NO	0.862764	NO	48.3551	1.0657	NO	2.22452	DIFF	2.08738	NO	AT3G57150	dyskerin, putative / nucleolar protein NAP57, putative, similar to SP:P40615 Dyskerin (Nucleolar protein NAP57) {Rattus norvegicu	11	11.04	11.06	11.06.02
Ta.10408.1.S1_at	Cluster 05	236.884	0.610307	NO	0.646707	NO	1.05964	NO	185.255	0.981962	NO	1.17985	NO	1.20153	NO	577.623	0.734931	NO	0.370362	DIFF	0.503942	NO	AT2G41310	two-component responsive regulator / response reactor 3 (RR3), identical to response reactor 3 GI:3273200 from (Arabidopsis	11	11.02	11.02.03	11.02.03.04	30	30.01	30.01.05	30.01.05.07	30.01.09	30.01.09.08
Ta.10409.1.S1_at	Cluster 11	27.088	0.77652	NO	0.530365	NO	0.683003	NO	33.0933	0.536412	NO	0.461122	DIFF	0.85964	NO	37.9318	0.939646	NO	0.46644	NO	0.4964	NO	AT1G54570	esterase/lipase/thioesterase family protein, contains Interpro entry IPR000379	99
Ta.10441.1.S1_at	Cluster 19	38.608	0.918212	NO	0.59771	NO	0.65095	NO	50.1208	0.714031	NO	0.852387	NO	1.19377	NO	71.596	1.49771	NO	0.603895	NO	0.403213	DIFF	AT4G35790	phospholipase D delta / PLD delta (PLDDELTA), identical to phospholipase D delta SP: Q9C5Y0 from (Arabidopsis thaliana); supporti	01	01.06	01.06.02	01.06.02.01	30	30.01	30.01.09	30.01.09.09	32	32.01	32.01.06	34	34.11	34.11.09	40	40.10	40.10.02	70	70.02	70.04	70.04.05
Ta.10473.1.S1_at	Unclassified	367.827	1.39598	NO	1.9655	NO	1.40797	NO	433.894	1.74175	NO	2.17594	DIFF	1.24929	NO	763.601	1.09811	NO	1.19391	NO	1.08724	NO	AT3G17040	tetratricopeptide repeat (TPR)-containing protein, low similarity to SP:Q9FNS4 PsbB mRNA maturation factor Mbb1, chloroplast precur	11	11.04	12	12.07	42	42.26	70	70.26	70.26.03
Ta.10473.3.S1_a_at	Unclassified	81.3107	1.8416	NO	2.84754	DIFF	1.54624	NO	124.173	2.00523	DIFF	2.57369	DIFF	1.28349	NO	182.192	1.19999	NO	1.52803	NO	1.27337	NO	AT3G17040	tetratricopeptide repeat (TPR)-containing protein, low similarity to SP:Q9FNS4 PsbB mRNA maturation factor Mbb1, chloroplast precur	11	11.04	12	12.07	42	42.26	70	70.26	70.26.03
Ta.10480.1.S1_a_at	Unclassified	83.7931	3.39622	NO	5.33857	DIFF	1.57192	NO	75.968	3.28028	DIFF	3.64738	DIFF	1.11191	NO	1223.16	0.735905	NO	0.468979	DIFF	0.637282	NO	AT2G02990	ribonuclease 1 (RNS1), identical to ribonuclease SP:P42813 Ribonuclease 1 precursor (EC 3.1.27.1) {Arabidopsis thaliana},	1	1.03	1.03.16	1.2	1.20.35	01.20.35.01	01.20.35.01.05	32	32.01	32.01.11	36	36.25	36.25.16	36.25.16.08	40	40.2	70	70.27	70.27.01
Ta.10488.1.A1_at	Cluster 23	21.155	0.61833	NO	0.534795	NO	0.864902	NO	19.6342	0.50632	NO	0.564881	NO	1.11566	NO	27.7371	0.5627	NO	0.402712	DIFF	0.715677	NO	AT3G16230	expressed protein, similar to ASC-1 complex subunit P50 (GI:12061189) (Homo sapiens)	16	16.03	70	70.16
Ta.10515.1.S1_at	Unclassified	293.973	0.919234	NO	0.786222	NO	0.855301	NO	354.094	0.806031	NO	0.6045	NO	0.74997	NO	381.445	0.47582	NO	0.45197	DIFF	0.949875	NO	AT2G37710	lectin protein kinase, putative, similar to receptor lectin kinase 3 (Arabidopsis thaliana) gi:4100060:gb:AAD00733; contains	1	1.04	34	34.11	34.11.03	36	36.2	36.20.18	36.20.18.99
Ta.10520.1.S1_at	Cluster 20	394.485	1.17653	NO	0.996648	NO	0.84711	NO	218.016	0.74708	NO	1.08061	NO	1.44645	NO	562.204	0.381537	NO	0.307501	DIFF	0.805953	NO	AT5G12010	expressed protein	99
Ta.10520.2.S1_a_at	Cluster 20	150.114	1.27695	NO	0.931	NO	0.729083	NO	84.999	0.801918	NO	1.01905	NO	1.27077	NO	232.155	0.505566	NO	0.383736	DIFF	0.759022	NO	AT5G12010	expressed protein	99
Ta.10520.2.S1_x_at	Cluster 20	51.6627	1.41981	NO	0.955738	NO	0.673146	NO	32.0615	0.889699	NO	1.02419	NO	1.15117	NO	79.4273	0.423883	NO	0.39133	DIFF	0.923203	NO	AT4G18670	leucine-rich repeat family protein / extensin family protein, similar to extensin-like protein (Lycopersicon esculentum)	16	16.01	42	42.01	70	70.01
Ta.10535.1.S1_at	Cluster 01	180.387	1.50709	NO	2.41072	DIFF	1.59959	NO	115.41	1.25343	NO	2.34623	DIFF	1.87184	NO	360.443	1.48662	NO	2.50319	DIFF	1.68381	NO
Ta.10555.1.A1_at	Unclassified	50.7615	0.634099	NO	0.59115	NO	0.932266	NO	330.889	0.406382	NO	0.179672	DIFF	0.442125	NO	18.9764	0.984566	NO	1.12381	NO	1.14142	NO	AT4G23140	receptor-like protein kinase 5 (RLK5), identical to receptor-like protein kinase 5 (Arabidopsis thaliana) GI:13506747; contains	01	01.04	14	14.07	14.07.03
Ta.1058.2.A1_at	Unclassified	66.0881	0.496332	NO	0.405069	DIFF	0.816125	NO	45.7572	0.668363	NO	1.21561	NO	1.81878	NO	75.7482	0.661443	NO	0.596729	NO	0.902162	NO	AT3G25570	adenosylmethionine decarboxylase family protein, contains Pfam profile: PF01536 adenosylmethionine decarboxylase	01	01.01	01.01.05	01.01.05.01	01.01.05.01.01
Ta.1063.1.S1_at	Unclassified	118.166	1.54318	NO	1.35953	NO	0.88099	NO	91.3666	2.03031	DIFF	1.60441	NO	0.790228	NO	184.902	0.975019	NO	1.43136	NO	1.46803	NO	AT3G09220	laccase family protein / diphenol oxidase family protein, similar to laccase (Pinus taeda)(GI:13661201), laccase GB:CAA74105 (Popul	16	16.17	16.17.09
Ta.10630.3.S1_x_at	Cluster 02	112.746	1.26692	NO	1.50196	NO	1.18553	NO	94.4521	1.37945	NO	2.02529	DIFF	1.46819	NO	68.3821	0.927382	NO	1.08786	NO	1.17304	NO
Ta.10639.2.S1_at	Unclassified	30.729	1.91701	NO	5.80088	DIFF	3.026	NO	109.178	0.347603	NO	0.48672	NO	1.40022	NO	88.5176	1.00358	NO	1.74411	NO	1.73789	NO
Ta.1066.1.S1_x_at	Cluster 04	41.21	0.903621	NO	0.526886	NO	0.583083	NO	49.284	0.509942	NO	0.467002	DIFF	0.915794	NO	6.88846	0.794896	NO	0.868958	NO	1.09317	NO
Ta.10672.1.S1_at	Cluster 02	12.5592	2.64898	NO	5.37671	NO	2.02973	NO	10.4802	2.26395	DIFF	7.13153	DIFF	3.15004	DIFF	6.08494	1.12367	NO	0.984588	NO	0.876226	NO
Ta.10677.1.A1_at	Unclassified	7.29084	0.735661	NO	0.7539	NO	1.02479	NO	15.3332	0.468258	NO	0.439474	DIFF	0.93853	NO	5.87353	0.888541	NO	0.891077	NO	1.00285	NO
Ta.10682.1.A1_at	Cluster 16	152.769	2.07421	DIFF	2.17638	NO	1.04926	NO	268.27	1.14007	NO	1.52967	NO	1.34173	NO	131.341	1.41939	NO	1.48069	NO	1.04319	NO	AT1G20823	zinc finger (C3HC4-type RING finger) family protein, contains Pfam domain, PF00097: Zinc finger, C3HC4 type (RING finger)	16	16.01	16.17	16.17.09
Ta.10715.1.S1_at	Cluster 21	97.6579	1.8324	NO	2.16279	DIFF	1.1803	NO	43.2796	1.08944	NO	2.16875	DIFF	1.9907	NO	371.035	0.972278	NO	0.895076	NO	0.920597	NO	AT5G44520	ribose 5-phosphate isomerase-related, low similarity to SP:P47968 Ribose 5-phosphate isomerase (EC 5.3.1.6)	01	01.05	01.05.02	01.05.02.07	01.05.12	01.05.12.01	02	02.07	02.07.03	70	70.26	70.26.03
Ta.10740.2.S1_x_at	Cluster 08	170.407	0.693516	NO	0.530004	NO	0.764227	NO	201.451	0.573157	NO	0.432301	DIFF	0.754245	NO	114.602	0.613034	NO	0.646647	NO	1.05483	NO	AT1G48320	thioesterase family protein, similar to ComAB (Bacillus licheniformis) GI:1834379; contains Pfam profile PF03061: thioesterase	1	1.06	1.06.05	2	2.25
Ta.10760.1.S1_at	Unclassified	35.8161	3.90338	DIFF	1.76954	NO	0.453336	NO	24.2079	1.52338	NO	1.55562	NO	1.02116	NO	32.5317	2.196	NO	1.36243	NO	0.620416	NO	AT1G16610	arginine/serine-rich protein, putative (SR45), similar to arginine/serine-rich protein GI:6601502 from	11	11.04	11.04.03	11.04.03.01	16	16.01	16.03	16.03.03	70	70.1	70.10.06	70.10.09
Ta.10772.1.A1_at	Unclassified	68.4123	1.14948	NO	1.46187	NO	1.27177	NO	85.9754	1.86394	NO	2.09181	DIFF	1.12225	NO	39.3768	1.45043	NO	3.20448	DIFF	2.20932	DIFF	AT5G64700	nodulin MtN21 family protein, similar to MtN21 GI:2598575 (root nodule development) from (Medicago truncatula); contains Pfam	99
Ta.10775.1.S1_at	Unclassified	6073.39	1.22472	NO	1.6131	NO	1.31711	NO	5546.23	1.41242	NO	1.57127	NO	1.11247	NO	2852.93	1.38109	NO	2.24203	DIFF	1.62337	NO	AT1G18970	germin-like protein (GLP1) (GLP4), identical to germin-like protein subfamily T member 1 (SP:P92995)	4	4.01	16	16.17
Ta.10789.1.S1_at	Cluster 01	143.348	0.976188	NO	1.26854	NO	1.29948	NO	89.9651	1.363	NO	2.26056	NO	1.65852	NO	282.758	1.46889	NO	2.02395	DIFF	1.37788	NO
Ta.10807.1.A1_at	Cluster 02	67.7582	1.62679	NO	1.63709	NO	1.00633	NO	71.1334	1.97904	NO	2.05646	DIFF	1.03912	NO	22.2426	0.816175	NO	1.00713	NO	1.23397	NO
Ta.10823.2.S1_x_at	Unclassified	8.10742	0.74244	NO	0.808972	NO	1.08961	NO	6.33611	1.10371	NO	1.18201	NO	1.07095	NO	7.11746	1.34615	NO	2.26271	DIFF	1.68087	NO	AT1G53280	DJ-1 family protein, similar to DJ-1 protein (Homo sapiens) GI:1780755; similar to DJ-1 beta (GI:18642508) (Drosophila	70	70.26	70.26.03
Ta.10830.1.A1_at	Cluster 04	162.283	0.451791	NO	0.243487	NO	0.538938	NO	163.439	0.408512	DIFF	0.220215	DIFF	0.539067	NO	19.3377	1.07775	NO	1.02461	NO	0.950692	NO	AT3G50120	expressed protein, contains Pfam profile PF03140: Plant protein of unknown function; expression supported by MPSS	99
Ta.10857.1.A1_at	Unclassified	94.27	0.755248	NO	0.903802	NO	1.1967	NO	73.0437	0.721273	NO	0.882137	NO	1.22303	NO	207.134	0.370666	NO	0.168757	DIFF	0.45528	NO
Ta.10859.1.A1_at	Unclassified	89.2951	3.06323	NO	2.04414	NO	0.667314	NO	78.374	2.3099	NO	2.80333	DIFF	1.21362	NO	103.95	2.30024	NO	1.6461	NO	0.715624	NO	AT4G35560	expressed protein	99
Ta.10859.2.A1_a_at	Unclassified	69.2851	3.46144	NO	2.06844	NO	0.597567	NO	52.374	2.81393	NO	3.15373	DIFF	1.12076	NO	115.303	2.37358	NO	1.58692	NO	0.668579	NO	AT4G35560	expressed protein	99
Ta.10900.1.S1_at	Unclassified	359.961	0.867074	NO	0.644981	NO	0.743859	NO	272.935	0.740249	NO	0.706175	NO	0.95397	NO	274.576	0.962553	NO	0.44677	DIFF	0.46415	NO	AT2G03890	phosphatidylinositol 3- and 4-kinase family protein, low similarity to phosphatidylinositol 4-kinase type-II beta (Homo	1	1.04	30	30.01	30.01.09	30.01.09.11
Ta.10901.1.S1_at	Cluster 01	48.5794	1.54374	NO	1.73569	NO	1.12434	NO	50.5137	1.27074	NO	2.05959	DIFF	1.62078	NO	96.5517	1.11692	NO	1.9349	NO	1.73235	NO	AT4G27600	pfkB-type carbohydrate kinase family protein, contains Pfam profile: PF00294 pfkB family carbohydrate kinase	01	01.04	01.05	01.05.02	70	70.26	70.26.03
Ta.10909.1.S1_s_at	Cluster 03	91.1987	4.25336	NO	5.61587	NO	1.32034	NO	93.3383	6.13351	DIFF	11.2733	DIFF	1.83799	NO	197.716	4.82535	NO	5.67392	DIFF	1.17586	NO	AT3G57680	peptidase S41 family protein, similar to PSII D1 protein processing enzyme (GI::7268527) (Arabidopsis thaliana); similar to	14	14.13	16	16.01	30	30.01
Ta.10909.1.S1_x_at	Cluster 03	42.04	3.49674	NO	5.16073	NO	1.47587	NO	42.4588	5.87476	DIFF	10.75	DIFF	1.82986	NO	95.7264	5.00826	NO	6.75276	DIFF	1.34832	NO	AT3G57680	peptidase S41 family protein, similar to PSII D1 protein processing enzyme (GI::7268527) (Arabidopsis thaliana); similar to	14	14.13	16	16.01	30	30.01
Ta.1096.3.S1_at	Unclassified	30.3972	0.573047	NO	0.356146	DIFF	0.621495	NO	15.5799	0.72322	NO	0.905689	NO	1.2523	NO	26.9378	1.12146	NO	0.793805	NO	0.707831	NO	AT1G27330	expressed protein, similar to EST gb:AA650671 and gb:T20610	99
Ta.10977.1.S1_at	Unclassified	105.069	0.729212	NO	0.357214	DIFF	0.489863	NO	74.617	0.921619	NO	0.74314	NO	0.806342	NO	152.067	0.837488	NO	0.665393	NO	0.794511	NO	AT2G14820	phototropic-responsive NPH3 family protein, contains NPH3 family domain, Pfam:PF03000	30	34	34.11	34.11.01
Ta.10977.2.S1_at	Cluster 05	13.623	0.933372	NO	0.76835	NO	0.823198	NO	13.2262	0.919895	NO	0.854152	NO	0.928532	NO	64.6767	0.665539	NO	0.367118	DIFF	0.551609	NO	AT4G37590	phototropic-responsive NPH3 family protein, contains NPH3 family domain, Pfam:PF03000	30	34	34.11	34.11.01
Ta.11001.2.S1_a_at	Cluster 22	555.515	0.76086	NO	0.618199	NO	0.812501	NO	508.355	0.659416	NO	0.401176	DIFF	0.60838	NO	487.469	0.907356	NO	0.806298	NO	0.888624	NO	AT3G03920	Gar1 RNA-binding region family protein, contains Pfam profile PF04410: Gar1 protein RNA binding region	11	11.04	11.04.01	12	12.01	16	16.03	16.03.03
Ta.11004.1.S1_at	Unclassified	5.98018	0.913785	NO	0.733387	NO	0.802582	NO	10.5392	0.431054	NO	0.37382	DIFF	0.867222	NO	4.82896	0.949692	NO	1.01395	NO	1.06766	NO
Ta.11022.2.S1_x_at	Cluster 11	201.499	0.395106	NO	0.161056	NO	0.407627	NO	139.281	0.184505	NO	0.316573	NO	1.7158	NO	238.207	0.818198	NO	0.28614	DIFF	0.34972	NO
Ta.11023.1.S1_at	Unclassified	163.494	1.22165	NO	2.04897	DIFF	1.67721	NO	202.376	1.04241	NO	1.54907	NO	1.48604	NO	93.8084	1.03064	NO	2.09844	DIFF	2.03606	DIFF	AT2G16400	homeodomain-containing protein	10	10.01	10.01.09	10.01.09.05	11	11.02	11.02.03	11.02.03.04	16	16.03	16.03.01	42	42.1	42.10.03	70	70.1
Ta.11025.1.A1_at	Cluster 02	243.443	0.67501	NO	3.68162	DIFF	5.45416	NO	774.145	0.917181	NO	1.24357	NO	1.35586	NO	19.8034	0.715905	NO	1.07531	NO	1.50202	NO	AT1G30730	FAD-binding domain-containing protein, similar to SP:P30986 reticuline oxidase precursor (Berberine-bridge-forming	20	20.01	20.01.15
Ta.11031.1.A1_at	Cluster 09	50.0356	0.613957	NO	0.371705	NO	0.605426	NO	8.56387	1.08458	NO	0.850653	NO	0.784316	NO	99.0714	0.434935	NO	0.228305	DIFF	0.524917	NO	AT3G03870	expressed protein, predicted using genefinder	99
Ta.11050.1.S1_at	Cluster 08	14.1909	0.603153	NO	0.475716	DIFF	0.788715	NO	17.7171	0.486418	NO	0.444579	NO	0.913986	NO	5.73247	1.08373	NO	1.10249	NO	1.01731	NO
Ta.11087.1.S1_at	Cluster 08	60.6174	0.231157	DIFF	0.206572	DIFF	0.893644	NO	371.486	0.134778	NO	0.0366097	DIFF	0.271629	NO	11.7169	1.01214	NO	0.895063	NO	0.884331	NO
Ta.11087.2.S1_at	Unclassified	5.66643	0.907212	NO	0.818771	NO	0.902514	NO	14.5961	0.364167	NO	0.353912	DIFF	0.971841	NO	5.95737	0.998625	NO	1.3674	NO	1.36928	NO
Ta.11089.1.A1_at	Cluster 05	19.2286	0.77671	NO	0.491735	NO	0.633099	NO	21.8104	0.483301	NO	0.446734	NO	0.92434	NO	67.4275	0.491836	NO	0.29532	DIFF	0.600443	NO
Ta.11095.1.A1_at	Unclassified	158.685	1.12942	NO	0.69506	NO	0.615411	NO	133.584	0.974008	NO	0.993832	NO	1.02035	NO	120.105	1.02151	NO	0.426475	DIFF	0.417495	DIFF	AT1G31650	Encodes a member of KPP-like gene family, homolog of KPP (kinase partner protein) gene in tomato. Also a member of the RopGEF	18	18.02	18.02.03	70	70.16
Ta.11100.1.S1_at	Cluster 23	527.929	0.923586	NO	0.738026	NO	0.799087	NO	523.992	0.766219	NO	0.592922	NO	0.773829	NO	721.406	0.578612	NO	0.41183	DIFF	0.711755	NO	AT2G41430	dehydration-induced protein (ERD15), identical to dehydration-induced protein ERD15 GI:710626 from (Arabidopsis thaliana)	16	16.01	32	32.01	34	34.11	34.11.01	34.11.03	34.11.03.12	34.11.10	70	70.03
Ta.11103.1.A1_at	Unclassified	62.2047	0.908877	NO	0.491444	NO	0.540715	NO	66.2546	0.634268	NO	0.420355	DIFF	0.662739	NO	50.6933	0.793622	NO	0.524168	NO	0.660475	NO	AT2G47680	zinc finger (CCCH type) helicase family protein, similar to SP:Q28141 ATP-dependent RNA helicase A (Nuclear DNA helicase II)	1	1.03	16	16.03	16.19	16.19.03	70	70.26	70.26.03
Ta.11122.1.A1_at	Cluster 13	5.30254	1.02751	NO	0.995016	NO	0.968381	NO	5.35544	1.20161	NO	1.09019	NO	0.907276	NO	353.566	1.23855	NO	3.10742	DIFF	2.50891	NO	AT5G13930	chalcone synthase / naringenin-chalcone synthase, identical to SP:P13114	01	01.20	01.20.35	01.20.35.01	01.20.35.01.05	32	32.01	32.01.01	34	34.11	34.11.01	34.11.03	34.11.07	36	36.20	36.20.18	36.20.18.99	36.25	36.25.16	36.25.16.08	70	70.07	70.10
Ta.11147.1.A1_at	Unclassified	102.455	1.06092	NO	0.577054	NO	0.54392	NO	154.744	1.06051	NO	0.762609	NO	0.719093	NO	154.405	1.6742	NO	0.581412	NO	0.347277	DIFF	AT4G36220	cytochrome P450 84A1 (CYP84A1) / ferulate-5-hydroxylase (FAH1), identical to Cytochrome P450 84A1 (Ferulate-5-hydroxylase)	01	01.20	01.20.35	01.20.35.01	01.20.35.01.03	34	34.11	34.11.01	70	70.26	70.26.03
Ta.11152.2.A1_a_at	Cluster 03	139.236	1.78122	NO	3.10353	NO	1.74236	NO	181.949	2.06349	DIFF	2.61724	DIFF	1.26836	NO	206.049	1.56542	NO	3.51737	DIFF	2.24691	DIFF	AT4G02280	sucrose synthase, putative / sucrose-UDP glucosyltransferase, putative, strong similarity to sucrose synthase GI:6682841 from (Citrus	01	01.05	01.05.02	01.05.02.01	01.05.02.04	70	70.16
Ta.11152.3.S1_at	Cluster 03	90.3157	1.96962	NO	3.33308	NO	1.69225	NO	114.571	2.12985	DIFF	2.73853	DIFF	1.28579	NO	152.446	1.36083	NO	3.03546	DIFF	2.23059	NO	AT4G02280	sucrose synthase, putative / sucrose-UDP glucosyltransferase, putative, strong similarity to sucrose synthase GI:6682841 from (Citrus	01	01.05	01.05.02	01.05.02.01	01.05.02.04	70	70.16
Ta.11168.1.A1_at	Unclassified	130.05	1.07178	NO	0.573947	NO	0.535508	NO	156.786	0.961734	NO	0.868307	NO	0.902856	NO	136.203	1.60905	NO	0.358372	DIFF	0.222722	DIFF	AT5G21950	hydrolase, alpha/beta fold family protein, low similarity to 2-hydroxy-6-oxo-7-methylocta-2,4-dienoate hydrolase	01	01.05	01.05.11	70	70.16
Ta.11168.1.A1_x_at	Unclassified	115.343	1.11708	NO	0.58363	NO	0.522462	NO	131.309	1.12888	NO	0.982895	NO	0.87068	NO	114.23	1.52425	NO	0.424511	DIFF	0.278504	DIFF	AT5G21950	hydrolase, alpha/beta fold family protein, low similarity to 2-hydroxy-6-oxo-7-methylocta-2,4-dienoate hydrolase	01	01.05	01.05.11	70	70.16
Ta.11185.1.A1_a_at	Unclassified	70.0603	0.654713	NO	0.519975	NO	0.794203	NO	198.939	0.536443	NO	0.307552	DIFF	0.573317	NO	37.9821	1.59623	NO	2.87585	NO	1.80165	NO	AT2G29210	splicing factor PWI domain-containing protein, contains Pfam profile PF01480: PWI domain	11	11.04	11.04.03	11.04.03.01
Ta.11185.1.A1_at	Unclassified	69.4927	0.504306	NO	0.459876	NO	0.911898	NO	163.372	0.441069	NO	0.28491	DIFF	0.645954	NO	48.5632	1.42413	NO	2.37932	NO	1.67072	NO	AT2G29210	splicing factor PWI domain-containing protein, contains Pfam profile PF01480: PWI domain	11	11.04	11.04.03	11.04.03.01
Ta.11185.2.A1_at	Cluster 08	101.48	0.448916	DIFF	0.385873	DIFF	0.859567	NO	216.291	0.521576	NO	0.304651	DIFF	0.584097	NO	29.6946	1.04277	NO	1.23041	NO	1.17994	NO
Ta.11241.1.A1_at	Cluster 15	43.6673	0.69622	NO	0.521219	NO	0.748642	NO	38.711	0.849364	NO	0.894437	NO	1.05307	NO	71.6418	1.01433	NO	0.370166	DIFF	0.364937	DIFF
Ta.11249.1.A1_at	Cluster 23	284.564	0.708076	NO	0.578007	NO	0.816307	NO	287.136	0.502285	NO	0.340289	DIFF	0.677483	NO	585.788	0.531452	NO	0.169004	DIFF	0.318005	DIFF
Ta.11292.1.A1_at	Cluster 10	225.524	0.80013	NO	0.673415	NO	0.841631	NO	268.396	0.557295	NO	0.567806	NO	1.01886	NO	205.519	0.687141	NO	0.44011	DIFF	0.640494	NO	AT5G59530	2-oxoglutarate-dependent dioxygenase, putative, similar to 2A6 (GI:599622) and tomato ethylene synthesis regulatory protein E8	01	01.05	01.05.02
Ta.1130.3.S1_x_at	Cluster 12	1463.9	2.07358	NO	2.65413	NO	1.27998	NO	1503.73	1.44982	NO	2.16898	DIFF	1.49603	NO	3322.15	1.10461	NO	0.956503	NO	0.865918	NO	AT5G54270	chlorophyll A-B binding protein / LHCII type III (LHCB3), identical to Lhcb3 protein (Arabidopsis thaliana) GI:4741952; contains	02	02.30	02.45	02.45.03
Ta.11314.1.S1_a_at	Cluster 03	135.218	1.37745	NO	1.68024	NO	1.21982	NO	123.735	1.49471	NO	2.10061	DIFF	1.40537	NO	201.088	1.24661	NO	1.96243	NO	1.57422	NO	AT5G40500	expressed protein	70	70.26	70.26.03
Ta.11314.1.S1_at	Cluster 01	252.247	1.38801	NO	1.82227	NO	1.31287	NO	226.836	1.18206	NO	2.2064	DIFF	1.86657	NO	448.756	1.51386	NO	2.02738	DIFF	1.33921	NO	AT5G40500	expressed protein	70	70.26	70.26.03
Ta.11366.1.A1_at	Cluster 01	87.7461	1.53737	NO	2.2068	DIFF	1.43544	NO	87.4111	1.53632	NO	2.17799	DIFF	1.41767	NO	314.053	1.06097	NO	1.13307	NO	1.06795	NO
Ta.11368.1.S1_at	Cluster 14	104.855	1.56442	NO	2.16226	DIFF	1.38215	NO	117.491	1.31388	NO	1.96086	NO	1.49242	NO	141.89	1.03965	NO	1.45437	NO	1.39889	NO	AT4G32590	ferredoxin-related, contains Pfam profile: PF00111 2Fe-2S iron-sulfur cluster binding domain	20	20.01	20.01.15	70	70.26	70.26.03
Ta.1137.1.S1_at	Unclassified	573.101	1.14069	NO	1.45307	NO	1.27385	NO	370.696	1.71622	NO	1.88974	NO	1.10111	NO	534.203	1.5295	NO	2.57166	DIFF	1.68138	NO	AT5G24300	SSI is a plastidial enzyme and crucial for the synthesis of normal amylopectin in the leaves of Arabidopsis. The absence of SSI res	01	01.05	01.05.02	01.05.03	01.05.03.04	01.05.03.04.04	70	70.26	70.26.03
Ta.11372.1.A1_at	Unclassified	52.418	0.74478	NO	0.643634	NO	0.864194	NO	68.1989	0.524351	NO	0.455271	DIFF	0.868258	NO	55.796	0.781913	NO	0.780049	NO	0.997616	NO
Ta.11386.2.S1_a_at	Unclassified	347.365	1.64276	NO	2.15235	DIFF	1.3102	NO	295.935	1.05807	NO	1.48158	NO	1.40026	NO	381.79	1.25352	NO	0.878274	NO	0.700644	NO	AT1G77490	L-ascorbate peroxidase, thylakoid-bound (tAPX), identical to thylakoid-bound ascorbate peroxidase GB:CAA67426 (Arabidopsis thalia	1	1.07	1.07.04	32	32.01	32.01.01
Ta.11386.2.S1_x_at	Unclassified	203.206	2.29458	DIFF	2.50428	DIFF	1.09139	NO	187.866	1.21147	NO	1.6689	NO	1.37758	NO	423.285	1.24897	NO	0.903289	NO	0.72323	NO	AT1G77490	L-ascorbate peroxidase, thylakoid-bound (tAPX), identical to thylakoid-bound ascorbate peroxidase GB:CAA67426 (Arabidopsis thalia	1	1.07	1.07.04	32	32.01	32.01.01
Ta.1139.1.S1_at	Cluster 12	1596.63	2.11507	NO	3.15251	DIFF	1.4905	NO	1916.5	1.71367	NO	2.57988	DIFF	1.50547	NO	3971.74	1.1941	NO	1.28085	NO	1.07264	NO	AT4G10340	chlorophyll A-B binding protein CP26, chloroplast / light-harvesting complex II protein 5 / LHCIIc (LHCB5), identical to SP:Q9XF89	02	02.30	02.45	02.45.03	70	70.26	70.26.07
Ta.1139.1.S1_x_at	Cluster 12	1898.53	2.10282	NO	3.05622	DIFF	1.45339	NO	2176.74	1.84931	NO	2.55629	DIFF	1.38229	NO	4628.56	1.21216	NO	1.29253	NO	1.0663	NO	AT4G10340	chlorophyll A-B binding protein CP26, chloroplast / light-harvesting complex II protein 5 / LHCIIc (LHCB5), identical to SP:Q9XF89	02	02.30	02.45	02.45.03	70	70.26	70.26.07
Ta.11392.1.A1_at	Cluster 15	132.304	0.990437	NO	0.400874	NO	0.404744	NO	155.553	0.633555	NO	0.401679	NO	0.634009	NO	192.131	0.992221	NO	0.256894	DIFF	0.258908	NO	AT4G34510	fatty acid elongase, putative, similar to fatty acid elongase 1, Arabidopsis thaliana,gb:U29142 (GI:881615)	01	01.06
Ta.11397.1.A1_at	Cluster 02	114.423	1.71708	NO	2.85971	DIFF	1.66545	NO	185.392	1.17761	NO	1.86582	NO	1.58441	NO	34.9729	0.778879	NO	2.64617	DIFF	3.3974	DIFF
Ta.11413.1.A1_at	Cluster 07	27.8572	1.04983	NO	1.19494	NO	1.13822	NO	24.936	1.37465	NO	1.82424	NO	1.32705	NO	32.0551	1.45745	NO	2.07174	DIFF	1.42148	NO
Ta.11414.1.S1_at	Unclassified	193.425	1.2123	NO	1.05372	NO	0.869191	NO	242.496	0.995588	NO	1.14967	NO	1.15476	NO	280.884	1.17279	NO	0.560772	NO	0.478153	DIFF	AT3G27960	kinesin light chain-related, low similarity to kinesin light chain (Plectonema boryanum) GI:2645229; contains Pfam profile	99
Ta.1145.1.A1_at	Cluster 07	27.3831	1.17573	NO	1.45316	NO	1.23596	NO	19.7425	1.05412	NO	2.28157	DIFF	2.16444	DIFF	29.7425	2.25559	NO	4.38216	DIFF	1.9428	NO	AT1G33250	fringe-related protein, + weak similarity to Fringe (Schistocerca gregaria)(GI:6573138);Fringe encodes an extracellular	1	1.05	1.05.02	70	70.26	70.26.03
Ta.11465.1.A1_at	Unclassified	35.7392	0.858707	NO	0.67471	NO	0.785728	NO	36.4151	0.886305	NO	0.801926	NO	0.904796	NO	74.7076	0.810786	NO	0.313817	DIFF	0.387052	NO
Ta.11486.1.A1_at	Cluster 02	59.775	2.9337	NO	4.26217	DIFF	1.45283	NO	72.6648	1.11443	NO	1.77705	NO	1.59459	NO	15.4073	1.65106	NO	1.72871	NO	1.04703	NO
Ta.1151.1.S1_at	Unclassified	557.156	0.844186	NO	0.834732	NO	0.988801	NO	387.771	0.403718	NO	0.310859	NO	0.76999	NO	852.423	0.44179	NO	0.410838	DIFF	0.929938	NO	AT1G29090	peptidase C1A papain family protein, contains similarity to cysteine protease SPCP1 GI:13491750 from (Ipomoea batatas); contains	14	14.13
Ta.11513.1.S1_a_at	Unclassified	147.874	1.93579	NO	1.43723	NO	0.742451	NO	152.548	2.99702	DIFF	3.06939	DIFF	1.02415	NO	267.704	0.7446	NO	0.551915	NO	0.741223	NO	AT1G75390	bZIP transcription factor family protein, contains Pfam profile: PF00170 bZIP transcription factor	10	10.01	10.01.09	10.01.09.05	11	11.02	11.02.03	11.02.03.04	16	16.03	16.03.01	42	42.1	42.10.03	70	70.1	70.26	70.26.03
Ta.11513.1.S1_s_at	Unclassified	626.969	1.7246	NO	1.44203	NO	0.836156	NO	663.256	2.70947	DIFF	2.56712	DIFF	0.947462	NO	1065.94	0.899419	NO	0.674883	NO	0.750355	NO	AT1G75390	bZIP transcription factor family protein, contains Pfam profile: PF00170 bZIP transcription factor	10	10.01	10.01.09	10.01.09.05	11	11.02	11.02.03	11.02.03.04	16	16.03	16.03.01	42	42.1	42.10.03	70	70.1	70.26	70.26.03
Ta.1153.1.S1_at	Cluster 12	28.6608	1.66493	NO	3.56924	DIFF	2.14377	NO	15.763	1.98587	NO	4.58561	DIFF	2.30912	NO	33.7998	1.55107	NO	2.7641	NO	1.78206	NO	AT4G22920	expressed protein	70	70.26	70.26.03
Ta.11530.1.S1_at	Cluster 03	148.278	1.76022	NO	2.66758	DIFF	1.51548	NO	179.891	1.86485	NO	3.00347	DIFF	1.61057	NO	245.84	1.60746	NO	1.72345	NO	1.07216	NO	AT2G44710	RNA recognition motif (RRM)-containing protein	16	16.03	16.03.03	70	70.16
Ta.11542.1.S1_at	Unclassified	316.325	0.458786	NO	0.486885	DIFF	1.06125	NO	233.939	1.13212	NO	0.841523	NO	0.743313	NO	153.69	0.970829	NO	0.800505	NO	0.824559	NO	AT4G18670	leucine-rich repeat family protein / extensin family protein, similar to extensin-like protein (Lycopersicon esculentum)	16	16.01	42	42.01	70	70.01
Ta.11552.1.S1_at	Unclassified	23.7436	0.967979	NO	1.25357	NO	1.29504	NO	32.3905	2.1091	DIFF	1.88183	NO	0.892243	NO	13.9506	1.18193	NO	2.10166	DIFF	1.77817	NO	AT1G04500	zinc finger CONSTANS-related, similar to Zinc finger protein constans-like 15 (SP:Q9FHH8) {Arabidopsis thaliana}	99
Ta.1156.1.S1_x_at	Unclassified	497.951	0.943483	NO	1.29887	NO	1.37667	NO	591.116	0.661597	NO	0.586147	NO	0.885957	NO	1084.36	0.495725	NO	0.45918	DIFF	0.926278	NO
Ta.1156.2.S1_x_at	Unclassified	23.543	0.925109	NO	1.36445	NO	1.47491	NO	28.0961	0.737167	NO	0.730417	NO	0.990843	NO	49.3374	0.519946	NO	0.448311	DIFF	0.862225	NO
Ta.11588.1.S1_at	Cluster 14	39.4396	1.73434	NO	2.30004	DIFF	1.32618	NO	45.9474	1.96102	NO	2.19456	DIFF	1.11909	NO	50.5898	1.25378	NO	1.65896	NO	1.32317	NO	AT3G14620	cytochrome P450, putative, similar to GB:Q05047 from (Catharanthus roseus)	16	16.25	20	20.01	20.01.15
Ta.11588.1.S1_x_at	Cluster 14	47.3191	1.82259	NO	2.48339	DIFF	1.36257	NO	56.5498	1.51359	NO	2.02616	NO	1.33864	NO	57.4449	1.25318	NO	1.56733	NO	1.25069	NO	AT3G14620	cytochrome P450, putative, similar to GB:Q05047 from (Catharanthus roseus)	16	16.25	20	20.01	20.01.15
Ta.1161.1.S1_at	Cluster 03	1240.41	1.53385	NO	1.98001	NO	1.29087	NO	1119.99	1.61052	NO	2.5087	DIFF	1.55769	NO	2068.81	1.24292	NO	1.53912	NO	1.23831	NO	AT1G44575	photosystem II 22kDa protein, chloroplast / CP22 (PSBS), identical to photosystem II 22 kDa protein, chloroplast (precursor)	32	32.01	32.01.01	34	34.11	34.11.01
Ta.11631.1.A1_at	Unclassified	89.8827	1.24869	NO	0.933892	NO	0.7479	NO	45.3159	1.3072	NO	1.29794	NO	0.992919	NO	54.3908	1.01139	NO	2.24097	DIFF	2.21573	DIFF
Ta.1166.1.A1_at	Cluster 01	39.0299	1.31468	NO	1.5211	NO	1.15701	NO	22.4187	1.48596	NO	2.91018	DIFF	1.95845	NO	86.3282	1.42665	NO	2.13095	NO	1.49367	NO	AT1G43670	fructose-1,6-bisphosphatase, putative / D-fructose-1,6-bisphosphate 1-phosphohydrolase, putative	1	1.04	1.05	1.05.02	2	2.01
Ta.1166.1.A1_x_at	Cluster 01	39.6921	1.6167	NO	1.78651	NO	1.10503	NO	27.2451	1.71731	NO	2.76849	DIFF	1.6121	NO	89.1816	1.54067	NO	2.1507	NO	1.39595	NO	AT1G43670	fructose-1,6-bisphosphatase, putative / D-fructose-1,6-bisphosphate 1-phosphohydrolase, putative	1	1.04	1.05	1.05.02	2	2.01
Ta.1166.2.S1_a_at	Cluster 12	1274.03	1.58793	NO	1.98054	NO	1.24724	NO	1136.87	1.46717	NO	2.21841	DIFF	1.51203	NO	1686.26	1.2057	NO	1.32317	NO	1.09742	NO	AT1G43670	fructose-1,6-bisphosphatase, putative / D-fructose-1,6-bisphosphate 1-phosphohydrolase, putative	1	1.04	1.05	1.05.02	2	2.01
Ta.1166.2.S1_at	Cluster 01	670.585	1.18175	NO	1.578	NO	1.33531	NO	497.817	1.35068	NO	2.22141	DIFF	1.64466	NO	1103.77	1.25496	NO	1.34626	NO	1.07275	NO	AT1G43670	fructose-1,6-bisphosphatase, putative / D-fructose-1,6-bisphosphate 1-phosphohydrolase, putative	1	1.04	1.05	1.05.02	2	2.01
Ta.11671.1.S1_at	Cluster 10	903.811	0.773087	NO	0.668696	NO	0.864969	NO	1204.32	0.703112	NO	0.624939	NO	0.888819	NO	782.928	0.692482	NO	0.488433	DIFF	0.705337	NO	AT4G36990	heat shock factor protein 4 (HSF4) / heat shock transcription factor 4 (HSTF4), identical to heat shock transcription factor 4	11	11.02	11.02.03	11.02.03.04	16	16.03	16.03.01	32	32.01	32.01.05	34	34.11	34.11.09	70	70.10
Ta.11707.1.A1_x_at	Unclassified	10.5257	0.613354	NO	0.54266	NO	0.884742	NO	7.02251	0.811962	NO	0.691814	NO	0.852028	NO	21.6519	0.31467	NO	0.287596	DIFF	0.913958	NO
Ta.11725.2.S1_a_at	Unclassified	38.2837	2.09623	NO	2.08133	DIFF	0.992891	NO	35.0369	1.04484	NO	1.24033	NO	1.1871	NO	36.8086	0.980269	NO	1.2326	NO	1.25741	NO
Ta.11727.1.A1_at	Unclassified	304.284	1.10446	NO	1.03795	NO	0.939784	NO	243.215	0.828377	NO	0.942209	NO	1.13742	NO	254.586	0.518445	NO	0.481105	DIFF	0.927978	NO	AT1G09070	C2 domain-containing protein / src2-like protein, putative, similar to cold-regulated gene SRC2 (Glycine max) GI:2055230;	14	14.04	16	16.01	20	20.09	20.09.13	70	70.07
Ta.1174.1.S1_x_at	Cluster 05	6.7299	0.724698	NO	0.728928	NO	1.00584	NO	11.7558	0.452489	NO	0.421592	DIFF	0.931716	NO	41.2016	0.326533	NO	0.214904	NO	0.658139	NO	AT3G57240	similar to glycosyl hydrolase family 17 protein [Arabidopsis thaliana] (TAIR:At3g57260.1); similar to beta-1,3-glucanase	01	01.05	01.05.02	01.05.03	34	34.11	34.11.10
Ta.11774.1.A1_at	Unclassified	94.4295	0.757221	NO	0.577519	NO	0.762682	NO	154.927	0.660215	NO	0.410642	DIFF	0.621982	NO	373.416	0.749607	NO	0.864129	NO	1.15278	NO	AT3G14990	similar to DJ-1 family protein [Arabidopsis thaliana] (TAIR:At1g53280.1); similar to putative 4-methyl-5(B-hydroxyethyl)-thiazol	01	01.07	01.07.01
Ta.11776.1.S1_at	Cluster 01	36.8995	1.2817	NO	1.25846	NO	0.981869	NO	34.9785	1.36978	NO	2.0803	DIFF	1.51871	NO	70.2621	1.36442	NO	1.66446	NO	1.21991	NO	AT3G43550	GDSL-motif lipase, putative, similar to family II lipase EXL3 (GI:15054386), EXL1 (GI:15054382), EXL2 (GI:15054384)	01	01.05	01.05.05	01.05.05.07	01.06
Ta.11777.1.S1_x_at	Unclassified	363.984	0.761491	NO	0.75011	NO	0.985054	NO	343.746	0.919607	NO	1.09906	NO	1.19514	NO	599.439	0.570878	NO	0.259514	DIFF	0.454588	DIFF	AT5G62920	two-component responsive regulator / response regulator 6 (ARR6), identical to response regulator 6 (Arabidopsis thaliana) GI:395	11	11.02	11.02.03	11.02.03.04	30	30.01	30.01.05	30.01.05.07	30.01.09	30.01.09.08	34	34.11	34.11.03	36	36.20	36.20.18	36.20.18.04	40	40.02	40.02.03	40.02.03.01
Ta.11841.1.A1_at	Cluster 11	161.654	0.568182	NO	0.292832	NO	0.515383	NO	145.477	0.617851	NO	0.390532	NO	0.632082	NO	190.487	0.869654	NO	0.402571	DIFF	0.462909	NO	AT3G25690	hydroxyproline-rich glycoprotein family protein, Common family members: At4g18570, At4g04980, At5g61090 (Arabidopsis thaliana);	99
Ta.11849.1.S1_at	Cluster 18	14.1135	0.865147	NO	1.88612	NO	2.18011	NO	21.0135	1.21026	NO	3.41376	DIFF	2.8207	DIFF	12.6485	1.79045	NO	8.66392	DIFF	4.83897	DIFF	AT5G17300	myb family transcription factor, similar to CCA1 (Arabidopsis thaliana) GI:4090569; contains Pfam profile PF00249: Myb-like	11	11.02	11.02.03	11.02.03.04	70	70.10
Ta.11913.1.A1_at	Unclassified	88.336	1.48937	NO	1.97245	DIFF	1.32436	NO	66.8189	1.60155	NO	2.2429	DIFF	1.40045	NO	84.5635	1.10547	NO	1.52929	NO	1.38339	NO	AT2G21280	expressed protein, similar to YfhF (GI:2804536) (Bacillus subtilis)	42	42.26	42.26.03	70	70.26	70.26.03
Ta.11921.1.S1_at	Cluster 19	16.0216	0.872307	NO	0.689423	NO	0.790344	NO	13.7528	0.728715	NO	0.857003	NO	1.17605	NO	25.5287	1.7345	NO	0.445904	DIFF	0.25708	DIFF	AT4G35320	expressed protein, predicted protein, Arabidopsis thaliana	70	70.26	70.26.03
Ta.11927.1.S1_at	Cluster 11	60.514	0.839793	NO	0.517762	NO	0.616536	NO	80.3576	0.605545	NO	0.431841	DIFF	0.713144	NO	122.223	0.77025	NO	0.647464	NO	0.840589	NO	AT5G48440	expressed protein, similar to unknown protein [Oryza sativa (japonica cultivar-group)] (GB:BAD34424.1); contains InterPro	20	20.01	20.01.15	70	70.26	70.26.03
Ta.11994.1.A1_at	Cluster 12	52.8281	1.62296	NO	1.84467	NO	1.13661	NO	45.9048	1.66202	NO	2.33196	DIFF	1.40309	NO	93.0388	1.03027	NO	1.18832	NO	1.1534	NO	AT4G00060	nucleotidyltransferase family protein, contains Pfam profile: PF01909 nucleotidyltransferase domain	01	01.03
Ta.12045.1.S1_at	Unclassified	92.8689	2.60167	NO	1.43882	NO	0.553035	NO	52.3502	2.55086	NO	3.16251	DIFF	1.23978	NO	65.7066	1.31312	NO	1.9515	NO	1.48615	NO	AT1G49750	leucine-rich repeat family protein, contains leucine-rich repeats, Pfam:PF00560	99
Ta.12053.1.A1_at	Unclassified	8.47906	2.14967	NO	1.85534	NO	0.863084	NO	7.57872	2.13975	DIFF	2.21056	DIFF	1.03309	NO	7.92097	1.24397	NO	1.4446	NO	1.16128	NO	AT5G51760	protein phosphatase 2C, putative / PP2C, putative, contains PF00481: Protein phosphatase 2C domain; similar to protein phosphatas	01	01.04	14	14.07	14.07.03	16	16.01	18	18.01	18.01.01	18.02	70	70.26	70.26.03
Ta.12067.3.A1_x_at	Unclassified	27.9419	1.59509	NO	1.67205	NO	1.04824	NO	35.7342	1.33524	NO	2.04184	DIFF	1.52919	NO	42.0221	1.54756	NO	1.42118	NO	0.918337	NO	AT5G23530	expressed protein, contains similarity to PrMC3 (Pinus radiata) GI:5487873	70	70.26	70.26.03
Ta.1207.1.S1_s_at	Unclassified	514.925	0.994847	NO	0.554818	NO	0.557692	NO	414.193	0.821771	NO	0.616565	NO	0.750287	NO	475.711	0.45663	NO	0.473067	DIFF	1.036	NO	AT1G76680	12-oxophytodienoate reductase (OPR1), identical to 12-oxophytodienoate reductase OPR1 GB:AAC78440 (Arabidopsis thaliana)	1	1.06	1.2	1.20.05	30	30.01	30.01.09	30.01.09.09	34	34.11	34.11.03	36	36.2	36.20.18	36.20.18.99	41	41.03	41.03.10
Ta.12082.1.A1_x_at	Cluster 03	80.7149	2.02816	NO	4.25482	DIFF	2.09787	NO	103.354	1.85249	NO	2.90392	DIFF	1.56758	NO	113.538	1.42062	NO	3.42684	DIFF	2.41222	DIFF
Ta.12088.1.S1_s_at	Unclassified	505.621	1.07901	NO	1.07049	NO	0.992107	NO	435.669	1.41529	NO	1.55953	NO	1.10191	NO	215.115	1.03208	NO	2.08928	DIFF	2.02434	DIFF
Ta.12090.1.A1_at	Cluster 12	91.0912	3.00503	NO	4.3949	DIFF	1.46251	NO	49.7099	1.44702	NO	3.70355	DIFF	2.55943	DIFF	328.694	1.38284	NO	1.56863	NO	1.13435	NO	AT2G20670	expressed protein, contains Pfam profile PF04720: Protein of unknown function (DUF506)	99
Ta.12091.2.S1_a_at	Cluster 01	48.7787	1.15084	NO	1.31219	NO	1.1402	NO	34.9326	1.30319	NO	2.10719	DIFF	1.61695	NO	79.3191	1.03374	NO	1.41333	NO	1.3672	NO	AT2G29210	splicing factor PWI domain-containing protein, contains Pfam profile PF01480: PWI domain	11	11.04	11.04.03	11.04.03.01
Ta.12102.1.S1_a_at	Cluster 21	84.1566	1.65272	NO	2.55951	DIFF	1.54867	NO	62.3786	1.16149	NO	1.74791	NO	1.50488	NO	137.463	1.57636	NO	1.71297	NO	1.08666	NO
Ta.12102.2.S1_x_at	Unclassified	85.5168	1.46764	NO	2.15797	DIFF	1.47037	NO	59.6126	1.17891	NO	1.68372	NO	1.42819	NO	108.558	1.73692	NO	1.71501	NO	0.987383	NO
Ta.12113.1.S1_at	Unclassified	498.101	1.38876	NO	1.45806	NO	1.04991	NO	365.757	1.92739	NO	2.35808	DIFF	1.22346	NO	324.049	0.777673	NO	0.624001	NO	0.802394	NO	AT3G26270	cytochrome P450 71B25, putative (CYP71B25), identical to Cytochrome P450 71B25 (SP:Q9LTL2) (Arabidopsis thaliana); contains Pfam	16	16.25	20	20.01	20.01.15
Ta.12118.1.S1_a_at	Unclassified	256.99	3.76538	NO	6.17243	DIFF	1.63926	NO	458.121	0.880917	NO	1.35609	NO	1.53941	NO	2193.3	0.567817	NO	0.595798	NO	1.04928	NO	AT4G27830	glycosyl hydrolase family 1 protein, contains Pfam PF00232 : Glycosyl hydrolase family 1 domain; TIGRFAM TIGR01233:	01	01.05	01.05.02
Ta.12127.1.A1_at	Unclassified	120.757	0.673425	NO	0.314667	NO	0.467263	NO	200.985	0.296878	NO	0.149504	DIFF	0.503587	NO	198.652	0.761922	NO	0.950335	NO	1.24729	NO	AT2G24130	leucine-rich repeat transmembrane protein kinase, putative	1	1.04	14	14.07	14.07.03	16	16.19	16.19.03	30	30.01	30.01.05	30.01.05.01	30.01.05.01.06	30.05	30.05.01	30.05.01.12
Ta.12133.1.A1_at	Cluster 03	8.40394	1.3624	NO	2.67086	DIFF	1.96041	NO	9.76587	1.55701	NO	3.38264	DIFF	2.17253	DIFF	10.3227	1.81149	NO	3.20007	DIFF	1.76654	NO	AT1G23300	MATE efflux family protein, similar to ripening regulated protein DDTFR18 (Lycopersicon esculentum) GI:12231296; contains Pfam	20	20.01	20.01.27	20.03	20.03.02	20.03.02.03
Ta.12135.1.A1_at	Cluster 01	31.4909	2.97857	NO	5.66375	DIFF	1.9015	NO	24.6168	1.47218	NO	2.94484	NO	2.00032	NO	106.212	1.29573	NO	3.11925	DIFF	2.40733	DIFF	AT2G20670	expressed protein, contains Pfam profile PF04720: Protein of unknown function (DUF506)	99
Ta.12135.1.A1_s_at	Cluster 01	63.5841	2.44205	NO	3.60394	DIFF	1.47578	NO	44.2855	1.78037	NO	3.14771	DIFF	1.76801	NO	165.863	1.32149	NO	1.97167	NO	1.492	NO	AT2G20670	expressed protein, contains Pfam profile PF04720: Protein of unknown function (DUF506)	99
Ta.12136.1.A1_at	Unclassified	206.747	0.355522	NO	0.377283	NO	1.06121	NO	269.836	0.527811	NO	0.38176	DIFF	0.72329	NO	115.486	0.872357	NO	3.0285	NO	3.47162	NO	AT1G13420	sulfotransferase family protein, similar to steroid sulfotransferase 1 GI:3420004 from (Brassica napus); contains Pfam profile	1	1.02	1.02.03	01.02.03.04
Ta.12146.1.A1_at	Cluster 02	57.6881	1.43255	NO	1.60059	NO	1.1173	NO	46.1675	1.66885	NO	2.0128	DIFF	1.2061	NO	13.2579	1.18185	NO	1.38926	NO	1.1755	NO
Ta.1215.1.S1_at	Cluster 17	1099.6	0.493777	NO	0.240603	DIFF	0.487271	NO	1414.03	0.491762	NO	0.309955	DIFF	0.630294	NO	990.35	0.492327	NO	0.47386	DIFF	0.96249	NO
Ta.12159.1.A1_at	Cluster 02	187.635	1.60711	NO	2.82533	DIFF	1.75801	NO	144.246	2.19304	DIFF	3.30807	DIFF	1.50844	NO	24.3733	0.560678	NO	1.12195	NO	2.00107	NO	AT3G25690	hydroxyproline-rich glycoprotein family protein, Common family members: At4g18570, At4g04980, At5g61090 (Arabidopsis thaliana);	99
Ta.12160.1.A1_at	Cluster 03	47.0968	1.42694	NO	1.81613	NO	1.27274	NO	62.7657	1.68682	NO	2.25236	DIFF	1.33527	NO	81.0853	1.24503	NO	2.15753	DIFF	1.73291	NO	AT5G59400	expressed protein, predicted protein, Arabidopsis thaliana	70	70.26	70.26.03
Ta.12169.1.S1_at	Cluster 12	178.253	1.34809	NO	2.17013	DIFF	1.60979	NO	109.996	1.55559	NO	3.17437	DIFF	2.04063	NO	291.778	1.1633	NO	1.98699	NO	1.70807	NO
Ta.12176.1.S1_at	Cluster 01	28.8079	1.84278	NO	2.0087	DIFF	1.09004	NO	43.0033	1.06347	NO	1.19891	NO	1.12735	NO	95.6673	0.991345	NO	1.11295	NO	1.12267	NO
Ta.12180.1.S1_at	Cluster 01	17.2457	3.29593	NO	7.78407	DIFF	2.36173	NO	11.4153	4.19011	DIFF	9.06853	DIFF	2.16427	NO	378.924	1.37752	NO	2.99939	DIFF	2.17739	DIFF	AT1G17870	S2P-like putative metalloprotease, also contain transmembrane helices near their C-termini and many of them, five of seven, contain	32	32.01	32.01.01	32.01.05	34	34.11	34.11.01	34.11.09	70	70.26	70.26.03
Ta.12188.1.A1_at	Cluster 18	6.50105	1.19371	NO	1.09139	NO	0.914282	NO	5.82044	1.34073	NO	2.58619	NO	1.92894	NO	7.58168	1.50688	NO	2.66157	DIFF	1.76627	NO
Ta.12195.1.A1_at	Cluster 21	19.101	2.20551	DIFF	2.80773	DIFF	1.27305	NO	19.712	0.915226	NO	1.01635	NO	1.1105	NO	514.399	0.629494	NO	0.814294	NO	1.29357	NO
Ta.12209.1.A1_at	Cluster 02	714.721	1.96174	NO	2.06609	DIFF	1.05319	NO	855.21	1.38836	NO	1.94088	NO	1.39796	NO	15.123	0.791769	NO	0.65078	NO	0.821931	NO
Ta.12218.1.A1_at	Cluster 01	247.079	1.34847	NO	1.9611	NO	1.45432	NO	186.845	1.34452	NO	2.07601	DIFF	1.54405	NO	604.852	1.08684	NO	1.38873	NO	1.27777	NO	AT1G65230	expressed protein	70	70.26	70.26.03
Ta.12219.1.A1_at	Cluster 07	125.758	1.19591	NO	2.30665	NO	1.92878	NO	110.66	1.95396	NO	2.97329	DIFF	1.52167	NO	431.796	0.775399	NO	3.09908	DIFF	3.99675	DIFF	AT1G09850	cysteine protease, papain-like (XBCP3), identical to papain-like cysteine peptidase XBCP3 GI:14600257 from (Arabidopsis thaliana);	14	14.13
Ta.12243.2.S1_a_at	Cluster 16	115.388	2.48822	NO	3.99285	NO	1.6047	NO	156.154	1.16177	NO	2.41665	NO	2.08015	NO	88.399	1.09256	NO	2.14041	DIFF	1.95908	NO	AT5G59080	expressed protein	70	70.26	70.26.03
Ta.1227.1.A1_at	Unclassified	566.229	0.481988	NO	0.288906	NO	0.599404	NO	382.818	0.263945	NO	0.150666	NO	0.570825	NO	246.708	0.809241	NO	0.197652	DIFF	0.244244	DIFF	AT2G14890	arabinogalactan-protein (AGP9), identical to gi:10880495:gb:AAG24277	30	30.05	30.05.02	30.05.02.24	70	70.02
Ta.12317.1.S1_at	Cluster 01	28.8103	1.60855	NO	1.50217	NO	0.933865	NO	21.2668	1.4829	NO	2.02265	DIFF	1.36398	NO	53.1909	1.31532	NO	1.75391	NO	1.33344	NO
Ta.1233.1.S1_at	Cluster 23	393.984	0.823667	NO	0.536468	NO	0.651316	NO	342.257	0.848528	NO	0.540619	NO	0.637126	NO	582.608	0.554247	NO	0.437715	DIFF	0.789749	NO	AT3G44190	pyridine nucleotide-disulphide oxidoreductase family protein, low similarity to dihydrolipoamide dehydrogenase from	20	20.01	20.01.15
Ta.12339.1.S1_at	Unclassified	1006.04	0.853332	NO	0.468117	DIFF	0.548576	NO	2032.13	0.611169	NO	0.267984	DIFF	0.438477	NO	1033.4	0.58773	NO	0.856598	NO	1.45747	NO	AT5G40780	lysine and histidine specific transporter, putative, strong similarity to lysine and histidine specific transporter GI:2576361	20	20.01	20.01.07	20.09	20.09.18
Ta.12339.1.S1_s_at	Cluster 08	490.448	0.763838	NO	0.487692	NO	0.638476	NO	1081.31	0.608203	NO	0.269669	DIFF	0.443387	NO	371.013	0.527222	NO	0.727804	NO	1.38045	NO	AT5G40780	lysine and histidine specific transporter, putative, strong similarity to lysine and histidine specific transporter GI:2576361	20	20.01	20.01.07	20.09	20.09.18
Ta.12342.1.S1_at	Cluster 16	351.908	1.13826	NO	1.71534	NO	1.50699	NO	302.366	1.42724	NO	2.23407	DIFF	1.56531	NO	233.248	1.12171	NO	1.63197	NO	1.45489	NO	AT1G53670	transcription factor-related, similar to pilin-like transcription factor (Homo sapiens) GI:5059062; contains Pfam profile	14	14.07	14.07.01	32	32.01	32.01.01	70	70.26	70.26.03
Ta.12347.2.S1_a_at	Cluster 03	26.9333	1.28782	NO	2.99274	NO	2.32387	NO	19.4912	3.93254	DIFF	11.692	DIFF	2.97314	NO	33.2243	2.48145	NO	4.44773	DIFF	1.79239	NO	AT3G56290	expressed protein	70	70.26	70.26.03
Ta.12348.1.A1_at	Unclassified	262.015	3.43982	NO	1.91829	NO	0.557672	NO	195.907	3.34345	DIFF	3.47079	DIFF	1.03809	NO	255.194	3.02376	NO	2.5441	DIFF	0.84137	NO	AT1G72770	protein phosphatase 2C P2C-HA / PP2C P2C-HA (P2C-HA), identical to protein phosphatase 2C (AtP2C-HA) GB:AJ003119 (Arabidopsis	1	1.04	14	14.07	14.07.03	16	16.01	18	18.01	18.01.01	18.02
Ta.12348.2.S1_at	Unclassified	10.303	2.15817	NO	1.14995	NO	0.532835	NO	8.53448	1.86481	NO	2.35304	NO	1.26181	NO	12.3129	2.41924	NO	2.31554	DIFF	0.957136	NO	AT1G17550	protein phosphatase 2C-related / PP2C-related, similar to protein phosphatase 2C GI:3242077 from (Arabidopsis thaliana)	1	1.04	14	14.07	14.07.03	16	16.01	18	18.01	18.01.01	18.02
Ta.12368.1.S1_a_at	Cluster 03	152.484	1.53484	NO	2.54897	DIFF	1.66074	NO	147.54	1.75724	NO	2.82889	DIFF	1.60984	NO	242.693	1.41303	NO	2.36542	DIFF	1.67401	NO	AT2G42975	expressed protein	99
Ta.12368.1.S1_x_at	Cluster 03	158.179	1.5272	NO	2.32144	DIFF	1.52007	NO	133.602	2.10059	DIFF	3.23185	DIFF	1.53854	NO	227.466	1.34919	NO	2.42039	DIFF	1.79395	NO	AT2G42975	expressed protein	99
Ta.12368.2.S1_x_at	Cluster 03	158.656	1.45629	NO	2.23461	DIFF	1.53445	NO	134.03	2.07197	DIFF	3.21769	DIFF	1.55296	NO	208.325	1.42244	NO	2.47415	DIFF	1.73937	NO	AT2G42975	expressed protein	99
Ta.12368.3.S1_a_at	Cluster 03	66.7274	1.59287	NO	2.28605	DIFF	1.43518	NO	53.7542	2.12022	DIFF	3.60873	DIFF	1.70206	NO	89.5797	1.23469	NO	2.27106	DIFF	1.83937	NO	AT2G42975	expressed protein	99
Ta.12382.1.S1_x_at	Unclassified	121.161	1.3544	NO	2.03875	DIFF	1.50528	NO	179.289	1.71409	NO	1.87442	NO	1.09354	NO	288.834	0.997943	NO	1.69564	NO	1.69914	NO	AT2G32620	cellulose synthase family protein, similar to Zea mays cellulose synthase-5 (gi:9622882), -4 (gi:9622880), -9 (gi:9622890)	1	1.03	1.05	1.05.02	1.05.03
Ta.12387.1.A1_at	Cluster 01	338.302	2.08781	NO	2.73611	DIFF	1.31051	NO	186.548	1.51104	NO	2.59117	DIFF	1.71483	NO	1371.56	1.04098	NO	1.30125	NO	1.25003	NO	AT1G68520	zinc finger (B-box type) family protein, contains Pfam profile: PF00643 B-box zinc finger	11	11.02	11.02.03	11.02.03.04	16	16.17	16.17.09	70	70.16
Ta.12387.1.A1_x_at	Cluster 01	384.418	1.90227	NO	2.65265	DIFF	1.39446	NO	237.446	1.30634	NO	2.15529	DIFF	1.64987	NO	1465.23	1.03587	NO	1.17297	NO	1.13236	NO	AT1G68520	zinc finger (B-box type) family protein, contains Pfam profile: PF00643 B-box zinc finger	11	11.02	11.02.03	11.02.03.04	16	16.17	16.17.09	70	70.16
Ta.12387.2.S1_s_at	Unclassified	2206.84	1.6047	NO	1.97819	DIFF	1.23274	NO	1417.63	1.04997	NO	1.6654	NO	1.58614	NO	3102.4	0.963968	NO	1.12865	NO	1.17084	NO	AT1G68520	zinc finger (B-box type) family protein, contains Pfam profile: PF00643 B-box zinc finger	11	11.02	11.02.03	11.02.03.04	16	16.17	16.17.09	70	70.16
Ta.12387.2.S1_x_at	Unclassified	703.073	2.06201	NO	2.52287	DIFF	1.2235	NO	499.028	1.20472	NO	1.85461	NO	1.53945	NO	235.312	1.18066	NO	1.10518	NO	0.936074	NO	AT1G68520	zinc finger (B-box type) family protein, contains Pfam profile: PF00643 B-box zinc finger	11	11.02	11.02.03	11.02.03.04	16	16.17	16.17.09	70	70.16
Ta.12394.1.A1_at	Unclassified	38.7047	1.4498	NO	2.52293	DIFF	1.74019	NO	39.4654	1.36112	NO	2.07799	NO	1.52668	NO	43.5274	1.10582	NO	1.04026	NO	0.940715	NO
Ta.124.1.S1_x_at	Unclassified	6.94242	1.62921	NO	1.99208	NO	1.22273	NO	6.67679	1.49956	NO	2.05152	DIFF	1.36809	NO	7.12947	0.896181	NO	0.86572	NO	0.966011	NO	AT3G50970	dehydrin xero2 (XERO2) / low-temperature-induced protein LTI30 (LTI30), identical to dehydrin Xero 2 (Low-temperature-induced pro	32	32.01	32.01.06	34	34.11	34.11.03	34.11.03.12	34.11.09	36	36.20	36.20.18	36.20.18.05
Ta.12407.1.A1_at	Unclassified	54.7031	1.6554	NO	1.89391	NO	1.14408	NO	44.8004	1.22019	NO	2.09098	DIFF	1.71365	NO	38.9831	1.16912	NO	1.33543	NO	1.14225	NO	AT5G23530	expressed protein, contains similarity to PrMC3 (Pinus radiata) GI:5487873	70	70.26	70.26.03
Ta.12409.1.A1_at	Unclassified	49.7052	2.33532	NO	4.24485	DIFF	1.81767	NO	72.266	1.8251	NO	2.64261	NO	1.44792	NO	172.505	1.08523	NO	1.07704	NO	0.992452	NO
Ta.12420.1.S1_at	Cluster 01	27.0268	1.45326	NO	2.99815	DIFF	2.06305	NO	16.7595	1.13928	NO	2.66553	DIFF	2.33967	DIFF	68.2102	1.18153	NO	1.84401	NO	1.5607	NO	AT4G13500	expressed protein	70	70.26	70.26.03
Ta.12420.1.S1_x_at	Cluster 01	68.7196	1.4469	NO	2.60642	DIFF	1.80139	NO	37.9018	1.49464	NO	3.04277	DIFF	2.03579	NO	126.487	1.32908	NO	1.79737	NO	1.35234	NO	AT4G13500	expressed protein	70	70.26	70.26.03
Ta.12422.1.S1_at	Cluster 10	160.804	0.932076	NO	0.566257	NO	0.607522	NO	165.421	0.725256	NO	0.451559	NO	0.62262	NO	108.16	0.522329	NO	0.321107	DIFF	0.61476	NO	AT5G61380	ABI3-interacting protein 1 (AIP1), identical to pseudo-response regulator 1 GI:7576354 from (Arabidopsis thaliana); timing of CAB	10	10.01	10.01.09	10.01.09.05	11	11.02	11.02.03	11.02.03.04	30	34	34.11	34.11.11	42	42.10	42.10.03	70	70.10
Ta.12422.2.S1_a_at	Cluster 10	205.549	0.91372	NO	0.588627	NO	0.644209	NO	222.673	0.843788	NO	0.486742	NO	0.576853	NO	155.448	0.544136	NO	0.294787	DIFF	0.541751	NO	AT5G61380	ABI3-interacting protein 1 (AIP1), identical to pseudo-response regulator 1 GI:7576354 from (Arabidopsis thaliana); timing of CAB	10	10.01	10.01.09	10.01.09.05	11	11.02	11.02.03	11.02.03.04	30	34	34.11	34.11.11	42	42.10	42.10.03	70	70.10
Ta.12422.3.S1_a_at	Cluster 10	331.696	0.923044	NO	0.606655	NO	0.657233	NO	333.468	0.813766	NO	0.422563	NO	0.519269	NO	201.103	0.527972	NO	0.311534	DIFF	0.590059	NO	AT5G61380	ABI3-interacting protein 1 (AIP1), identical to pseudo-response regulator 1 GI:7576354 from (Arabidopsis thaliana); timing of CAB	10	10.01	10.01.09	10.01.09.05	11	11.02	11.02.03	11.02.03.04	30	34	34.11	34.11.11	42	42.10	42.10.03	70	70.10
Ta.12457.1.S1_s_at	Cluster 10	1616.6	0.723024	NO	0.545376	NO	0.754298	NO	1215.91	1.10496	NO	0.877368	NO	0.794024	NO	1392.64	0.714445	NO	0.445039	DIFF	0.622915	NO	AT3G02580	delta 7-sterol-C5-desaturase (STE1), identical to sterol-C5-desaturase GB:AAD12944 GI:4234768 from (Arabidopsis thaliana)	1	1.06	1.06.06	01.06.06.11	40	40.01	40.01.03
Ta.12457.1.S1_x_at	Cluster 10	1369.24	1.00798	NO	0.671241	NO	0.665926	NO	1297.86	1.06496	NO	0.82968	NO	0.779072	NO	1284.18	0.742383	NO	0.476776	DIFF	0.642223	NO	AT3G02580	delta 7-sterol-C5-desaturase (STE1), identical to sterol-C5-desaturase GB:AAD12944 GI:4234768 from (Arabidopsis thaliana)	1	1.06	1.06.06	01.06.06.11	40	40.01	40.01.03
Ta.12477.1.S1_at	Unclassified	56.0128	3.8638	NO	2.80388	NO	0.72568	NO	45.0682	1.79059	NO	2.34642	NO	1.31041	NO	167.96	2.5932	NO	2.89903	DIFF	1.11793	NO
Ta.12485.1.A1_s_at	Unclassified	107.559	1.56189	NO	2.01224	DIFF	1.28834	NO	154.728	1.00381	NO	1.03308	NO	1.02916	NO	498.887	0.541924	NO	0.69841	NO	1.28876	NO
Ta.1249.1.S1_at	Unclassified	113.426	2.29385	NO	2.31788	DIFF	1.01047	NO	71.8965	1.66668	NO	3.0401	DIFF	1.82405	NO	104.593	1.79737	NO	4.48119	DIFF	2.49319	DIFF	AT3G02380	zinc finger protein CONSTANS-LIKE 2 (COL2), identical to putative flowering-time gene CONSTANS (COL2) GB:AAB67879	11	11.02	11.02.03	11.02.03.04	16	16.17	16.17.09	41	41.03	41.03.07
Ta.12511.1.S1_at	Cluster 21	148.094	1.44712	NO	2.29341	DIFF	1.58481	NO	119.276	1.08463	NO	1.38529	NO	1.2772	NO	396.196	0.919889	NO	1.02485	NO	1.1141	NO	AT2G41050	PQ-loop repeat family protein / transmembrane family protein, similar to SP:Q10482 Seven transmembrane protein 1	99
Ta.12517.1.S1_at	Unclassified	159.524	0.583695	NO	0.412689	NO	0.707029	NO	473.623	0.266888	NO	0.113375	DIFF	0.424802	NO	115.705	0.532889	NO	0.986267	NO	1.85079	NO	AT1G11260	glucose transporter (STP1), nearly identical to glucose transporter GB:P23586 SP:P23586 from (Arabidopsis thaliana)	20	20.01	20.01.03	20.01.03.01
Ta.12530.1.S1_at	Unclassified	885.571	1.6696	NO	1.96091	NO	1.17448	NO	911.699	1.01034	NO	0.846666	NO	0.837999	NO	654.797	0.488228	NO	0.425346	DIFF	0.871202	NO	AT2G15890	expressed protein	70	70.26	70.26.03
Ta.12530.2.A1_at	Unclassified	2139.75	1.0945	NO	1.25118	NO	1.14315	NO	2177.82	0.878541	NO	0.571952	NO	0.651024	NO	4494.35	0.578225	NO	0.45518	DIFF	0.787202	NO
Ta.12530.2.A1_x_at	Unclassified	2168.84	1.1822	NO	1.37434	NO	1.16253	NO	2165.67	0.822076	NO	0.614238	NO	0.747179	NO	4557.17	0.567067	NO	0.432906	DIFF	0.763413	NO
Ta.12530.3.S1_x_at	Unclassified	514.197	1.34424	NO	1.52057	NO	1.13117	NO	259.233	1.12064	NO	0.941799	NO	0.840415	NO	885.029	0.535014	NO	0.46807	DIFF	0.874874	NO
Ta.12561.1.S1_at	Unclassified	2696.13	0.717608	NO	0.526352	NO	0.733481	NO	2698.62	0.859646	NO	0.861216	NO	1.00183	NO	2086.87	1.68291	NO	0.724609	NO	0.430569	DIFF	AT4G27435	expressed protein	99
Ta.12561.1.S1_x_at	Unclassified	1335.23	0.724709	NO	0.501466	NO	0.691955	NO	1295.01	0.83802	NO	0.885981	NO	1.05723	NO	937.106	1.70354	NO	0.734725	NO	0.431294	DIFF	AT4G27435	expressed protein	99
Ta.12561.2.S1_x_at	Unclassified	1343.81	0.852947	NO	0.528443	NO	0.619549	NO	1371.42	0.805732	NO	0.88918	NO	1.10357	NO	730.056	1.42335	NO	0.478963	DIFF	0.336505	DIFF	AT1G52910	expressed protein	99
Ta.12561.3.S1_at	Cluster 15	1883.43	0.609989	NO	0.325147	NO	0.533038	NO	1518.92	0.768394	NO	0.724505	NO	0.942883	NO	1570.97	1.24914	NO	0.383643	DIFF	0.307126	DIFF	AT1G52910	expressed protein	99
Ta.12561.3.S1_x_at	Unclassified	1327.78	0.713112	NO	0.417213	NO	0.585059	NO	1162.11	0.890486	NO	0.929641	NO	1.04397	NO	800.663	1.38332	NO	0.537422	NO	0.388502	DIFF	AT1G52910	expressed protein	99
Ta.12636.1.S1_s_at	Cluster 22	1711.07	0.600914	NO	0.461989	NO	0.768812	NO	1449.45	0.497562	DIFF	0.415159	NO	0.834388	NO	1610.48	0.799421	NO	0.470688	DIFF	0.588786	NO	AT2G33990	similar to calmodulin-binding family protein [Arabidopsis thaliana] (TAIR:At3g15050.1); similar to putative SF16 protein	16	16.01
Ta.12636.3.S1_a_at	Cluster 10	262.253	0.808284	NO	0.437395	NO	0.541141	NO	251.475	0.582061	NO	0.384811	DIFF	0.661117	NO	234.08	0.597336	NO	0.287688	DIFF	0.481618	NO	AT2G33990	similar to calmodulin-binding family protein [Arabidopsis thaliana] (TAIR:At3g15050.1); similar to putative SF16 protein	16	16.01
Ta.12666.1.S1_at	Unclassified	136.334	0.489067	NO	0.26969	NO	0.551437	NO	84.5586	0.441734	NO	0.316325	DIFF	0.716097	NO	36.0777	1.12547	NO	0.957345	NO	0.850615	NO	AT4G02380	late embryogenesis abundant 3 family protein / LEA3 family protein, similar to several small proteins (~100 aa) that are induced by	32	32.01	32.01.01	32.01.06	34	34.11	34.11.03	34.11.03.12	34.11.09	41	41.03	41.03.03	41.05	41.05.04	70	70.26	70.26.03
Ta.12669.1.S1_x_at	Unclassified	446.17	0.939397	NO	0.662779	NO	0.705536	NO	297.042	1.05581	NO	0.823559	NO	0.780029	NO	677.057	0.863341	NO	0.444698	DIFF	0.51509	NO	AT3G57540	remorin family protein, contains Pfam domain, PF03763: Remorin, C-terminal region	16	16.03	16.03.01
Ta.12671.1.S1_a_at	Unclassified	1024.21	0.344738	NO	0.362712	NO	1.05214	NO	2372.72	0.315574	NO	0.319442	DIFF	1.01226	NO	1530.75	1.01992	NO	1.09441	NO	1.07303	NO	AT1G14870	expressed protein, similar to PGPS/D12 (Petunia x hybrida) GI:4105794; contains Pfam profile PF04749: Protein of unknown function,	99
Ta.12709.1.S1_at	Unclassified	334.382	1.46934	NO	1.39164	NO	0.947118	NO	20.5783	2.23359	NO	1.55897	NO	0.697968	NO	362.731	1.55882	NO	2.21412	DIFF	1.42038	NO
Ta.12714.2.S1_a_at	Unclassified	3308.62	0.733625	NO	0.623354	NO	0.84969	NO	2208.46	0.805925	NO	0.415823	NO	0.515958	NO	4266.01	0.611084	NO	0.263168	DIFF	0.430658	NO	AT2G44710	RNA recognition motif (RRM)-containing protein	16	16.03	16.03.03	70	70.16
Ta.12715.1.S1_s_at	Cluster 04	369.156	0.54977	NO	0.457484	DIFF	0.832138	NO	255.42	0.611661	NO	0.550526	NO	0.900051	NO	26.4955	0.87633	NO	1.17564	NO	1.34155	NO	AT1G01490	similar to heavy-metal-associated domain-containing protein [Arabidopsis thaliana] (TAIR:At5g23760.1); similar to	16	16.17	20	20.01	20.01.01	20.01.01.01
Ta.12728.3.S1_a_at	Cluster 02	41.0853	1.42942	NO	1.73537	NO	1.21404	NO	36.2451	1.53513	NO	2.0842	DIFF	1.35768	NO	18.4895	0.751748	NO	1.21918	NO	1.6218	NO	AT5G02240	expressed protein	99
Ta.12739.1.S1_at	Unclassified	151.507	0.691294	NO	0.418026	DIFF	0.604701	NO	142.628	0.761597	NO	0.511002	NO	0.670962	NO	135.651	0.977801	NO	0.752589	NO	0.769674	NO
Ta.12743.1.S1_a_at	Cluster 05	20.5155	0.983995	NO	0.589847	NO	0.599441	NO	30.3897	0.787643	NO	0.585544	NO	0.743413	NO	84.1226	0.690199	NO	0.456581	DIFF	0.661522	NO
Ta.12743.2.S1_x_at	Cluster 05	15.2982	0.743734	NO	0.723786	NO	0.973179	NO	19.3161	0.681787	NO	0.674355	NO	0.9891	NO	51.7861	0.606061	NO	0.421179	DIFF	0.694945	NO
Ta.12753.1.S1_at	Unclassified	302.193	0.856415	NO	0.572424	NO	0.668396	NO	265.238	0.433917	NO	0.358374	NO	0.825905	NO	129.031	2.03938	NO	2.12616	DIFF	1.04255	NO	AT5G23940	transferase family protein, similar to anthranilate N-hydroxycinnamoyl/benzoyltransferase, Dianthus	41	41.03	41.03.03
Ta.12757.1.A1_at	Unclassified	595.811	0.746147	NO	0.719556	NO	0.964362	NO	534.663	0.735142	NO	1.09254	NO	1.48616	NO	432.762	0.73439	NO	0.49852	DIFF	0.678822	NO	AT1G17420	lipoxygenase, putative, similar to lipoxygenase gi:1495804 (Solanum tuberosum), gi:1654140 (Lycopersicon esculentum)	1	1.06	1.2	1.20.05	16	16.17	16.17.09	32	32.01	32.05	36	36.25	36.25.16	36.25.16.08	40	40.01	70	70.26	70.26.03
Ta.12773.1.S1_at	Unclassified	24.6051	1.99303	NO	7.23431	DIFF	3.62981	NO	23.4944	1.22684	NO	4.86264	NO	3.96355	NO	55.6246	0.769333	NO	1.35754	NO	1.76457	NO	AT2G17880	DNAJ heat shock protein, putative, similar to J11 protein (Arabidopsis thaliana) GI:9843641; contains Pfam profile PF00226 DnaJ dom	14	14.01	16	16.01	70	70.26	70.26.03
Ta.12788.1.S1_x_at	Cluster 01	1261.35	1.49552	NO	2.01677	DIFF	1.34854	NO	975.521	1.53631	NO	2.0796	DIFF	1.35364	NO	3297.8	0.979752	NO	1.30193	NO	1.32884	NO	AT2G04700	ferredoxin thioredoxin reductase catalytic beta chain family protein, contains Pfam profile: PF02943 ferredoxin thioredoxin reducta	1	1.03	1.03.07	16	16.21	16.21.08	20	20.01	20.01.15	70	70.26	70.26.03
Ta.12792.1.S1_x_at	Unclassified	88.7101	2.34831	DIFF	2.15635	DIFF	0.918254	NO	244.351	2.02086	DIFF	1.16361	NO	0.575799	NO	111.586	1.2292	NO	1.31262	NO	1.06786	NO
Ta.12813.1.S1_x_at	Cluster 03	300.511	3.84674	DIFF	8.28363	DIFF	2.15341	NO	441.599	4.01847	DIFF	6.96942	DIFF	1.73435	NO	901.92	2.0598	NO	4.84932	DIFF	2.35427	DIFF	AT4G19170	9-cis-epoxycarotenoid dioxygenase, putative / neoxanthin cleavage enzyme, putative / carotenoid cleavage dioxygenase, putative,	99
Ta.12813.2.S1_x_at	Cluster 03	152.089	2.89337	DIFF	5.67656	DIFF	1.96192	NO	194.757	3.19844	DIFF	5.15245	DIFF	1.61092	NO	464.176	1.59369	NO	3.49212	DIFF	2.19122	DIFF	AT4G19170	9-cis-epoxycarotenoid dioxygenase, putative / neoxanthin cleavage enzyme, putative / carotenoid cleavage dioxygenase, putative,	99
Ta.12817.1.S1_at	Cluster 17	545.851	0.790614	NO	0.565873	NO	0.715739	NO	646.809	0.559064	NO	0.469784	DIFF	0.840306	NO	408.557	0.796283	NO	0.754083	NO	0.947004	NO	AT1G71830	leucine-rich repeat family protein / protein kinase family protein, contains Pfam domains PF00560: Leucine Rich Repeat and PF0006	1	1.04	14	14.07	14.07.03	16	16.01	30	30.05	30.05.01	30.05.01.18	41	41.03	41.03.01	41.03.01.01	41.03.03	43	43.02	43.02.17	43.02.17.01	43.02.17.01.01	70	70.02
Ta.12887.1.S1_at	Unclassified	21.1185	0.457125	NO	0.560744	NO	1.22668	NO	37.6083	0.375652	NO	0.290157	DIFF	0.772407	NO	12.4325	0.748557	NO	2.13567	NO	2.85305	NO	AT1G05680	UDP-glucoronosyl/UDP-glucosyl transferase family protein, contains Pfam profile: PF00201 UDP-glucoronosyl	1	1.05	1.05.02	01.05.02.01
Ta.12893.1.S1_at	Unclassified	352.9	0.362829	NO	0.489025	NO	1.34781	NO	149.425	0.705771	NO	1.07761	NO	1.52686	NO	34.531	2.09835	NO	3.31064	DIFF	1.57773	NO	AT2G16060	non-symbiotic hemoglobin 1 (HB1) (GLB1), identical to SP:O24520 Non-symbiotic hemoglobin 1 (Hb1) (ARAth GLB1) {Arabidopsis thaliana	16	16.25	32	32.01	34	34.11	34.11.13	34.11.13.01
Ta.12921.3.S1_x_at	Unclassified	31.5218	0.630306	NO	0.440502	DIFF	0.698871	NO	14.9872	0.94013	NO	0.820545	NO	0.872799	NO	9.95262	0.816593	NO	0.619025	NO	0.758059	NO
Ta.12946.1.S1_at	Cluster 04	116.167	0.672803	NO	0.569892	NO	0.847042	NO	161.035	0.485623	NO	0.431665	DIFF	0.888889	NO	7.62961	1.28466	NO	1.08218	NO	0.842385	NO	AT4G27250	dihydroflavonol 4-reductase family / dihydrokaempferol 4-reductase family, similar to dihydrokaempferol 4-reductase,	01	01.20	01.20.35	01.20.35.01	01.20.35.01.03
Ta.12952.2.S1_at	Cluster 05	50.7188	1.13985	NO	1.06541	NO	0.934697	NO	48.5485	0.68355	NO	0.839909	NO	1.22875	NO	201.843	0.687709	NO	0.47807	DIFF	0.695164	NO	AT4G28706	pfkB-type carbohydrate kinase family protein, contains Pfam profile: PF00294 pfkB family carbohydrate kinase	01	01.04	01.05	01.05.02	70	70.26	70.26.03
Ta.13.1.S1_at	Cluster 08	69.8841	0.211033	NO	0.282368	NO	1.33803	NO	478.494	0.135505	NO	0.0379842	DIFF	0.280315	NO	13.5448	1.13619	NO	1.0236	NO	0.900901	NO
Ta.1311.3.S1_s_at	Unclassified	30.06	1.83224	NO	2.00845	DIFF	1.09617	NO	46.5008	1.01646	NO	1.12146	NO	1.1033	NO	35.2884	0.913732	NO	1.11721	NO	1.22268	NO	AT2G24100	expressed protein, similar to expressed protein [Arabidopsis thaliana] (TAIR:At4g30780.1); similar to hypothetical protein	99
Ta.13152.3.S1_x_at	Cluster 20	59.8681	0.959858	NO	0.58614	NO	0.610653	NO	33.5015	0.722638	NO	0.651405	NO	0.901426	NO	119.36	0.297932	NO	0.189076	DIFF	0.634631	NO	AT5G04970	pectinesterase, putative, contains similarity to pectinesterase from Vitis vinifera GI:15081598, Prunus persica SP:Q43062; contains	41	41.03	41.03.08	42	42.01	70	70.01
Ta.13161.2.A1_s_at	Unclassified	879.056	0.58631	NO	0.481014	NO	0.82041	NO	442.011	1.16958	NO	1.70147	NO	1.45477	NO	1496.06	2.30842	NO	0.741834	NO	0.32136	DIFF	AT4G37450	arabinogalactan-protein (AGP18), identical to gi_11935088_gb_AAG41964	70	70.02
Ta.13164.1.S1_at	Cluster 23	116.399	0.405141	NO	0.178734	DIFF	0.441165	NO	40.3185	0.392112	NO	0.439198	DIFF	1.12008	NO	158.556	0.19229	NO	0.115766	DIFF	0.602036	NO	AT1G77450	no apical meristem (NAM) family protein, contains Pfam PF02365: No apical meristem (NAM) domain; similar to GRAB1 protein	11	11.02	11.02.03	11.02.03.04	41
Ta.13165.1.S1_a_at	Unclassified	61.1903	1.55011	NO	2.2872	DIFF	1.47551	NO	63.509	2.0937	NO	2.65465	DIFF	1.26792	NO	92.7867	0.839594	NO	0.763188	NO	0.908996	NO	AT1G32560	late embryogenesis abundant group 1 domain-containing protein / LEA group 1 domain-containing protein, contains Pfam domain,	41	41.03	41.03.03
Ta.13165.1.S1_at	Cluster 02	70.1696	1.55131	NO	1.91955	NO	1.23737	NO	65.6681	2.04575	NO	2.55408	DIFF	1.24848	NO	9.12303	1.17324	NO	1.03851	NO	0.88516	NO	AT1G32560	late embryogenesis abundant group 1 domain-containing protein / LEA group 1 domain-containing protein, contains Pfam domain,	41	41.03	41.03.03
Ta.13165.1.S1_x_at	Cluster 02	69.2025	1.40477	NO	2.04228	NO	1.45382	NO	64.3642	1.98177	NO	2.33815	DIFF	1.17983	NO	21.6554	1.01776	NO	0.880878	NO	0.865504	NO	AT1G32560	late embryogenesis abundant group 1 domain-containing protein / LEA group 1 domain-containing protein, contains Pfam domain,	41	41.03	41.03.03
Ta.13165.3.S1_a_at	Unclassified	248.123	1.82051	NO	2.39733	DIFF	1.31685	NO	280.594	2.38991	DIFF	2.46917	DIFF	1.03316	NO	512.747	0.91926	NO	0.649884	NO	0.706965	NO	AT1G32560	late embryogenesis abundant group 1 domain-containing protein / LEA group 1 domain-containing protein, contains Pfam domain,	41	41.03	41.03.03
Ta.13165.3.S1_x_at	Unclassified	102.914	1.80271	NO	2.42879	DIFF	1.3473	NO	113.121	2.48122	DIFF	2.73494	DIFF	1.10226	NO	194.91	0.973842	NO	0.703865	NO	0.722771	NO	AT1G32560	late embryogenesis abundant group 1 domain-containing protein / LEA group 1 domain-containing protein, contains Pfam domain,	41	41.03	41.03.03
Ta.13170.1.S1_at	Unclassified	199.262	0.476663	NO	0.352879	NO	0.74031	NO	106.783	0.683784	NO	0.716079	NO	1.04723	NO	157.68	1.71091	NO	0.422833	NO	0.247139	DIFF	AT2G04780	fasciclin-like arabinogalactan-protein (FLA7), identical to gi_13377782_gb_AAK20860	34	34.07	70	70.02
Ta.13182.1.S1_at	Cluster 01	28.6975	1.53374	NO	2.36182	DIFF	1.53992	NO	33.0365	1.30978	NO	2.30657	DIFF	1.76103	NO	101.816	1.05453	NO	1.32954	NO	1.26079	NO	AT3G01060	expressed protein	70	70.26	70.26.03
Ta.13183.1.S1_s_at	Cluster 12	171.828	3.51007	NO	6.4017	NO	1.82381	NO	138.067	3.66011	DIFF	5.23287	NO	1.4297	NO	472.124	2.16167	NO	3.07033	DIFF	1.42035	NO	AT5G01300	phosphatidylethanolamine-binding family protein, similar to cold-regulated protein (Hordeum vulgare subsp.	16	16.09
Ta.13183.1.S1_x_at	Cluster 01	84.3118	4.17094	NO	7.36658	NO	1.76617	NO	70.476	3.6101	DIFF	5.45522	DIFF	1.5111	NO	341.58	1.87696	NO	2.92902	DIFF	1.56052	NO	AT5G01300	phosphatidylethanolamine-binding family protein, similar to cold-regulated protein (Hordeum vulgare subsp.	16	16.09
Ta.13210.1.A1_at	Unclassified	17.4814	0.759969	NO	0.489481	DIFF	0.644081	NO	11.7239	0.814592	NO	0.793883	NO	0.974578	NO	7.47962	0.863397	NO	0.978464	NO	1.13327	NO	AT3G16370	GDSL-motif lipase/hydrolase family protein, similar to family II lipases EXL3 GI:15054386, EXL1 GI:15054382, EXL2 GI:15054384 from	01	01.05	01.05.05	01.05.05.07	01.06
Ta.13230.1.S1_at	Unclassified	206.693	1.32103	NO	1.05247	NO	0.796705	NO	191.314	1.07332	NO	1.16331	NO	1.08385	NO	387.67	0.634691	NO	0.433557	DIFF	0.6831	NO	AT5G25360	expressed protein	99
Ta.13232.1.S1_at	Cluster 01	13.6659	2.77455	NO	6.21225	NO	2.23901	NO	12.5058	1.8192	NO	1.97846	NO	1.08754	NO	71.2034	4.22188	NO	8.38437	DIFF	1.98593	NO	AT4G22756	sterol desaturase family protein, similar to sterol 4-alpha-methyl-oxidase GI:16973471 from (Arabidopsis thaliana); contains Pfam	01	01.06	01.06.06	01.06.06.11
Ta.13232.2.S1_at	Cluster 07	5.34954	1.32331	NO	1.336	NO	1.00959	NO	5.25537	1.11256	NO	1.0081	NO	0.906106	NO	6.65533	2.71545	NO	9.4224	DIFF	3.46992	NO
Ta.13242.2.S1_x_at	Cluster 21	304.306	1.22787	NO	1.5786	NO	1.28564	NO	78.5057	1.17687	NO	2.12324	DIFF	1.80414	NO	515.945	1.08032	NO	1.42795	NO	1.32178	NO	AT3G49470	nascent polypeptide-associated complex (NAC) domain-containing protein, similar to alpha-NAC, non-muscle form (Mus	99
Ta.13247.1.S1_a_at	Unclassified	424.469	1.63866	NO	1.83902	NO	1.12227	NO	647.14	1.89596	NO	1.76813	NO	0.932579	NO	410.791	1.01141	NO	2.17248	DIFF	2.14796	DIFF	AT2G23150	NRAMP metal ion transporter 3 (NRAMP3), identical to metal transporter Nramp3 (Arabidopsis thaliana) gi:6468012:gb:AAF13278; member	20	20.01	20.01.01	20.01.01.01	20.01.01.01.01	20.01.01.07	34	34.01	34.01.01	34.01.01.01	70	70.25
Ta.13247.2.S1_a_at	Unclassified	87.486	1.86444	NO	2.14385	DIFF	1.14986	NO	139.426	1.90355	NO	1.90386	NO	1.00016	NO	138.222	0.796075	NO	1.83866	NO	2.30966	NO	AT2G23150	NRAMP metal ion transporter 3 (NRAMP3), identical to metal transporter Nramp3 (Arabidopsis thaliana) gi:6468012:gb:AAF13278; member	20	20.01	20.01.01	20.01.01.01	20.01.01.01.01	20.01.01.07	34	34.01	34.01.01	34.01.01.01	70	70.25
Ta.13253.1.S1_at	Unclassified	120.235	1.09143	NO	0.846276	NO	0.775384	NO	190.188	0.480289	DIFF	0.471804	DIFF	0.982333	NO	160.201	0.913167	NO	0.642306	NO	0.703383	NO	AT1G17330	metal-dependent phosphohydrolase HD domain-containing protein-related	99
Ta.13255.1.S1_at	Unclassified	319.351	2.84175	NO	3.89845	NO	1.37185	NO	175.088	2.15656	DIFF	4.37444	DIFF	2.02843	NO	135.907	2.21277	NO	5.47354	DIFF	2.47361	DIFF	AT5G66400	dehydrin (RAB18), nearly identical to SP:P30185 Dehydrin Rab18 {Arabidopsis thaliana}	32	32.01	32.01.06	34	34.11	34.11.03	34.11.03.12	34.11.09	36	36.20	36.20.18	36.20.18.05
Ta.1327.1.S1_x_at	Unclassified	832.247	1.02912	NO	1.39047	NO	1.35112	NO	840.421	0.953719	NO	1.38672	NO	1.45402	NO	873.349	1.1608	NO	2.1103	DIFF	1.81797	NO	AT3G63100	glycine-rich protein	70	70.16
Ta.13277.1.A1_at	Cluster 20	104.344	0.994033	NO	0.725483	NO	0.729838	NO	82.8013	0.700556	NO	0.804223	NO	1.14798	NO	215.147	0.251563	NO	0.258449	DIFF	1.02737	NO
Ta.13280.1.S1_a_at	Unclassified	290.304	1.07642	NO	1.0321	NO	0.958826	NO	182.26	2.09845	DIFF	1.57855	NO	0.752244	NO	314.658	0.772819	NO	0.758498	NO	0.981469	NO	AT4G37870	phosphoenolpyruvate carboxykinase (ATP), putative / PEP carboxykinase, putative / PEPCK, putative, similar to	01	01.04	02	02.01	16	16.19	16.19.03
Ta.13280.2.A1_at	Unclassified	861.604	0.856252	NO	0.841838	NO	0.983166	NO	400.958	2.28174	DIFF	1.63417	NO	0.716193	NO	716.599	0.622099	NO	0.461522	DIFF	0.741879	NO	AT4G37870	phosphoenolpyruvate carboxykinase (ATP), putative / PEP carboxykinase, putative / PEPCK, putative, similar to	01	01.04	02	02.01	16	16.19	16.19.03
Ta.13280.3.S1_at	Unclassified	38.7834	0.363603	NO	0.348105	DIFF	0.957378	NO	13.917	1.03684	NO	1.4861	NO	1.43329	NO	33.7456	0.411304	NO	0.363273	NO	0.883224	NO	AT4G37870	phosphoenolpyruvate carboxykinase (ATP), putative / PEP carboxykinase, putative / PEPCK, putative, similar to	01	01.04	02	02.01	16	16.19	16.19.03
Ta.13281.1.S1_at	Unclassified	126.291	0.998323	NO	1.00222	NO	1.0039	NO	185.077	0.835509	NO	0.869874	NO	1.04113	NO	120.659	1.16118	NO	2.0607	DIFF	1.77466	NO	AT5G54960	pyruvate decarboxylase, putative, strong similarity to pyruvate decarboxylase 1 (Vitis vinifera) GI:10732644; contains InterPro e	01	01.05	32	32.01
Ta.13285.1.A1_at	Cluster 07	57.8867	1.7802	NO	2.03565	DIFF	1.14349	NO	78.8319	1.34866	NO	1.40762	NO	1.04372	NO	115.839	1.48652	NO	2.46443	DIFF	1.65786	NO	AT5G57610	protein kinase family protein, similar to protein kinase (Glycine max) GI:170047, MAP3K delta-1 protein kinase (Arabidopsis	01	01.04	14	14.07	14.07.03	18	18.01	18.01.01	18.02	30	30.01	30.01.05	30.01.05.01	30.01.05.01.05
Ta.13300.1.S1_at	Cluster 02	268.931	4.63676	DIFF	15.2095	DIFF	3.2802	DIFF	268.439	7.88236	DIFF	13.4501	DIFF	1.70636	NO	7.53443	1.38498	NO	3.5076	DIFF	2.53261	NO
Ta.13307.1.S1_x_at	Cluster 04	175.564	0.686454	NO	0.295264	NO	0.430129	NO	199.182	0.558644	NO	0.316987	NO	0.567422	NO	58.649	0.510217	NO	0.407288	DIFF	0.798266	NO	AT1G71695	peroxidase 12 (PER12) (P12) (PRXR6), identical to SP:Q96520 Peroxidase 12 precursor (EC 1.11.1.7) (Atperox P12) (PRXR6) (ATP4a)	32	32.01	32.01.01	32.07	32.07.07	32.07.07.05	70	70.01
Ta.13307.3.S1_at	Cluster 08	19.9129	0.80646	NO	0.597736	NO	0.741185	NO	36.1051	0.44683	NO	0.351424	DIFF	0.786483	NO	11.3167	0.752975	NO	0.790034	NO	1.04922	NO
Ta.13318.1.S1_at	Unclassified	2312.16	0.429117	NO	0.385058	DIFF	0.897327	NO	2565.33	0.768405	NO	0.522993	NO	0.680621	NO	1381.06	0.854915	NO	0.565427	NO	0.661384	NO	AT1G20130	family II extracellular lipase, putative, contains Pfam profile PF00657: GDSL-like Lipase/Acylhydrolase; similar to EXL3	1	1.06	70	70.26	70.26.03
Ta.13337.1.S1_at	Cluster 03	315.677	1.89113	NO	4.62458	NO	2.4454	NO	537.816	1.88036	NO	2.50809	NO	1.33383	NO	558.074	1.05101	NO	4.63921	DIFF	4.41404	DIFF	AT5G57540	xyloglucan:xyloglucosyl transferase, putative / xyloglucan endotransglycosylase, putative / endo-xyloglucan transferase, putative	01	01.05
Ta.13337.2.S1_at	Cluster 14	109.007	3.54494	NO	8.7462	DIFF	2.46723	NO	206.796	3.29246	DIFF	4.90905	DIFF	1.491	NO	114.382	0.950377	NO	4.22376	DIFF	4.4443	DIFF	AT5G57540	xyloglucan:xyloglucosyl transferase, putative / xyloglucan endotransglycosylase, putative / endo-xyloglucan transferase, putative	01	01.05
Ta.13337.2.S1_x_at	Cluster 14	86.1752	3.82803	NO	9.16309	DIFF	2.39368	NO	167.228	3.2318	DIFF	5.0792	DIFF	1.57163	NO	81.5413	1.15486	NO	10.0967	DIFF	8.74279	DIFF	AT5G57540	xyloglucan:xyloglucosyl transferase, putative / xyloglucan endotransglycosylase, putative / endo-xyloglucan transferase, putative	01	01.05
Ta.1337.1.S1_x_at	Unclassified	1390.48	0.791232	NO	0.988842	NO	1.24975	NO	1666.48	0.815651	NO	0.818766	NO	1.00382	NO	460.333	2.66908	NO	9.67133	DIFF	3.62347	DIFF	AT5G59310	lipid transfer protein 4 (LTP4), identical to lipid transfer protein 4 from Arabidopsis thaliana (gi:8571923); contains Pfam	16	16.09	20	20.01	20.01.13	34	34.11	34.11.03	36	36.20	36.20.18	36.20.18.05
Ta.1337.2.S1_x_at	Cluster 07	36.8302	0.717549	NO	1.32944	NO	1.85275	NO	61.6935	0.46473	NO	0.78486	NO	1.68885	NO	66.1012	4.40682	NO	20.1124	DIFF	4.56392	DIFF
Ta.13373.2.S1_a_at	Unclassified	35.0993	1.09612	NO	1.02621	NO	0.936224	NO	54.1596	1.41641	NO	1.15987	NO	0.818877	NO	124.014	1.25385	NO	0.606329	NO	0.483572	DIFF	AT2G42880	mitogen-activated protein kinase, putative / MAPK, putative (MPK20), mitogen-activated protein kinase (MAPK)(AtMPK20),	1	1.04	14	14.07	14.07.03	18	18.01	18.01.01	18.02	18.02.01	30	30.01	30.01.05	30.01.05.01	30.01.05.01.03
Ta.13378.1.A1_at	Cluster 04	337.562	1.04788	NO	0.651119	NO	0.621371	NO	352.708	0.888946	NO	0.493861	NO	0.555558	NO	130.919	0.434481	NO	0.242856	DIFF	0.558956	NO
Ta.13392.1.S1_at	Unclassified	66.9695	2.27529	NO	2.49225	NO	1.09536	NO	78.0452	2.31876	DIFF	2.40044	DIFF	1.03522	NO	211.315	1.36291	NO	2.10366	DIFF	1.54351	NO	AT2G37730	fringe-related protein, similarity to predicted proteins + similar to hypothetical protein GB:AAC23643 (Arabidopsis thaliana)	1	1.05	1.05.02
Ta.13396.1.S1_at	Cluster 07	5.72549	0.873293	NO	2.36125	NO	2.70384	NO	4.43422	1.28203	NO	2.01957	NO	1.5753	NO	7.73476	1.11738	NO	7.7248	DIFF	6.91331	DIFF	AT1G32560	late embryogenesis abundant group 1 domain-containing protein / LEA group 1 domain-containing protein, contains Pfam domain,	41	41.03	41.03.03
Ta.13400.2.A1_at	Unclassified	65.2777	0.405561	NO	1.17997	NO	2.90947	NO	35.1887	0.792532	NO	1.44457	NO	1.82273	NO	18.6674	1.79315	NO	2.8179	DIFF	1.57148	NO	AT1G17810	major intrinsic family protein / MIP family protein, contains Pfam profile: MIP PF00230	20	20.03	20.03.01
Ta.13401.1.S1_a_at	Cluster 18	65.646	0.975165	NO	1.37487	NO	1.40989	NO	61.6237	1.2292	NO	1.44568	NO	1.17611	NO	62.8968	1.13715	NO	2.03543	DIFF	1.78993	NO
Ta.13426.1.S1_s_at	Unclassified	348.314	2.01303	NO	2.68376	DIFF	1.33319	NO	339.665	1.62332	NO	2.68232	DIFF	1.65237	NO	916.623	0.67323	NO	0.66654	NO	0.990064	NO	AT1G64720	expressed protein, weak similarity to SP:P53809 Phosphatidylcholine transfer protein (PC-TP) {Rattus norvegicus}	99
Ta.13444.1.S1_at	Cluster 07	25.041	0.867144	NO	1.03678	NO	1.19563	NO	22.0864	1.2955	NO	1.61242	NO	1.24464	NO	38.647	0.914723	NO	3.12013	DIFF	3.41101	DIFF	AT5G22500	acyl CoA reductase, putative / male-sterility protein, putative, similar to acyl CoA reductase (Simmondsia chinensis) GI:5020215;	41	41.03	41.03.01	41.03.01.01	43	43.02	43.02.17	43.02.17.01	43.02.17.01.01
Ta.1345.1.S1_x_at	Unclassified	20.0797	1.35302	NO	0.470998	DIFF	0.348109	NO	15.5323	0.436976	NO	0.417393	NO	0.955185	NO	22.1439	1.26018	NO	0.332296	NO	0.263689	NO	AT4G15160	protease inhibitor/seed storage/lipid transfer protein (LTP) family protein, similar to SP:Q00451:PRF1_LYCES 36.4 kDa proline-rich	14	14.13	14.13.01	14.13.01.01	16	16.01	16.09	16.19	16.19.03	20	20.01	20.01.13	70	70.03	70.07	70.10
Ta.13457.1.S1_at	Unclassified	52.8819	0.940949	NO	1.27988	NO	1.36021	NO	43.1356	1.42791	NO	1.67503	NO	1.17306	NO	26.0423	1.5451	NO	2.80394	DIFF	1.81473	NO	AT5G18980	expressed protein	99
Ta.13464.1.S1_s_at	Cluster 10	928.591	0.853323	NO	0.625044	NO	0.732482	NO	949.626	0.676065	NO	0.40023	NO	0.592	NO	767.547	0.611706	NO	0.312843	DIFF	0.511426	NO	AT5G61380	ABI3-interacting protein 1 (AIP1), identical to pseudo-response regulator 1 GI:7576354 from (Arabidopsis thaliana); timing of CAB	10	10.01	10.01.09	10.01.09.05	11	11.02	11.02.03	11.02.03.04	30	34	34.11	34.11.11	42	42.10	42.10.03	70	70.10
Ta.13476.1.A1_at	Unclassified	57.9647	1.23471	NO	0.884901	NO	0.716685	NO	71.8706	0.923002	NO	0.723475	NO	0.783828	NO	147.855	0.534091	NO	0.466703	DIFF	0.873828	NO
Ta.13559.1.S1_at	Cluster 02	38.8158	1.49584	NO	1.61908	NO	1.08239	NO	35.6838	1.61275	NO	2.11591	DIFF	1.31199	NO	25.7724	0.891553	NO	0.89027	NO	0.998561	NO
Ta.13608.1.A1_at	Cluster 05	52.0703	1.01354	NO	0.723405	NO	0.713742	NO	66.651	0.874526	NO	0.687301	NO	0.785913	NO	128.064	0.655144	NO	0.384632	DIFF	0.587095	NO
Ta.1361.1.S1_s_at	Cluster 01	83.9167	1.15251	NO	1.42647	NO	1.2377	NO	70.36	1.8099	NO	2.05896	DIFF	1.13761	NO	192.831	1.28197	NO	2.32415	DIFF	1.81295	NO	AT5G57540	xyloglucan:xyloglucosyl transferase, putative / xyloglucan endotransglycosylase, putative / endo-xyloglucan transferase, putative	01	01.05
Ta.13610.1.A1_at	Cluster 19	59.0719	0.785239	NO	0.425187	DIFF	0.541475	NO	49.7511	0.610974	NO	0.578383	NO	0.946657	NO	71.1361	1.57183	NO	0.715634	NO	0.455288	DIFF	AT1G21810	expressed protein	99
Ta.13622.1.S1_at	Unclassified	743.895	1.51989	NO	0.896624	NO	0.589927	NO	430.497	0.836087	NO	0.924823	NO	1.10613	NO	1187.44	0.350999	NO	0.160815	DIFF	0.458162	NO	AT1G73540	MutT/nudix family protein, low similarity to SP:Q09790 Diadenosine 5',5'-P1,P6-hexaphosphate hydrolase (EC 3.6.1.-) (Ap6A	70	70.26	70.26.03
Ta.1364.1.S1_at	Cluster 01	1320.64	1.87673	NO	2.35366	DIFF	1.25413	NO	1281.65	1.83477	NO	2.25641	DIFF	1.2298	NO	3016.17	1.29526	NO	1.48645	NO	1.14761	NO	AT1G74470	geranylgeranyl reductase, identical to geranylgeranyl reductase GB:Y14044 (Arabidopsis thaliana) (involvement: chlorophyll, the	1	1.2	1.20.19	01.20.19.01
Ta.13641.1.A1_at	Cluster 01	11.9673	1.49516	NO	1.81241	NO	1.21218	NO	10.002	1.62821	NO	2.11705	DIFF	1.30023	NO	18.8505	1.35025	NO	2.03741	DIFF	1.50892	NO	AT3G52800	zinc finger (AN1-like) family protein, contains Pfam domain, PF01428: AN1-like Zinc finger	16	16.03	16.03.01	16.17	16.17.09
Ta.13682.1.A1_at	Unclassified	398.165	0.944835	NO	1.36692	NO	1.44673	NO	247.105	1.55587	NO	1.53629	NO	0.987417	NO	171.86	0.665225	NO	3.01616	NO	4.53405	DIFF	AT4G24220	expressed protein, protein induced upon wounding - Arabidopsis thaliana, PID:e257749	32	32.01	36	36.25	36.25.16	36.25.16.08	45	45.02	45.02.13	75	75.02	75.02.13
Ta.13754.1.S1_s_at	Unclassified	65.742	0.657531	NO	0.265988	NO	0.404525	NO	38.5239	0.516877	NO	0.453276	NO	0.87695	NO	29.9115	1.58597	NO	0.424087	NO	0.267399	DIFF	AT2G44300	lipid transfer protein-related, low similarity to lipid transfer protein Picea abies GI:2627141; contains Pfam profile:	16	16.09	20	20.01	20.01.13	70	70.02
Ta.13760.1.S1_at	Unclassified	147.8	0.932908	NO	1.6446	NO	1.76287	NO	153.563	1.31124	NO	1.52578	NO	1.16362	NO	177.213	1.07375	NO	2.08518	DIFF	1.94196	NO
Ta.13787.3.S1_x_at	Cluster 24	110.522	1.60096	NO	1.7452	NO	1.0901	NO	148.946	0.81022	NO	0.704145	NO	0.86908	NO	476.812	0.524323	NO	0.478332	DIFF	0.912285	NO	AT5G24490	30S ribosomal protein, putative, similar to SP:P19954 Plastid-specific 30S ribosomal protein 1, chloroplast precursor (CS-S5) (CS5)	12	12.01	12.04	70	70.03
Ta.1379.2.S1_at	Cluster 13	274.527	0.806183	NO	0.760338	NO	0.943133	NO	280.426	0.448999	DIFF	0.803795	NO	1.79019	NO	420.958	1.21597	NO	1.42263	NO	1.16996	NO	AT5G56330	carbonic anhydrase family protein, contains proline-rich extensin domains, INTERPRO:IPR002965; contains Pfam profile PF00194:	01	01.02	01.02.02	01.05	01.05.05	16	16.17	16.17.09
Ta.13803.1.S1_s_at	Unclassified	356.863	0.769625	NO	1.08211	NO	1.40603	NO	324.344	0.4018	NO	0.72508	NO	1.80458	NO	578.843	0.50317	NO	0.398771	DIFF	0.792518	NO	AT1G24620	polcalcin, putative / calcium-binding pollen allergen, putative, similar to polcalcin Jun o 2 (calcium-binding pollen allergen Jun	16	16.17	16.17.01	32	32.01	32.01.06	34	34.11	34.11.09
Ta.13803.1.S1_x_at	Unclassified	261.022	1.18524	NO	1.21703	NO	1.02682	NO	230.373	0.853113	NO	1.19861	NO	1.40499	NO	295.013	0.440317	NO	0.328051	DIFF	0.745033	NO	AT1G24620	polcalcin, putative / calcium-binding pollen allergen, putative, similar to polcalcin Jun o 2 (calcium-binding pollen allergen Jun	16	16.17	16.17.01	32	32.01	32.01.06	34	34.11	34.11.09
Ta.13803.3.S1_at	Cluster 09	345.149	0.968819	NO	1.08152	NO	1.11633	NO	292.237	0.460402	NO	0.816365	NO	1.77316	NO	1081.12	0.45198	NO	0.289358	DIFF	0.6402	NO
Ta.13803.3.S1_x_at	Cluster 09	354.167	1.00865	NO	1.07012	NO	1.06094	NO	283.875	0.65503	NO	0.92938	NO	1.41884	NO	1028.92	0.420902	NO	0.311858	DIFF	0.740928	NO
Ta.13811.1.S1_at	Cluster 14	23.0771	1.44288	NO	1.69769	NO	1.1766	NO	27.113	1.13166	NO	2.26501	DIFF	2.00149	NO	21.3256	1.03136	NO	2.19141	DIFF	2.12477	DIFF	AT5G17300	myb family transcription factor, similar to CCA1 (Arabidopsis thaliana) GI:4090569; contains Pfam profile PF00249: Myb-like	11	11.02	11.02.03	11.02.03.04	70	70.10
Ta.13824.1.S1_x_at	Unclassified	34.2001	0.810365	NO	0.623511	NO	0.769421	NO	87.0411	0.467486	NO	0.181521	DIFF	0.388291	NO	6.68876	1.06698	NO	1.75711	NO	1.64681	NO
Ta.13831.1.S1_at	Cluster 02	93.2858	1.04397	NO	1.12144	NO	1.07421	NO	94.562	1.02813	NO	1.69489	NO	1.64852	NO	30.3561	1.80109	NO	2.09616	DIFF	1.16382	NO
Ta.13831.1.S1_x_at	Cluster 02	141.465	1.16722	NO	1.16543	NO	0.99847	NO	153.669	1.27725	NO	1.72626	NO	1.35154	NO	47.2037	1.55092	NO	2.12703	DIFF	1.37147	NO
Ta.1385.1.S1_a_at	Unclassified	1208.47	0.994541	NO	0.752606	NO	0.756736	NO	1710.51	1.72816	NO	1.90817	NO	1.10416	NO	471.648	2.59349	NO	0.909762	NO	0.350786	DIFF	AT5G17920	The protein underdoes thiolation following treatment with the oxidant tert-butylhydroperoxide.	01	01.01	01.01.06	01.01.06.05	01.01.06.05.01	01.05	01.05.13	01.05.13.01	70	70.03
Ta.1385.1.S1_at	Unclassified	1432.75	0.880017	NO	0.751588	NO	0.854061	NO	1806.54	1.43945	NO	1.62455	NO	1.12859	NO	1152.47	2.18897	NO	0.851196	NO	0.388856	DIFF	AT5G17920	The protein underdoes thiolation following treatment with the oxidant tert-butylhydroperoxide.	01	01.01	01.01.06	01.01.06.05	01.01.06.05.01	01.05	01.05.13	01.05.13.01	70	70.03
Ta.1385.1.S1_x_at	Unclassified	1102.17	0.947894	NO	0.78423	NO	0.82734	NO	1508.18	1.54469	NO	1.84818	NO	1.19648	NO	722.024	2.32913	NO	0.879031	NO	0.377408	DIFF	AT5G17920	The protein underdoes thiolation following treatment with the oxidant tert-butylhydroperoxide.	01	01.01	01.01.06	01.01.06.05	01.01.06.05.01	01.05	01.05.13	01.05.13.01	70	70.03
Ta.13904.1.S1_a_at	Cluster 20	93.2278	1.47206	NO	0.854554	NO	0.580518	NO	62.8756	0.777427	NO	0.841918	NO	1.08295	NO	301.032	0.263366	NO	0.136733	DIFF	0.519175	NO	AT1G73540	MutT/nudix family protein, low similarity to SP:Q09790 Diadenosine 5',5'-P1,P6-hexaphosphate hydrolase (EC 3.6.1.-) (Ap6A	70	70.26	70.26.03
Ta.13936.1.S1_at	Unclassified	606.244	0.647529	NO	0.473551	DIFF	0.73132	NO	466.833	0.718269	NO	0.568457	NO	0.791426	NO	393.44	1.19392	NO	0.718786	NO	0.602038	NO	AT4G23630	reticulon family protein (RTNLB1), weak similarity to Nogo-C protein (Rattus norvegicus) GI:6822251; contains Pfam profile PF0245	70	70.07
Ta.13938.1.S1_at	Cluster 07	7.09918	0.923934	NO	1.0013	NO	1.08373	NO	7.52403	0.965086	NO	0.935834	NO	0.969689	NO	10.1087	2.30654	NO	4.82991	DIFF	2.094	NO	AT3G19020	leucine-rich repeat family protein / extensin family protein, similar to extensin-like protein (Lycopersicon esculentum)	16	16.01	42	42.01	70	70.01
Ta.1396.1.S1_at	Unclassified	113.679	0.606484	NO	0.434667	DIFF	0.7167	NO	112.644	0.567577	NO	0.599439	NO	1.05614	NO	68.2841	0.904592	NO	0.678135	NO	0.749658	NO	AT2G43130	Ras-related protein (ARA-4) / small GTP-binding protein, putative, identical to SP:P28187 Ras-related protein ARA-4 {Arabidopsis	16	16.19	16.19.05	20	20.09	20.09.07	20.09.07.05	32	32.01	32.01.05	34	34.11	34.11.09	70	70.08	70.09
Ta.13965.1.S1_at	Unclassified	80.9713	0.396783	NO	0.371464	DIFF	0.93619	NO	34.4126	1.28485	NO	1.21536	NO	0.945916	NO	39.2338	0.491794	NO	0.624508	NO	1.26986	NO
Ta.13980.1.S1_at	Cluster 04	706.956	0.606905	NO	0.437122	NO	0.720249	NO	649.181	0.687465	NO	0.472759	NO	0.687685	NO	73.2211	0.98136	NO	0.479354	DIFF	0.488459	NO	AT1G27040	nitrate transporter, putative, contains Pfam profile: PF00854 POT family; similar to nitrate transporter (NTL1) GI:3377517	20	20.01	20.01.09	20.03
Ta.13988.1.S1_at	Cluster 09	20.1739	0.90678	NO	0.825082	NO	0.909902	NO	15.101	0.52308	NO	0.5985	NO	1.14419	NO	57.6532	0.224605	NO	0.295246	DIFF	1.31451	NO	AT1G05575	expressed protein	99
Ta.13989.1.S1_at	Cluster 04	3507.31	0.867696	NO	0.582422	NO	0.671228	NO	3735.03	0.651034	NO	0.582135	NO	0.894169	NO	899.15	0.771078	NO	0.288927	DIFF	0.374706	NO
Ta.13991.1.S1_x_at	Unclassified	81.4076	0.493317	NO	0.362315	NO	0.734446	NO	115.313	0.558148	NO	0.194427	DIFF	0.348343	NO	56.7587	0.987386	NO	2.444	NO	2.47523	NO
Ta.14.1.S1_at	Cluster 10	2790.69	0.989312	NO	0.647482	NO	0.654477	NO	2790.96	0.833757	NO	0.703535	NO	0.843813	NO	2952.52	0.683815	NO	0.376374	DIFF	0.550403	NO	AT3G27090	expressed protein, similar to gda-1 (Pisum sativum) GI:2765418	99
Ta.14000.1.S1_at	Cluster 20	701.118	1.28522	NO	0.745879	NO	0.58035	NO	440.499	0.422871	NO	0.355519	NO	0.840728	NO	1495	0.360409	NO	0.165999	DIFF	0.460585	DIFF	AT5G44210	encodes a member of the ERF (ethylene response factor) subfamily B-1 of ERF/AP2 transcription factor family (ATERF-9). The protei	10	10.01	10.01.09	10.01.09.05	11	11.02	11.02.03	11.02.03.04	11.02.03.04.03	16	16.03	16.03.01	30	30.01	30.01.09	30.01.09.08	42	42.10	42.10.03	70	70.10
Ta.14005.2.S1_s_at	Unclassified	40.8089	0.267279	DIFF	0.659838	NO	2.46873	NO	18.2601	0.685849	NO	1.20687	NO	1.75966	NO	47.906	0.546566	NO	0.409221	NO	0.748714	NO
Ta.14007.1.S1_at	Cluster 02	182.696	1.05041	NO	1.51392	NO	1.44127	NO	227.931	1.2742	NO	2.09199	DIFF	1.64181	NO	14.8929	0.538046	NO	0.640328	NO	1.1901	NO	AT4G21870	26.5 kDa class P-related heat shock protein (HSP26.5-P), contains Pfam profile: PF00011 Hsp20/alpha crystallin family: identified	32	32.01	32.01.05	34	34.11	34.11.09
Ta.14019.1.S1_s_at	Unclassified	12.5318	0.983791	NO	1.61013	NO	1.63666	NO	12.0933	1.03813	NO	1.7222	NO	1.65895	NO	11.1563	1.28282	NO	4.86621	DIFF	3.79336	DIFF	AT4G23493	expressed protein	70	70.26	70.26.03
Ta.14062.1.S1_a_at	Unclassified	384.34	0.603219	NO	0.469097	DIFF	0.777656	NO	299.84	0.483453	NO	0.471495	NO	0.975266	NO	254.204	1.39817	NO	0.925795	NO	0.662149	NO	AT1G65295	expressed protein	99
Ta.14063.1.S1_at	Unclassified	1574.97	0.791614	NO	0.564228	NO	0.712756	NO	1588.72	0.672402	NO	0.975641	NO	1.45098	NO	1375.26	0.984415	NO	0.422187	DIFF	0.428871	DIFF	AT5G48930	transferase family protein, similar to anthranilate N-hydroxycinnamoyl/benzoyltransferase from Dianthus	99
Ta.14089.1.S1_at	Cluster 02	230.387	1.7413	NO	2.01049	DIFF	1.15459	NO	254.664	1.55203	NO	2.14016	DIFF	1.37895	NO	111.615	0.889802	NO	1.02629	NO	1.15339	NO	AT5G64550	loricrin-related, contains weak similarity to Loricrin (Swiss-Prot:P23490) (Homo sapiens)	99
Ta.14091.1.S1_at	Unclassified	196.206	1.14349	NO	0.966929	NO	0.845593	NO	79.725	0.425902	DIFF	0.555378	NO	1.304	NO	306.616	0.930028	NO	0.907995	NO	0.976309	NO	AT3G05870	zinc finger (C3HC4-type RING finger) family protein, contains Pfam profile: PF00097 zinc finger, C3HC4 type (RING finger)	10	10.03	10.03.01	14	14.07	14.07.05	14.13	14.13.01	14.13.01.01	16	16.01	16.17	16.17.09	16.19	16.19.03
Ta.14118.1.A1_at	Cluster 14	35.7067	1.715	NO	3.2448	DIFF	1.89202	NO	40.9517	2.29997	NO	5.64312	DIFF	2.45357	NO	33.2928	1.95874	NO	4.86688	DIFF	2.48471	DIFF	AT5G24120	RNA polymerase sigma subunit SigE (sigE) / sigma-like factor (SIG5), identical to RNA polymerase sigma subunit SigE	10	10.01	10.01.09	10.01.09.05	11	11.02	11.02.03	11.02.03.01	11.02.03.01.01	11.02.03.04	16	16.03	16.03.01	42	42.10	42.10.03	70	70.26	70.26.03
Ta.14132.2.S1_x_at	Cluster 10	81.7258	0.937469	NO	0.586206	NO	0.625308	NO	95.6631	0.776992	NO	0.617453	NO	0.794671	NO	82.9587	0.818357	NO	0.489754	DIFF	0.59846	NO	AT5G54500	quinone reductase, putative, similar to 1,4-benzoquinone reductase (Phanerochaete chrysosporium)(GI:4454993); contains	16	16.21	16.21.05	20	20.01	20.01.15	34	34.11	34.11.03	36	36.20	36.20.18	36.20.18.01
Ta.14132.3.S1_x_at	Cluster 23	20.8838	0.71943	NO	0.541948	NO	0.753302	NO	22.8424	0.517943	NO	0.4961	NO	0.957828	NO	24.6259	0.696307	NO	0.387716	DIFF	0.556817	NO	AT4G27270	quinone reductase family protein, similar to 1,4-benzoquinone reductase (Phanerochaete chrysosporium)(GI:4454993); similar to	16	16.21	16.21.05
Ta.14168.1.S1_at	Cluster 11	6012.19	0.685835	NO	0.467063	DIFF	0.681013	NO	5911.13	0.756955	NO	0.503676	NO	0.665398	NO	7897.56	0.793085	NO	0.653899	NO	0.824501	NO	AT3G19020	leucine-rich repeat family protein / extensin family protein, similar to extensin-like protein (Lycopersicon esculentum)	16	16.01	42	42.01	70	70.01
Ta.14215.1.A1_at	Unclassified	148.223	0.475085	NO	0.63871	NO	1.34441	NO	238.127	0.441315	NO	0.368757	DIFF	0.835587	NO	264.92	0.570757	NO	1.02486	NO	1.79562	NO	AT1G09070	C2 domain-containing protein / src2-like protein, putative, similar to cold-regulated gene SRC2 (Glycine max) GI:2055230;	14	14.04	16	16.01	20	20.09	20.09.13	70	70.07
Ta.14221.1.S1_s_at	Cluster 04	306.769	0.21451	NO	0.217517	DIFF	1.01402	NO	258.493	0.349166	NO	0.24698	DIFF	0.707344	NO	16.2012	0.596099	NO	0.668265	NO	1.12106	NO
Ta.14231.1.S1_x_at	Unclassified	72.1851	0.680203	NO	0.509006	NO	0.748315	NO	145.125	0.345459	NO	0.257606	DIFF	0.745693	NO	86.9674	0.863398	NO	1.12126	NO	1.29866	NO	AT5G67600	expressed protein	30	30.05	30.05.02	30.05.02.24
Ta.14231.2.S1_at	Unclassified	30.1889	0.775706	NO	0.738942	NO	0.952605	NO	41.092	0.769603	NO	0.477385	DIFF	0.620301	NO	28.9227	0.959568	NO	1.70454	NO	1.77636	NO
Ta.14231.2.S1_x_at	Unclassified	75.6189	0.566219	NO	0.551924	NO	0.974754	NO	115.877	0.468511	NO	0.375888	DIFF	0.802305	NO	55.0423	1.10004	NO	1.82618	NO	1.6601	NO
Ta.14259.1.S1_at	Cluster 14	9.61856	2.01624	NO	5.08956	NO	2.52428	NO	9.41147	2.15253	NO	10.5264	DIFF	4.89024	NO	11.6797	1.07145	NO	5.24444	DIFF	4.89472	DIFF	AT1G04560	AWPM-19-like membrane family protein, contains Pfam PF05512: AWPM-19-like family; similar to late embryogenesis abundant protein,	99
Ta.1426.1.S1_at	Unclassified	29.7248	0.825635	NO	1.32395	NO	1.60355	NO	13.4435	1.04093	NO	2.03039	DIFF	1.95055	NO	7.60473	0.805972	NO	0.894145	NO	1.1094	NO	AT1G14150	oxygen evolving enhancer 3 (PsbQ) family protein, extrinsic pII protein; contains Pfam profile PF05757: Oxygen evolving enhancer pr	2	2.3	16	16.17	16.17.01
Ta.14269.1.A1_at	Unclassified	115.914	1.20918	NO	1.40905	NO	1.1653	NO	85.9411	1.2495	NO	2.03559	DIFF	1.62913	NO	133.9	0.961238	NO	1.67584	NO	1.74342	NO	AT5G66110	similar to heavy-metal-associated domain-containing protein / copper chaperone (CCH)-related [Arabidopsis thaliana]	16	16.17	20	20.01	20.01.01	20.01.01.01
Ta.14301.1.S1_at	Cluster 03	739.661	1.93083	NO	2.58078	NO	1.33662	NO	633.231	2.36972	DIFF	2.83447	DIFF	1.19612	NO	1125.72	1.46269	NO	2.34231	DIFF	1.60137	NO	AT4G21620	glycine-rich protein	99
Ta.14301.1.S1_s_at	Cluster 03	111.179	2.03124	NO	3.0948	NO	1.5236	NO	96.262	3.06447	DIFF	3.50119	DIFF	1.14251	NO	227.321	1.68857	NO	3.78519	DIFF	2.24165	DIFF	AT4G21620	glycine-rich protein	99
Ta.1432.1.A1_at	Unclassified	8.8804	0.744258	NO	1.23099	NO	1.65398	NO	8.52031	1.19703	NO	1.46656	NO	1.22517	NO	7.22872	1.30825	NO	2.18029	DIFF	1.66656	NO	AT3G08590	2,3-biphosphoglycerate-independent phosphoglycerate mutase, putative / phosphoglyceromutase, putative,	1	1.05	1.05.02	01.05.02.07	2	2.01	2.16	2.16.09	2.16.13
Ta.14343.1.S1_at	Cluster 10	302.261	0.79573	NO	0.523602	NO	0.658015	NO	374.065	0.700604	NO	0.57477	NO	0.820391	NO	290.079	0.658077	NO	0.456947	DIFF	0.694368	NO	AT3G55990	expressed protein, contains Pfam profile PF03005: Arabidopsis proteins of unknown function	70	70.16
Ta.14366.2.S1_a_at	Unclassified	71.6486	0.647759	NO	0.628261	NO	0.969898	NO	38.051	0.961066	NO	1.75466	NO	1.82574	NO	32.786	1.92377	NO	3.06273	DIFF	1.59205	NO	AT5G50600	short-chain dehydrogenase/reductase (SDR) family protein, similar to sterol-binding dehydrogenase steroleosin GI:15824408	99
Ta.14400.1.A1_at	Cluster 02	159.709	1.90423	NO	2.06374	NO	1.08376	NO	124.835	1.46481	NO	2.95273	DIFF	2.01578	NO	7.75879	1.21062	NO	1.12985	NO	0.933286	NO
Ta.14405.1.S1_s_at	Unclassified	95.9507	0.721259	NO	0.383557	DIFF	0.531789	NO	79.2193	0.513924	NO	0.579059	NO	1.12674	NO	47.7734	1.02853	NO	0.511285	NO	0.497104	NO	AT3G48660	expressed protein	99
Ta.14430.1.S1_x_at	Cluster 06	158.363	1.2731	NO	1.2437	NO	0.976909	NO	150.313	3.20761	DIFF	1.71883	NO	0.53586	NO	181.019	0.971807	NO	1.62434	NO	1.67147	NO
Ta.14445.1.A1_x_at	Unclassified	1252.04	0.65558	NO	0.532206	NO	0.811809	NO	1073.03	0.600335	NO	0.474939	DIFF	0.791124	NO	735.666	1.16223	NO	0.977388	NO	0.840958	NO	AT1G74060	60S ribosomal protein L6 (RPL6B), similar to 60S ribosomal protein L6 (YL 16 like) GB:CAB57309 from (Cyanophora paradoxa)	12	12.01	12.01.01	12.04	16	16.01	70	70.03
Ta.14461.1.S1_x_at	Unclassified	207.616	0.66029	NO	0.44249	NO	0.670146	NO	239.658	0.921207	NO	1.07421	NO	1.16609	NO	265.25	2.30577	NO	0.586363	NO	0.254303	DIFF	AT3G62020	germin-like protein (GLP10), identical to germin-like protein subfamily 2 member 4 (SP:Q9M263)	04	04.01	16	16.17	70	70.01
Ta.14461.3.S1_x_at	Unclassified	29.1633	0.820938	NO	0.689945	NO	0.840435	NO	28.9387	1.16189	NO	1.30759	NO	1.12539	NO	37.1874	1.61638	NO	0.678169	NO	0.419561	DIFF	AT3G62020	germin-like protein (GLP10), identical to germin-like protein subfamily 2 member 4 (SP:Q9M263)	04	04.01	16	16.17	70	70.01
Ta.1447.1.S1_x_at	Cluster 18	1006.11	1.25455	NO	1.45953	NO	1.16339	NO	978.473	1.20541	NO	1.542	NO	1.27923	NO	799.135	1.51635	NO	2.8606	DIFF	1.88651	NO	AT2G44710	RNA recognition motif (RRM)-containing protein	16	16.03	16.03.03	70	70.16
Ta.14471.3.S1_a_at	Cluster 14	271.261	1.4926	NO	1.79181	NO	1.20046	NO	232.951	1.9265	NO	2.1809	DIFF	1.13205	NO	226.355	1.09161	NO	2.00547	NO	1.83716	NO	AT1G70680	caleosin-related family protein, similar to Ca+2-binding EF hand protein GB:AAB71227 (Glycine max); contains Pfam profilePF05042:	16	16.17	16.17.01
Ta.14475.1.S1_at	Cluster 04	238.386	0.558233	NO	0.416518	NO	0.746136	NO	515.472	0.656767	NO	0.421306	DIFF	0.641486	NO	5.48672	1.48336	NO	1.36986	NO	0.923482	NO	AT3G52590	ubiquitin extension protein 1 (UBQ1) / 60S ribosomal protein L40 (RPL40B), identical to GI:166929, GI:166930	12	12.01	14	14.07	14.07.05	16	16.01	41	41.03	41.03.03	70	70.03
Ta.14482.1.S1_at	Cluster 19	87.0259	0.76658	NO	0.504345	NO	0.657916	NO	64.2171	0.972921	NO	0.813675	NO	0.836322	NO	116.501	1.5245	NO	0.46055	DIFF	0.302099	DIFF	AT1G10200	transcription factor LIM, putative, strong similarity to transcription factor Ntlim1 (Nicotiana tabacum) GI:5689136, LIM domain	11	11.02	11.02.03	11.02.03.04
Ta.14483.1.S1_x_at	Unclassified	136.783	0.442809	NO	0.481255	NO	1.08682	NO	488.768	0.41748	NO	0.275986	DIFF	0.661077	NO	114.886	1.0033	NO	1.56344	NO	1.5583	NO	AT1G27130	glutathione S-transferase, putative, similar to glutathione S-transferase GB: AAF22517 GI:6652870 from (Papaver somniferum)	1	1.2	1.20.38	32	32.07	32.07.07	32.07.07.03	70	70.03
Ta.14491.1.S1_at	Cluster 18	171.833	1.29392	NO	1.99342	NO	1.54061	NO	209.027	1.78745	NO	2.07639	DIFF	1.16165	NO	196.276	1.87649	NO	7.06562	DIFF	3.76533	DIFF	AT5G02230	haloacid dehalogenase-like hydrolase family protein, contains InterPro accession IPR005834: Haloacid dehalogenase-like hydrolase	99
Ta.14539.1.S1_at	Cluster 19	66.724	0.481677	NO	0.254682	DIFF	0.528741	NO	38.3407	0.58818	NO	0.388653	DIFF	0.660771	NO	99.9707	1.58185	NO	0.396777	DIFF	0.250831	DIFF	AT3G53620	inorganic pyrophosphatase, putative (soluble) / pyrophosphate phospho-hydrolase, putative / PPase, putative, similar	01	01.04
Ta.1454.3.S1_at	Cluster 08	122.743	0.507899	NO	0.311587	DIFF	0.613483	NO	229.967	0.566708	NO	0.242616	DIFF	0.428114	NO	57.0467	0.925107	NO	1.10942	NO	1.19923	NO
Ta.1454.3.S1_x_at	Cluster 08	150.567	0.511482	NO	0.377259	DIFF	0.73758	NO	244.237	0.535368	NO	0.262996	DIFF	0.491244	NO	71.0121	0.858897	NO	1.00654	NO	1.1719	NO
Ta.1457.1.S1_s_at	Unclassified	1908.93	0.549181	NO	0.454629	DIFF	0.82783	NO	1135.45	1.06788	NO	0.978337	NO	0.916152	NO	693.601	1.2216	NO	1.33937	NO	1.0964	NO	AT1G78380	glutathione S-transferase, putative, similar to glutathione transferase GI:2853219 from (Carica papaya)	1	1.2	1.20.38	32	32.01	32.01.01	32.07	32.07.07	32.07.07.03	34	34.11	34.11.03	34.11.03.12	70	70.03
Ta.14578.1.S1_at	Cluster 18	18.3363	0.885295	NO	1.25025	NO	1.41224	NO	15.0448	2.40836	DIFF	2.0445	DIFF	0.848921	NO	20.4006	1.44087	NO	3.43715	DIFF	2.38547	NO
Ta.14588.2.S1_s_at	Unclassified	175.573	0.878941	NO	1.02365	NO	1.16464	NO	150.01	1.26752	NO	1.13703	NO	0.897049	NO	336.558	0.653236	NO	0.485874	DIFF	0.743796	NO	AT5G06870	polygalacturonase inhibiting protein 2 (PGIP2), identical to polygalacturonase inhibiting protein 2 (PGIP2)	16	16.01	30	32	32.05	70	70.01
Ta.14588.2.S1_x_at	Unclassified	50.2668	1.34471	NO	1.13086	NO	0.840967	NO	37.5298	1.88792	NO	1.5952	NO	0.844949	NO	191.663	0.46299	NO	0.320007	DIFF	0.691175	NO	AT5G06870	polygalacturonase inhibiting protein 2 (PGIP2), identical to polygalacturonase inhibiting protein 2 (PGIP2)	16	16.01	30	32	32.05	70	70.01
Ta.14590.1.S1_a_at	Cluster 07	244.638	1.36925	NO	1.51111	NO	1.1036	NO	353.227	0.846014	NO	1.20252	NO	1.42139	NO	333.719	1.69403	NO	2.14533	DIFF	1.2664	NO	AT1G35720	annexin 1 (ANN1), identical to annexin (AnnAt1) (Arabidopsis thaliana) GI:4959106	16	16.01	16.09	16.17	16.17.01	32	32.01	32.01.01	32.01.03	32.07	32.07.07	32.07.07.05	34	34.11	34.11.03	34.11.03.13	36	36.2	36.20.18	36.20.18.05	70	70.03
Ta.14590.1.S1_x_at	Cluster 02	395.899	1.10824	NO	1.06451	NO	0.960542	NO	459.103	1.04019	NO	1.11641	NO	1.07327	NO	50.3222	1.55841	NO	2.4911	DIFF	1.59849	NO	AT1G35720	annexin 1 (ANN1), identical to annexin (AnnAt1) (Arabidopsis thaliana) GI:4959106	16	16.01	16.09	16.17	16.17.01	32	32.01	32.01.01	32.01.03	32.07	32.07.07	32.07.07.05	34	34.11	34.11.03	34.11.03.13	36	36.2	36.20.18	36.20.18.05	70	70.03
Ta.14617.1.S1_at	Cluster 07	8.0987	0.940703	NO	1.95687	NO	2.08023	NO	7.51227	1.04126	NO	1.36619	NO	1.31206	NO	10.4876	1.61604	NO	32.226	DIFF	19.9413	DIFF	AT5G66780	expressed protein	70	70.26	70.26.03
Ta.14632.1.S1_at	Cluster 04	851.62	0.479238	DIFF	0.298879	DIFF	0.623654	NO	639.412	0.750042	NO	0.568212	NO	0.757574	NO	7.60523	0.860848	NO	0.804226	NO	0.934226	NO	AT3G62760	glutathione S-transferase, putative, Glutathione transferase III(b) - Zea mays, EMBL:AJ010296	01	01.20	01.20.38	32	32.07	32.07.07	32.07.07.03	70	70.03
Ta.14632.1.S1_x_at	Cluster 04	814.634	0.527539	NO	0.290816	DIFF	0.551269	NO	575.309	0.834254	NO	0.642369	NO	0.769992	NO	10.5581	0.705146	NO	1.21189	NO	1.71864	NO	AT3G62760	glutathione S-transferase, putative, Glutathione transferase III(b) - Zea mays, EMBL:AJ010296	01	01.20	01.20.38	32	32.07	32.07.07	32.07.07.03	70	70.03
Ta.14645.1.S1_at	Cluster 17	171.966	0.276796	NO	0.10165	DIFF	0.367236	NO	197.313	0.177739	NO	0.101171	DIFF	0.569213	NO	145.851	0.250112	NO	0.296711	NO	1.18631	NO
Ta.1465.1.S1_at	Unclassified	1571.25	1.46444	NO	1.03967	NO	0.709943	NO	2694.25	1.31417	NO	1.26563	NO	0.963061	NO	2533.23	1.94659	NO	0.646215	NO	0.331973	DIFF	AT3G10340	phenylalanine ammonia-lyase, putative, similar to phenylalanine ammonia-lyase GB:S48726 (Petroselinum crispum)	01	01.01	01.01.09	01.01.09.04	01.01.09.04.02	01.02	01.02.02	70	70.03
Ta.14695.1.S1_at	Unclassified	108.257	1.7909	NO	2.5988	DIFF	1.45112	NO	90.6008	1.76667	NO	2.7276	DIFF	1.54392	NO	112.781	0.861139	NO	1.1299	NO	1.31211	NO	AT1G65230	expressed protein	70	70.26	70.26.03
Ta.14700.1.S1_at	Cluster 07	18.6545	1.27965	NO	2.51696	DIFF	1.96691	NO	16.5272	1.5248	NO	4.03133	DIFF	2.64385	DIFF	29.3543	2.43357	NO	10.5343	DIFF	4.32877	DIFF	AT3G21670	nitrate transporter (NTP3), nearly identical to nitrate transporter (Arabidopsis thaliana) GI:4490323; contains Pfam profile: PF008	20	20.01	20.01.09	20.03
Ta.14710.1.S1_at	Cluster 12	77.2537	1.85682	NO	2.61612	DIFF	1.40892	NO	63.9996	1.18303	NO	2.13806	DIFF	1.80728	NO	119.543	1.22556	NO	1.59129	NO	1.29842	NO	AT1G50320	thioredoxin x, nearly identical to thioredoxin x GB:AAF15952 GI:6539616 from (Arabidopsis thaliana)	20	20.01	20.01.15	32	32.07	32.07.07	70	70.26	70.26.03
Ta.14723.1.S1_at	Cluster 06	14.5412	0.926147	NO	0.770984	NO	0.832465	NO	13.244	3.86472	DIFF	1.47189	NO	0.380854	NO	21.9485	0.586552	NO	1.22993	NO	2.09688	NO
Ta.14727.1.S1_at	Unclassified	32.8723	0.538365	NO	0.551541	NO	1.02447	NO	43.3401	0.370643	NO	0.403423	DIFF	1.08844	NO	38.1648	0.595945	NO	0.802104	NO	1.34594	NO	AT1G74210	glycerophosphoryl diester phosphodiesterase family protein, low similarity to glycerophosphodiester phosphodiesterase (Borrelia	1	1.05	1.05.07	1.06	1.06.02	01.06.02.01	70	70.16
Ta.14727.1.S1_x_at	Cluster 22	26.2586	0.678273	NO	0.583941	NO	0.860924	NO	35.5517	0.383862	DIFF	0.32202	NO	0.838895	NO	34.3998	0.582579	NO	0.646439	NO	1.10962	NO	AT1G74210	glycerophosphoryl diester phosphodiesterase family protein, low similarity to glycerophosphodiester phosphodiesterase (Borrelia	1	1.05	1.05.07	1.06	1.06.02	01.06.02.01	70	70.16
Ta.14766.1.S1_at	Unclassified	37.4699	0.637197	NO	0.563558	NO	0.884434	NO	41.3749	0.571759	NO	0.728807	NO	1.27468	NO	46.3142	1.11339	NO	0.535841	NO	0.481269	DIFF
Ta.14780.1.S1_at	Unclassified	8.3675	0.857593	NO	0.84379	NO	0.983905	NO	19.7765	0.436993	NO	0.369234	DIFF	0.844941	NO	8.48524	0.856903	NO	0.884775	NO	1.03253	NO
Ta.14797.1.S1_at	Cluster 08	422.845	0.70307	NO	0.629253	NO	0.895007	NO	599.343	0.696197	NO	0.434075	DIFF	0.623495	NO	347.374	0.771543	NO	0.81446	NO	1.05563	NO
Ta.14834.1.S1_at	Unclassified	69.626	0.779395	NO	0.449774	DIFF	0.57708	NO	15.8938	0.936454	NO	0.754249	NO	0.805431	NO	90.9159	0.664847	NO	0.772304	NO	1.16163	NO
Ta.14837.3.S1_x_at	Unclassified	1013.76	0.737498	NO	0.703983	NO	0.954555	NO	1565.39	0.561422	NO	0.495619	DIFF	0.882793	NO	1412.46	0.880967	NO	1.06395	NO	1.20771	NO
Ta.14850.1.S1_at	Unclassified	22.1456	0.539554	NO	0.446687	DIFF	0.827882	NO	15.1966	0.838495	NO	0.619682	NO	0.739041	NO	9.71592	0.894225	NO	0.9338	NO	1.04426	NO	AT1G59700	glutathione S-transferase, putative, similar to glutathione S-transferase GB:AAF29773 GI:6856103 from (Gossypium	1	1.2	1.20.38	32	32.07	32.07.07	32.07.07.03	70	70.03
Ta.14904.1.S1_at	Unclassified	23.167	0.546227	NO	0.304724	NO	0.55787	NO	67.8506	0.119296	DIFF	0.100267	DIFF	0.840492	NO	10.1932	2.84589	NO	7.66235	DIFF	2.69243	NO	AT5G25900	ent-kaurene oxidase, putative (GA3) / cytochrome P450, identical to GA3 (Arabidopsis thaliana) GI:3342249; similar to	01	01.06	01.06.06	01.06.06.07	16	16.25	30	30.01	30.01.09	30.01.09.08	70	70.07	70.26	70.26.07
Ta.14923.1.S1_at	Cluster 19	734.194	0.752613	NO	0.65059	NO	0.864442	NO	652.243	0.941185	NO	0.900792	NO	0.957083	NO	1602.05	1.83156	NO	0.677872	NO	0.370107	DIFF	AT5G56330	carbonic anhydrase family protein, contains proline-rich extensin domains, INTERPRO:IPR002965; contains Pfam profile PF00194:	01	01.02	01.02.02	01.05	01.05.05	16	16.17	16.17.09
Ta.14946.1.S1_at	Cluster 13	15.9508	0.611023	NO	0.565364	NO	0.925274	NO	76.7019	0.209221	NO	0.165022	NO	0.788744	NO	107.149	8.31088	NO	24.1183	DIFF	2.90201	NO
Ta.14965.2.S1_at	Unclassified	84.8661	0.404639	NO	0.404943	DIFF	1.00075	NO	58.8452	0.657637	NO	0.688443	NO	1.04684	NO	91.7622	0.75119	NO	0.723006	NO	0.962481	NO
Ta.14995.1.S1_x_at	Unclassified	255.695	1.06571	NO	1.53089	NO	1.43649	NO	538.276	0.993971	NO	0.916527	NO	0.922086	NO	353.688	1.43326	NO	2.6211	DIFF	1.82877	NO	AT5G57560	xyloglucan:xyloglucosyl transferase / xyloglucan endotransglycosylase / endo-xyloglucan transferase (TCH4), identical to	32	32.01	32.01.06	34	34.11	34.11.09	42	42.01	70	70.01
Ta.15028.1.S1_at	Unclassified	8.91042	0.669017	NO	0.684817	NO	1.02362	NO	16.23	0.394992	NO	0.421225	DIFF	1.06641	NO	6.13046	1.17606	NO	1.16473	NO	0.990363	NO
Ta.15034.1.S1_at	Cluster 01	16.8973	1.55818	NO	2.78661	NO	1.78838	NO	22.6874	1.05182	NO	1.62284	NO	1.54289	NO	59.0001	0.856926	NO	1.92424	NO	2.24552	DIFF	AT3G56310	alpha-galactosidase, putative / melibiase, putative / alpha-D-galactoside galactohydrolase, putative, similar to	01	01.05	01.05.02	01.05.03
Ta.15067.1.S1_at	Unclassified	4227.4	0.687029	NO	0.89862	NO	1.30798	NO	5055.98	0.376139	DIFF	0.452556	NO	1.20316	NO	6271.14	0.898466	NO	0.793995	NO	0.883723	NO
Ta.15072.1.A1_at	Cluster 13	63.718	0.537305	NO	0.705789	NO	1.31357	NO	232.413	0.37442	NO	0.225425	DIFF	0.602064	NO	292.367	1.84449	NO	2.29333	DIFF	1.24334	NO
Ta.15106.1.S1_at	Cluster 18	13.4874	1.09964	NO	1.21354	NO	1.10358	NO	14.8232	1.15628	NO	1.5751	NO	1.36222	NO	15.7727	0.956412	NO	1.9918	NO	2.08258	DIFF	AT1G66540	cytochrome P450, putative, Similar to cytochrome P450 91A1 (SP:Q9FG65)(Arabidopsis thaliana); contains Pfam	16	16.25	20	20.01	20.01.15	70	70.16
Ta.15138.1.S1_at	Unclassified	12.6309	0.992772	NO	1.12443	NO	1.13262	NO	11.4319	1.01396	NO	0.871574	NO	0.859575	NO	12.7769	0.949695	NO	1.89109	NO	1.99126	DIFF
Ta.15160.1.S1_at	Cluster 18	120.029	1.20048	NO	1.35431	NO	1.12814	NO	120.583	1.23513	NO	1.90312	NO	1.54083	NO	107.638	1.16719	NO	2.63196	DIFF	2.25496	DIFF	AT3G55570	expressed protein, predicted protein, Arabidopsis thaliana	99
Ta.15163.1.S1_at	Unclassified	15.3834	0.532919	NO	0.44086	NO	0.827256	NO	79.4153	0.323378	NO	0.210182	DIFF	0.649958	NO	5.12299	0.943793	NO	0.938903	NO	0.99482	NO
Ta.1518.2.S1_x_at	Unclassified	2132	0.672187	NO	0.686201	NO	1.02085	NO	2044.86	0.469344	DIFF	0.496656	NO	1.05819	NO	1205.95	1.29139	NO	1.10764	NO	0.857714	NO	AT1G07070	60S ribosomal protein L35a (RPL35aA), similar to ribosomal protein L35a GI:57118 from (Rattus norvegicus)	12	12.01	12.04	70	70.03
Ta.15199.1.S1_at	Cluster 09	52.6499	1.00177	NO	0.739451	NO	0.738147	NO	26.1677	0.556134	NO	0.963819	NO	1.73307	NO	101.114	0.33577	NO	0.366667	DIFF	1.09202	NO
Ta.15207.1.S1_at	Cluster 09	195.221	1.24491	NO	0.564377	NO	0.453347	NO	151.302	0.367519	NO	0.317619	NO	0.864224	NO	1267.08	0.255225	NO	0.168451	DIFF	0.66001	NO
Ta.1521.1.S1_at	Unclassified	2492.08	1.05682	NO	0.91921	NO	0.869788	NO	2857.4	1.20446	NO	1.23485	NO	1.02523	NO	1502.71	1.64197	NO	0.694156	NO	0.422758	DIFF	AT2G44160	methylenetetrahydrofolate reductase 2 (MTHFR2), identical to SP:O80585 Methylenetetrahydrofolate reductase (EC 1.5.1.20)	1	1.01	1.01.06	01.01.06.05	1.05	1.07
Ta.15217.1.S1_at	Cluster 05	90.9611	0.678008	NO	0.516793	NO	0.762223	NO	134.308	0.496944	NO	0.377614	DIFF	0.759872	NO	392.355	0.656068	NO	0.405942	DIFF	0.61875	NO
Ta.15229.1.S1_at	Unclassified	15.0031	0.746638	NO	0.914082	NO	1.22426	NO	22.6667	0.419219	NO	0.583302	NO	1.3914	NO	25.7516	0.638005	NO	0.46949	DIFF	0.735872	NO
Ta.15243.1.S1_at	Unclassified	247.509	0.380582	NO	0.24005	DIFF	0.630745	NO	423.732	0.313176	NO	0.177259	DIFF	0.566005	NO	193.723	0.821964	NO	0.94762	NO	1.15287	NO	AT2G31880	leucine-rich repeat transmembrane protein kinase, putative	1	1.04	14	14.07	14.07.03	16	16.19	16.19.03	30	30.01	30.01.05	30.01.05.01	30.01.05.01.06	30.05	30.05.01	30.05.01.12
Ta.1544.1.S1_at	Unclassified	4598.55	0.779817	NO	0.383557	NO	0.491856	NO	4591.31	0.735052	NO	0.450109	NO	0.61235	NO	2914.26	1.29451	NO	0.317663	DIFF	0.245393	DIFF	AT5G12250	tubulin beta-6 chain (TUB6), nearly identical to SP:P29514 Tubulin beta-6 chain {Arabidopsis thaliana}	32	32.01	32.01.06	34	34.11	34.11.09	42	42.04	42.04.05	70	70.04	70.04.05
Ta.1549.1.S1_at	Unclassified	1268.86	0.646807	NO	0.373823	NO	0.577951	NO	686.674	0.490816	NO	0.527106	NO	1.07394	NO	20.4865	11.5416	NO	2.44527	DIFF	0.211866	NO	AT1G11910	aspartyl protease family protein, contains Pfam profiles: PF00026 eukaryotic aspartyl protease, PF03489 surfactant protein B, PF051	14	14.13
Ta.1577.1.S1_at	Unclassified	346.545	2.07918	DIFF	2.05899	DIFF	0.990287	NO	415.327	1.76702	NO	1.87157	NO	1.05916	NO	424.153	1.29608	NO	1.31547	NO	1.01496	NO	AT5G10230	annexin 7 (ANN7), nearly identical to calcium-binding protein annexin 7 (Arabidopsis thaliana) GI:12667522	16	16.09	16.17	16.17.01
Ta.15817.1.A1_at	Unclassified	28.8067	1.9323	NO	2.30168	NO	1.19116	NO	55.8392	1.6254	NO	1.63754	NO	1.00747	NO	36.0128	1.61337	NO	2.39388	DIFF	1.48378	NO	AT3G06150	expressed protein	99
Ta.15848.1.S1_at	Cluster 04	47.7544	0.691701	NO	0.445496	NO	0.644058	NO	40.1979	0.582173	NO	0.459558	DIFF	0.789384	NO	9.45991	1.02016	NO	0.9166	NO	0.898486	NO
Ta.15863.1.A1_at	Cluster 10	73.2606	0.823361	NO	0.574804	NO	0.698119	NO	64.9465	0.945221	NO	0.828627	NO	0.876649	NO	75.5479	0.507987	NO	0.427304	DIFF	0.84117	NO	AT5G02800	protein kinase family protein, contains protein kinase domain, Pfam:PF00069	01	01.04	14	14.07	14.07.03	70	70.26	70.26.03
Ta.1596.1.A1_at	Cluster 07	8.40303	1.82727	NO	1.71201	NO	0.936923	NO	7.93241	1.3378	NO	1.83683	NO	1.37302	NO	13.7104	2.7263	NO	8.6766	DIFF	3.18255	NO	AT5G43690	sulfotransferase family protein, similar to steroid sulfotransferase 3 (Brassica napus) GI:3420008, steroid sulfotransferase 1 (B	01	01.02	01.02.03	01.02.03.04
Ta.16016.1.S1_at	Unclassified	191.559	0.833982	NO	0.599132	NO	0.718399	NO	403.974	0.643245	NO	0.36437	DIFF	0.566455	NO	213.086	0.848428	NO	0.695209	NO	0.819408	NO
Ta.16040.1.A1_x_at	Cluster 12	66.456	1.24489	NO	1.44029	NO	1.15697	NO	48.0512	1.49924	NO	2.01984	DIFF	1.34724	NO	73.1072	1.33116	NO	1.78753	NO	1.34284	NO	AT5G18570	GTP1/OBG family protein, similar to SP:P20964 Spo0B-associated GTP-binding protein {Bacillus subtilis}; contains Pfam profile	16	16.19	16.19.05	70	70.26	70.26.03
Ta.16073.1.S1_at	Unclassified	38.1353	1.00346	NO	1.6005	NO	1.59498	NO	44.5343	0.94625	NO	1.54374	NO	1.63143	NO	32.6846	1.31291	NO	2.10317	DIFF	1.60192	NO
Ta.16093.1.S1_at	Cluster 02	306.163	0.862311	NO	1.32536	NO	1.53698	NO	160.327	1.03316	NO	2.11903	DIFF	2.05102	DIFF	5.66744	1.19729	NO	1.08652	NO	0.907487	NO
Ta.16095.1.S1_at	Unclassified	277.363	0.974919	NO	0.758865	NO	0.778388	NO	241.015	0.630237	NO	0.496326	NO	0.787523	NO	606.34	0.456057	NO	0.245977	DIFF	0.539356	NO	AT5G20100	expressed protein, predicted proteins, Arabidopsis thaliana	70	70.16
Ta.16098.1.A1_at	Cluster 22	62.2905	0.428099	NO	0.342336	DIFF	0.799665	NO	44.6654	0.242326	NO	0.209713	DIFF	0.865417	NO	53.2314	1.04987	NO	0.345592	NO	0.329175	DIFF
Ta.16104.1.A1_s_at	Unclassified	245.92	1.38841	NO	1.34101	NO	0.965859	NO	156.972	1.89556	NO	2.19834	DIFF	1.15973	NO	305.851	1.26098	NO	1.30629	NO	1.03593	NO	AT1G53310	similar to phosphoenolpyruvate carboxylase, putative / PEP carboxylase, putative (PPC2) [Arabidopsis thaliana]	1	1.04	1.05	1.05.02	01.05.02.07	1.05.05	1.05.07	1.05.08	2	2.1	32	32.01	34	34.11	34.11.03	34.11.03.12
Ta.16134.1.S1_at	Cluster 04	184.149	0.872539	NO	0.70832	NO	0.811792	NO	197.433	0.79495	NO	0.654858	NO	0.823773	NO	33.7064	0.659906	NO	0.412906	DIFF	0.625704	NO
Ta.16143.1.A1_at	Unclassified	70.7682	1.78992	NO	1.23552	NO	0.690266	NO	44.7584	0.628968	NO	0.752162	NO	1.19587	NO	99.2289	0.573067	NO	0.405396	DIFF	0.707415	NO	AT4G02090	expressed protein	14	14.07	14.07.01
Ta.16145.1.A1_at	Cluster 19	64.0323	0.767827	NO	0.467729	NO	0.609159	NO	54.9766	0.648638	NO	0.593471	NO	0.91495	NO	72.872	1.74665	NO	0.47227	DIFF	0.270386	DIFF	AT5G61340	expressed protein	99
Ta.16145.2.A1_at	Unclassified	46.4092	0.595472	NO	0.336391	NO	0.564916	NO	36.17	0.372134	NO	0.491181	NO	1.3199	NO	17.9452	1.17321	NO	0.473432	DIFF	0.403537	NO
Ta.16161.1.S1_at	Cluster 11	92.6766	0.512555	NO	0.379172	NO	0.739768	NO	51.4732	0.864999	NO	0.504244	NO	0.582941	NO	195.726	0.557546	NO	0.244533	DIFF	0.438589	NO	AT3G27890	NADPH-dependent FMN reductase family protein, contains Pfam profile: PF03358 NADPH-dependent FMN reductase	01	01.07	16	16.21	16.21.07	70	70.16
Ta.16165.1.S1_at	Cluster 04	71.7079	0.478285	NO	0.368972	NO	0.771449	NO	191.328	0.332393	NO	0.218785	DIFF	0.65821	NO	10.0037	1.11956	NO	1.04927	NO	0.937219	NO
Ta.16190.1.A1_x_at	Cluster 04	101.179	0.685896	NO	0.862703	NO	1.25778	NO	196.669	0.352388	NO	0.331057	DIFF	0.939468	NO	6.40568	1.02957	NO	1.10836	NO	1.07652	NO
Ta.162.1.S1_at	Unclassified	35.2545	1.13048	NO	1.06852	NO	0.94519	NO	29.2662	1.16496	NO	1.23751	NO	1.06228	NO	19.6728	1.66767	NO	2.48515	DIFF	1.49019	NO	AT3G48330	protein-L-isoaspartate O-methyltransferase / PIMT (PCM), identical to SP:Q42539 Protein-L-isoaspartate O-methyltransferase (EC 2.	01	01.05	01.05.13	01.05.13.01	14	14.07	14.07.09
Ta.1621.2.A1_a_at	Cluster 15	31.352	0.938504	NO	0.689024	NO	0.734173	NO	36.9615	0.805863	NO	0.816569	NO	1.01328	NO	57.8708	1.11746	NO	0.371311	DIFF	0.332281	DIFF	AT1G47530	ripening-responsive protein, putative, similar to ripening regulated protein DDTFR18 (Lycopersicon esculentum) GI:12231296; conta	20	20.03	20.03.02	20.03.02.03	41	41.03	41.03.08
Ta.1623.2.S1_x_at	Unclassified	317.031	0.649857	NO	0.502243	NO	0.772851	NO	228.662	0.673331	NO	0.493311	DIFF	0.732643	NO	84.2966	1.03494	NO	1.19022	NO	1.15004	NO	AT1G31810	similar to formin homology 2 domain-containing protein / FH2 domain-containing protein [Arabidopsis thaliana] (TAIR:At5g58160.1);	11	11.02	16	16.01	42	42.04	42.04.03
Ta.16251.2.S1_a_at	Unclassified	274.085	0.587591	NO	0.619838	NO	1.05488	NO	145.783	0.80474	NO	0.99966	NO	1.24222	NO	159.039	0.607068	NO	1.24647	NO	2.05326	DIFF	AT4G34320	expressed protein, similar to At14a, GI:11994571 and GI:11994573 (Arabidopsis thaliana)	14	14.07	14.07.01
Ta.16251.2.S1_x_at	Unclassified	236.419	0.652353	NO	0.593542	NO	0.909848	NO	130.001	0.863886	NO	0.978716	NO	1.13292	NO	136.293	0.713606	NO	1.43234	NO	2.00718	DIFF	AT4G34320	expressed protein, similar to At14a, GI:11994571 and GI:11994573 (Arabidopsis thaliana)	14	14.07	14.07.01
Ta.16280.1.S1_at	Cluster 01	11.1923	1.232	NO	1.5575	NO	1.26421	NO	10.6629	1.30718	NO	1.34497	NO	1.02891	NO	27.0924	1.30757	NO	2.57913	DIFF	1.97246	NO
Ta.1630.3.S1_a_at	Cluster 05	335.241	0.891896	NO	0.793282	NO	0.889433	NO	296.86	0.926038	NO	0.801929	NO	0.865978	NO	747.821	0.571155	NO	0.447907	DIFF	0.784213	NO
Ta.16317.1.S1_at	Unclassified	26.2794	1.45432	NO	1.79855	NO	1.2367	NO	31.1601	1.50008	NO	2.06253	DIFF	1.37495	NO	59.0245	1.00459	NO	1.02359	NO	1.01891	NO
Ta.16319.1.S1_x_at	Unclassified	31.4686	0.795622	NO	0.657927	NO	0.826933	NO	67.2351	0.743181	NO	0.438159	DIFF	0.589572	NO	21.777	0.899425	NO	0.859527	NO	0.955641	NO
Ta.1636.1.S1_at	Unclassified	392.608	0.658404	NO	0.630211	NO	0.95718	NO	362.157	0.615336	NO	0.58135	NO	0.944767	NO	358.906	0.563156	NO	0.480063	DIFF	0.852451	NO	AT2G38410	VHS domain-containing protein / GAT domain-containing protein, weak similarity to hepatocyte growth factor-regulated tyrosine kin	20	20.01	20.01.10	20.09	20.09.07	20.09.07.05	70	70.08
Ta.16402.1.S1_at	Cluster 07	7.29922	1.11173	NO	1.46966	NO	1.32195	NO	8.13006	1.2807	NO	1.48535	NO	1.1598	NO	10.2659	1.1519	NO	2.5807	DIFF	2.2404	NO	AT5G09530	hydroxyproline-rich glycoprotein family protein, contains proline-rich extensin domains, INTERPRO:IPR002965	99
Ta.16450.1.S1_a_at	Cluster 04	10725	0.969678	NO	0.793327	NO	0.818135	NO	8194.58	0.635728	NO	0.37936	NO	0.596733	NO	243.684	0.662107	NO	0.289602	DIFF	0.437395	NO	AT2G25810	tonoplast intrinsic protein, putative, similar to tonoplast intrinsic protein GI:4584429 from (Nicotiana tabacum)	20	20.03	20.03.01
Ta.16450.2.S1_at	Unclassified	663.79	1.08788	NO	1.00955	NO	0.928003	NO	35.9809	0.469253	NO	0.410006	DIFF	0.873742	NO	30.4604	0.610704	NO	0.394013	DIFF	0.645179	NO	AT2G25810	tonoplast intrinsic protein, putative, similar to tonoplast intrinsic protein GI:4584429 from (Nicotiana tabacum)	20	20.03	20.03.01
Ta.16485.1.S1_at	Cluster 02	57.5988	2.20027	NO	2.17689	DIFF	0.989373	NO	100.335	1.38778	NO	2.00176	NO	1.44242	NO	37.292	1.37598	NO	1.17166	NO	0.851511	NO
Ta.16504.1.S1_at	Cluster 20	380.133	1.19712	NO	0.889236	NO	0.742814	NO	133.541	1.0997	NO	0.922851	NO	0.839188	NO	625.629	0.359334	NO	0.160256	DIFF	0.445981	NO	AT1G20130	family II extracellular lipase, putative, contains Pfam profile PF00657: GDSL-like Lipase/Acylhydrolase; similar to EXL3	1	1.06	70	70.26	70.26.03
Ta.16549.1.S1_s_at	Unclassified	27.9289	1.42895	NO	1.83579	NO	1.28472	NO	34.8274	1.17555	NO	0.981497	NO	0.834929	NO	39.5208	0.961026	NO	2.00177	NO	2.08295	DIFF
Ta.16559.1.S1_at	Unclassified	192.767	0.820246	NO	0.473999	NO	0.577874	NO	227.621	0.918909	NO	0.761218	NO	0.828393	NO	135.796	0.922214	NO	0.393511	DIFF	0.426702	DIFF	AT2G20370	exostosin family protein, contains Pfam profile: PF03016 Exostosin family	1	1.05	1.05.02	01.05.02.04	1.05.03	40	40.01	40.01.03	70	70.08
Ta.16559.1.S1_x_at	Unclassified	301.285	0.614701	NO	0.380732	NO	0.619377	NO	291.367	0.862688	NO	0.710026	NO	0.823039	NO	144.624	0.849239	NO	0.386044	DIFF	0.454577	NO	AT2G20370	exostosin family protein, contains Pfam profile: PF03016 Exostosin family	1	1.05	1.05.02	01.05.02.04	1.05.03	40	40.01	40.01.03	70	70.08
Ta.16582.1.S1_at	Cluster 05	6.20709	0.925536	NO	0.82934	NO	0.896065	NO	9.51972	0.523586	NO	0.518576	NO	0.99043	NO	149.419	0.269368	NO	0.070359	DIFF	0.2612	DIFF
Ta.16635.1.S1_at	Unclassified	139.915	0.400615	NO	0.283202	NO	0.706919	NO	90.2556	0.421443	NO	0.291652	NO	0.692032	NO	57.2868	0.622151	NO	0.345909	DIFF	0.555989	NO
Ta.16678.1.S1_at	Unclassified	58.9948	0.254389	DIFF	0.45949	NO	1.80625	NO	35.046	0.585061	NO	1.07846	NO	1.84332	NO	50.1346	0.7702	NO	1.06661	NO	1.38485	NO
Ta.16710.1.S1_at	Cluster 02	83.407	2.5201	NO	2.33237	NO	0.925508	NO	106.464	2.1355	NO	2.0233	DIFF	0.947458	NO	44.8159	1.04337	NO	1.65069	NO	1.58208	NO
Ta.16716.1.S1_x_at	Unclassified	23.9931	1.01306	NO	0.621074	NO	0.613067	NO	28.9488	0.705518	NO	0.464171	NO	0.657914	NO	27.9784	0.644082	NO	0.442697	DIFF	0.68733	NO
Ta.16723.1.S1_a_at	Cluster 07	195.72	1.3772	NO	1.75049	NO	1.27105	NO	246.431	1.57795	NO	1.96295	NO	1.24399	NO	430.829	1.16464	NO	2.25499	DIFF	1.93621	NO	AT3G19990	expressed protein	99
Ta.16723.2.S1_x_at	Cluster 07	35.0404	1.34776	NO	1.50105	NO	1.11373	NO	42.6519	1.26387	NO	1.55915	NO	1.23363	NO	64.7622	1.12595	NO	2.07118	DIFF	1.8395	NO	AT3G19990	expressed protein	99
Ta.1673.1.S1_at	Unclassified	268.271	0.317374	NO	0.217543	NO	0.685445	NO	246.802	0.441628	NO	0.295909	DIFF	0.670042	NO	93.9403	1.01484	NO	0.405479	NO	0.39955	NO
Ta.16736.1.S1_at	Unclassified	98.2753	0.971002	NO	0.887668	NO	0.914177	NO	124.39	0.53496	NO	0.460929	NO	0.861613	NO	135.497	0.503371	NO	0.481403	DIFF	0.956359	NO
Ta.16771.1.S1_at	Cluster 05	40.8253	0.92259	NO	0.762414	NO	0.826385	NO	36.9006	0.734568	NO	0.691946	NO	0.941976	NO	164.047	0.882339	NO	0.45992	DIFF	0.521251	NO
Ta.16802.1.A1_at	Unclassified	222.694	0.889658	NO	1.07314	NO	1.20624	NO	278.933	0.9795	NO	1.10774	NO	1.13092	NO	57.5417	1.12767	NO	2.66681	DIFF	2.36488	DIFF
Ta.16827.1.S1_s_at	Cluster 02	22.8663	3.18816	NO	2.18056	NO	0.683956	NO	13.7323	2.76204	DIFF	3.85592	NO	1.39604	NO	6.67597	0.895246	NO	0.959136	NO	1.07137	NO
Ta.16843.1.S1_at	Unclassified	23.7361	0.797759	NO	1.04179	NO	1.30589	NO	26.6798	1.39316	NO	1.14707	NO	0.823357	NO	39.0972	1.05004	NO	2.04687	DIFF	1.94933	NO	AT3G14280	expressed protein	70	70.16
Ta.16849.1.A1_at	Cluster 15	17.4579	0.528715	NO	0.400137	DIFF	0.75681	NO	17.4781	0.542849	NO	0.632184	NO	1.16457	NO	19.5978	0.790754	NO	0.352821	DIFF	0.446183	NO
Ta.16851.1.S1_at	Cluster 14	90.4773	1.33694	NO	2.10253	DIFF	1.57264	NO	112.552	1.52979	NO	1.73239	NO	1.13244	NO	108.966	1.06659	NO	2.10845	DIFF	1.9768	NO
Ta.16853.1.S1_at	Unclassified	6.89472	1.01344	NO	1.17631	NO	1.16071	NO	7.12891	2.27899	DIFF	1.70237	NO	0.746987	NO	5.848	0.977004	NO	1.32264	NO	1.35377	NO
Ta.16907.1.S1_at	Unclassified	491.634	0.205447	NO	0.0745219	NO	0.362731	NO	639.413	0.323974	DIFF	0.221145	DIFF	0.682601	NO	17.9066	0.893267	NO	1.59738	NO	1.78824	NO
Ta.16936.1.S1_at	Cluster 05	6.81012	1.22761	NO	1.10722	NO	0.901934	NO	7.70475	0.949331	NO	1.01243	NO	1.06647	NO	33.8808	0.831286	NO	0.493624	DIFF	0.593808	NO
Ta.16961.1.S1_at	Cluster 09	64.762	0.951657	NO	0.570314	NO	0.599285	NO	45.9146	0.846401	NO	0.824601	NO	0.974243	NO	105.7	0.72334	NO	0.436594	DIFF	0.603581	NO	AT2G26770	plectin-related, contains weak similarity to Swiss-Prot:Q9JI55 plectin 1 (PLTN, PCN, 300-kDa intermediate filament-associated pro	70	70.16
Ta.16990.1.S1_at	Cluster 02	95.1014	1.94343	NO	2.14843	DIFF	1.10548	NO	139.167	1.244	NO	1.43038	NO	1.14983	NO	10.1829	0.771869	NO	1.06394	NO	1.3784	NO	AT5G21920	YGGT family protein, contains Pfam profile PF02325: YGGT family (unknown function); supported by full length cDNA GI:22531282	70	70.26	70.26.03
Ta.1700.1.S1_at	Cluster 02	1211.05	1.67204	NO	3.15259	DIFF	1.88547	NO	2985.46	1.38068	NO	1.92118	NO	1.39148	NO	16.1941	0.934818	NO	0.905043	NO	0.968149	NO
Ta.17043.1.S1_at	Cluster 04	877.94	0.50128	NO	0.23425	DIFF	0.467304	NO	1169.08	0.211896	NO	0.111473	DIFF	0.526074	NO	16.4121	1.57445	NO	1.11333	NO	0.707121	NO
Ta.17050.1.S1_a_at	Unclassified	584.806	1.08516	NO	1.30079	NO	1.19871	NO	383.05	1.49745	NO	2.25633	DIFF	1.50679	NO	502.606	1.56092	NO	2.07147	NO	1.32709	NO	AT3G61870	expressed protein, hypothetical protein - Synechocystis sp. (strain PCC 6803), PIR:S75899	70	70.26	70.26.03
Ta.17050.2.S1_x_at	Unclassified	222.246	1.02234	NO	1.25869	NO	1.23118	NO	148.687	1.53775	NO	2.07464	DIFF	1.34913	NO	220.701	1.32408	NO	1.73763	NO	1.31233	NO	AT3G61870	expressed protein, hypothetical protein - Synechocystis sp. (strain PCC 6803), PIR:S75899	70	70.26	70.26.03
Ta.17059.1.S1_at	Cluster 18	36.8423	0.964036	NO	1.15423	NO	1.19729	NO	32.8301	1.58387	NO	1.74258	NO	1.1002	NO	39.4012	1.31034	NO	2.10906	DIFF	1.60955	NO	AT3G55760	expressed protein	70	70.26	70.26.03
Ta.1707.1.S1_at	Unclassified	1349.42	0.837349	NO	0.68175	NO	0.814176	NO	1513.02	0.926057	NO	0.607896	NO	0.656435	NO	2621.55	0.694403	NO	0.341254	DIFF	0.491436	NO	AT5G47060	senescence-associated protein-related, similar to senescence-associated protein SAG102 (GI:22331931) (Arabidopsis thaliana);	99
Ta.17090.1.S1_at	Cluster 06	8.99471	1.84507	NO	1.73715	NO	0.941509	NO	11.0798	3.69049	DIFF	1.82667	NO	0.494967	NO	12.781	1.05164	NO	1.72715	NO	1.64234	NO
Ta.17263.1.S1_at	Cluster 01	62.8016	1.15713	NO	1.65028	NO	1.42619	NO	32.0791	1.38726	NO	2.24266	DIFF	1.61661	NO	106.144	1.2445	NO	1.80159	NO	1.44764	NO
Ta.17325.1.S1_at	Unclassified	469.191	0.843706	NO	0.523739	NO	0.62076	NO	482.642	1.31043	NO	1.30397	NO	0.995067	NO	1223.2	1.09079	NO	0.398695	DIFF	0.36551	DIFF	AT5G51890	similar to peroxidase 64 (PER64) (P64) (PRXR4) [Arabidopsis thaliana] (TAIR:At5g42180.1); similar to cationic peroxidase	32	32.01	32.01.01	32.07	32.07.07	32.07.07.05
Ta.17325.1.S1_x_at	Unclassified	375.02	0.921369	NO	0.51666	NO	0.560753	NO	403.292	1.33473	NO	1.3449	NO	1.00762	NO	1063.28	1.10494	NO	0.400195	DIFF	0.362188	DIFF	AT5G51890	similar to peroxidase 64 (PER64) (P64) (PRXR4) [Arabidopsis thaliana] (TAIR:At5g42180.1); similar to cationic peroxidase	32	32.01	32.01.01	32.07	32.07.07	32.07.07.05
Ta.1756.1.A1_at	Cluster 13	13.9224	0.91849	NO	0.97156	NO	1.05778	NO	11.1583	1.29488	NO	1.26363	NO	0.975867	NO	32.6092	0.812252	NO	1.76582	NO	2.17398	DIFF	AT1G19715	jacalin lectin family protein, similar to agglutinin (Castanea crenata) GI:25528883; contains Pfam profile PF01419: Jacalin-like	99
Ta.1760.1.S1_at	Cluster 08	118.894	0.314316	NO	0.271546	NO	0.863927	NO	432.043	0.286168	NO	0.122796	DIFF	0.429106	NO	14.964	1.12192	NO	1.35407	NO	1.20691	NO	AT3G18830	This gene encodes a plasma membrane-localized polyol/cyclitol/monosaccharide-H+-symporter. The AtPLT5	20	20.01	20.01.03	20.01.03.01	20.01.13	20.03	20.03.02	20.03.02.02	20.03.02.02.01	70	70.02
Ta.1760.1.S1_x_at	Cluster 08	148.728	0.35834	NO	0.305514	NO	0.852583	NO	506.005	0.358389	NO	0.154192	DIFF	0.430238	NO	24.5097	0.909609	NO	1.96899	NO	2.16465	NO	AT3G18830	This gene encodes a plasma membrane-localized polyol/cyclitol/monosaccharide-H+-symporter. The AtPLT5	20	20.01	20.01.03	20.01.03.01	20.01.13	20.03	20.03.02	20.03.02.02	20.03.02.02.01	70	70.02
Ta.1764.1.S1_at	Cluster 07	208.687	1.20895	NO	1.59689	NO	1.32089	NO	266.16	0.882536	NO	1.24039	NO	1.40549	NO	352.657	1.02593	NO	2.05025	DIFF	1.99843	DIFF	AT5G10560	glycosyl hydrolase family 3 protein, beta-xylosidase, Aspergllus nidulans, EMBL:ANXLND	01	01.05	01.05.02	01.05.03
Ta.17651.1.S1_at	Cluster 01	150.104	1.12613	NO	1.38981	NO	1.23414	NO	111.389	1.72148	NO	2.42214	DIFF	1.40701	NO	244.74	1.85049	NO	2.22366	DIFF	1.20166	NO
Ta.17666.1.S1_at	Cluster 24	16.0619	1.10852	NO	1.35624	NO	1.22347	NO	14.6404	1.19096	NO	1.25442	NO	1.05329	NO	1105.67	0.649583	NO	0.22428	DIFF	0.345268	NO
Ta.17683.1.S1_at	Cluster 02	59.3068	3.67745	NO	8.91269	DIFF	2.42361	NO	51.5888	2.17902	NO	6.25182	DIFF	2.86909	NO	7.19023	0.964378	NO	1.00379	NO	1.04087	NO	AT4G36040	DNAJ heat shock N-terminal domain-containing protein (J11), identical to dnaJ heat shock protein J11 (Arabidopsis thaliana)	14	14.01	16	16.01	70	70.26	70.26.03
Ta.17722.1.S1_at	Cluster 10	239.152	0.787154	NO	0.500981	NO	0.636446	NO	395.359	0.581011	NO	0.352536	DIFF	0.606764	NO	211.532	0.606099	NO	0.420194	DIFF	0.693276	NO
Ta.17876.1.S1_at	Unclassified	41.6219	1.47265	NO	2.27313	DIFF	1.54356	NO	38.9748	1.57251	NO	1.99554	DIFF	1.26901	NO	246.361	0.758194	NO	0.41734	DIFF	0.55044	NO	AT5G42510	disease resistance-responsive family protein, similar to disease resistance response protein 206-d (Pisum sativum)	32	32.05
Ta.1793.1.S1_at	Cluster 04	165.324	0.862967	NO	0.78654	NO	0.911437	NO	144.511	0.687263	NO	0.41958	DIFF	0.610508	NO	36.7604	0.774621	NO	1.07129	NO	1.38298	NO	AT2G18196	copper chaperone (CCH)-related, low similarity to copper chaperone homolog CCH (Glycine max) GI:6525011 contains Pfam	16	16.17	20	20.01	20.01.01	20.01.01.01
Ta.17935.1.S1_at	Cluster 05	4.5588	1.06011	NO	1.02487	NO	0.966761	NO	4.54404	1.04312	NO	1.00197	NO	0.960549	NO	10.7454	0.734388	NO	0.480166	DIFF	0.653832	NO
Ta.1794.1.S1_at	Unclassified	200.205	1.4721	NO	1.53838	NO	1.04502	NO	204.373	1.28597	NO	1.08797	NO	0.846037	NO	202.268	0.895127	NO	2.83454	DIFF	3.16664	DIFF	AT4G33540	metallo-beta-lactamase family protein	70	70.26	70.26.03
Ta.17960.1.S1_at	Cluster 13	6.32977	1.4055	NO	0.998922	NO	0.710724	NO	7.85022	0.92864	NO	0.853866	NO	0.91948	NO	56.2346	0.993723	NO	2.78624	DIFF	2.80384	DIFF	AT5G54160	quercetin 3-O-methyltransferase 1 / flavonol 3-O-methyltransferase 1 / caffeic acid/5-hydroxyferulic acid	01	01.05	01.05.13	01.20	01.20.35	01.20.35.01	01.20.35.01.03	70	70.03	70.10
Ta.17960.1.S1_x_at	Cluster 13	8.10421	0.933801	NO	0.827444	NO	0.886103	NO	8.14723	0.818094	NO	0.909612	NO	1.11187	NO	23.829	1.37477	NO	2.91923	DIFF	2.12343	NO	AT5G54160	quercetin 3-O-methyltransferase 1 / flavonol 3-O-methyltransferase 1 / caffeic acid/5-hydroxyferulic acid	01	01.05	01.05.13	01.20	01.20.35	01.20.35.01	01.20.35.01.03	70	70.03	70.10
Ta.1798.1.S1_at	Cluster 15	240.841	0.799049	NO	0.503466	NO	0.630082	NO	214.152	0.836004	NO	0.61964	NO	0.741192	NO	250.438	1.28186	NO	0.602576	NO	0.470078	DIFF	AT1G78880	balbiani ring 1-related / BR1-related, contains weak similarity to BR1 (Chironomus tentans) gi:7042:emb:CAA45607	99
Ta.17998.1.S1_at	Cluster 16	132.855	1.58268	NO	3.29172	DIFF	2.07984	NO	139.545	1.42848	NO	2.49725	DIFF	1.74818	NO	138.705	0.820719	NO	1.04847	NO	1.2775	NO
Ta.18003.1.S1_at	Cluster 01	29.6109	1.55248	NO	2.12012	DIFF	1.36563	NO	31.9393	1.41707	NO	2.4103	DIFF	1.7009	NO	85.0675	1.32588	NO	2.2254	DIFF	1.67844	NO
Ta.18047.1.S1_at	Cluster 19	37.0672	0.994736	NO	0.469582	NO	0.472067	NO	52.4517	0.512993	NO	0.325071	NO	0.633675	NO	82.3547	1.16276	NO	0.277257	NO	0.238448	DIFF
Ta.18070.1.S1_x_at	Cluster 02	134.145	1.26036	NO	1.61443	NO	1.28092	NO	166.21	1.08451	NO	1.41677	NO	1.30637	NO	21.8556	1.91132	NO	2.39203	DIFF	1.25151	NO	AT2G16385	expressed protein, Requires functional assignment.	99
Ta.18110.1.A1_at	Unclassified	176.955	0.746672	NO	0.466021	DIFF	0.624131	NO	38.4717	0.754472	NO	0.581133	NO	0.770252	NO	183.43	1.16864	NO	0.599176	NO	0.51271	NO
Ta.18125.1.S1_s_at	Unclassified	16.5766	0.64744	NO	0.602323	NO	0.930315	NO	13.6229	0.567364	NO	0.46306	DIFF	0.81616	NO	10.7804	0.595249	NO	0.712022	NO	1.19617	NO
Ta.18152.1.S1_a_at	Cluster 12	27.9276	1.69371	NO	2.93402	DIFF	1.7323	NO	21.1041	1.00344	NO	3.41617	DIFF	3.40445	DIFF	52.8751	1.25427	NO	1.9964	NO	1.59168	NO	AT5G42070	expressed protein, similar to unknown protein (dbj:BAA92898.1)	99
Ta.18152.1.S1_at	Cluster 02	81.1136	1.70662	NO	2.42248	DIFF	1.41946	NO	70.543	2.15735	DIFF	3.54221	DIFF	1.64193	NO	29.0708	1.18931	NO	1.07717	NO	0.905716	NO	AT5G42070	expressed protein, similar to unknown protein (dbj:BAA92898.1)	99
Ta.18152.1.S1_x_at	Cluster 02	32.5729	1.54932	NO	2.49487	NO	1.6103	NO	28.1089	1.60789	NO	3.09877	DIFF	1.92723	NO	14.1907	1.10726	NO	1.20018	NO	1.08392	NO	AT5G42070	expressed protein, similar to unknown protein (dbj:BAA92898.1)	99
Ta.18152.2.S1_at	Cluster 01	29.7112	1.76344	NO	2.35394	DIFF	1.33485	NO	25.7357	1.09521	NO	2.06241	DIFF	1.88312	NO	94.803	1.19621	NO	1.98489	NO	1.65931	NO	AT5G42070	expressed protein, similar to unknown protein (dbj:BAA92898.1)	99
Ta.18169.1.S1_x_at	Cluster 12	211.282	1.61575	NO	2.4522	DIFF	1.51768	NO	202.821	1.14009	NO	1.73609	NO	1.52277	NO	403.512	1.10533	NO	1.2162	NO	1.10031	NO	AT5G23120	photosystem II stability/assembly factor, chloroplast (HCF136), identical to SP:O82660 Photosystem II stability/assembly	14	14.10	16	16.01	42	42.26	70	70.26	70.26.07
Ta.18179.1.S1_at	Unclassified	879.968	0.695493	NO	0.439498	NO	0.631924	NO	667.815	0.431433	NO	0.310602	NO	0.719933	NO	514.746	1.37649	NO	0.381554	DIFF	0.277193	NO	AT4G12730	fasciclin-like arabinogalactan-protein (FLA2), identical to gi_13377778_gb_AAK20858	34	34.07	70	70.02
Ta.18203.1.S1_at	Unclassified	204.744	0.377894	NO	0.261987	NO	0.693281	NO	494.436	0.337708	NO	0.193356	DIFF	0.572555	NO	250.456	0.65973	NO	1.31461	NO	1.99266	NO	AT2G32300	uclacyanin I, identical to uclacyanin I GI:3399767 from (Arabidopsis thaliana); contains Pfam profile PF02298: Plastocyanin-like	16	16.17	16.17.09	20	20.01	20.01.15	70	70.02
Ta.18239.1.S1_at	Unclassified	91.8502	2.4864	NO	3.19408	NO	1.28462	NO	68.2233	2.33699	DIFF	2.58921	DIFF	1.10793	NO	95.1957	1.42305	NO	3.17115	DIFF	2.22842	NO	AT5G59880	actin-depolymerizing factor 3 (ADF3), identical to SP:Q9ZSK4 Actin-depolymerizing factor 3 (ADF 3) (AtADF3)	16	16.01	32	32.01	32.01.01	70	70.16
Ta.18239.2.S1_a_at	Unclassified	32.5518	2.4424	NO	3.46725	DIFF	1.41961	NO	20.1942	2.84683	DIFF	3.80145	DIFF	1.33533	NO	34.3383	1.0607	NO	3.18205	DIFF	2.99995	DIFF	AT5G59880	actin-depolymerizing factor 3 (ADF3), identical to SP:Q9ZSK4 Actin-depolymerizing factor 3 (ADF 3) (AtADF3)	16	16.01	32	32.01	32.01.01	70	70.16
Ta.1825.1.A1_at	Cluster 22	68.8489	0.526917	NO	0.374112	DIFF	0.710002	NO	38.4008	0.431795	NO	0.382477	DIFF	0.885784	NO	66.6756	0.991441	NO	0.793036	NO	0.799882	NO	AT5G48460	fimbrin-like protein, putative, strong similarity to fimbrin-like protein AtFim2 (Arabidopsis thaliana) GI:2737926; contains Pfam	70	70.26	70.26.03
Ta.18257.1.A1_x_at	Cluster 04	1840.88	0.421956	NO	0.325735	NO	0.771964	NO	3647.29	0.411941	NO	0.252678	DIFF	0.613383	NO	110.128	1.6658	NO	0.445058	DIFF	0.267175	DIFF
Ta.18362.1.A1_at	Unclassified	8.97534	1.21589	NO	1.07003	NO	0.880042	NO	9.31082	1.24903	NO	2.56805	DIFF	2.05603	NO	8.03245	1.58528	NO	1.74236	NO	1.09909	NO	AT3G22840	chlorophyll A-B binding family protein / early light-induced protein (ELIP), identical to early light-induced protein; ELIP	32	32.01	32.01.06	34	34.11	34.11.09	70	70.26	70.26.03
Ta.1839.1.S1_at	Unclassified	460.265	0.838437	NO	0.527867	NO	0.629585	NO	295.091	1.01995	NO	0.958533	NO	0.939787	NO	359.344	1.71599	NO	0.434685	DIFF	0.253315	DIFF	AT2G35860	beta-Ig-H3 domain-containing protein / fasciclin domain-containing protein, contains Pfam profile PF02469: Fasciclin domain	34	34.07
Ta.1839.1.S1_x_at	Unclassified	523.363	0.864482	NO	0.543504	NO	0.628705	NO	337.716	0.992418	NO	0.976779	NO	0.984242	NO	404.039	1.66838	NO	0.452742	DIFF	0.271366	DIFF	AT2G35860	beta-Ig-H3 domain-containing protein / fasciclin domain-containing protein, contains Pfam profile PF02469: Fasciclin domain	34	34.07
Ta.18418.1.S1_s_at	Unclassified	245.263	0.70575	NO	0.790312	NO	1.11982	NO	277.399	0.497186	DIFF	0.613449	NO	1.23384	NO	163.818	1.02091	NO	0.958349	NO	0.938717	NO
Ta.1842.1.S1_a_at	Unclassified	41.1804	1.82679	NO	1.2771	NO	0.699098	NO	28.9491	1.50512	NO	1.70245	NO	1.13111	NO	140.831	3.65328	NO	2.21277	DIFF	0.605695	NO	AT1G48600	phosphoethanolamine N-methyltransferase 2, putative (NMT2), very similar to :PEM2_ARATH Putative phosphoethanolamine	1	1.05	1.05.13	01.05.13.01
Ta.18425.1.S1_at	Unclassified	79.942	0.882505	NO	1.57248	NO	1.78183	NO	98.8394	1.20822	NO	1.82476	NO	1.51029	NO	62.6585	1.42589	NO	2.21402	DIFF	1.55273	NO	AT5G04830	expressed protein	99
Ta.18480.2.S1_x_at	Cluster 04	41.5202	0.821535	NO	0.376631	DIFF	0.458448	NO	30.4594	0.84018	NO	0.846041	NO	1.00698	NO	7.67453	1.17238	NO	0.990943	NO	0.845243	NO	AT5G07780	formin homology 2 domain-containing protein / FH2 domain-containing protein, contains formin homology 2 domain, Pfam:PF02181	16	16.01	42	42.04	42.04.03	70	70.26	70.26.03
Ta.18486.1.S1_at	Unclassified	13.892	1.06255	NO	0.767683	NO	0.722492	NO	27.8921	0.479435	NO	0.407048	DIFF	0.849016	NO	36.1368	0.668686	NO	0.471206	DIFF	0.704675	NO
Ta.18487.1.S1_x_at	Cluster 05	38.1302	0.954622	NO	0.820813	NO	0.859831	NO	49.9151	0.89807	NO	0.759222	NO	0.845393	NO	118.679	0.537376	NO	0.361773	DIFF	0.673222	NO	AT5G15780	pollen Ole e 1 allergen and extensin family protein, contains Pfam profile PF01190: Pollen proteins Ole e I family	99
Ta.18495.1.S1_at	Cluster 11	1054.51	0.691581	NO	0.651121	NO	0.941496	NO	1004.35	0.603486	NO	0.477943	DIFF	0.791971	NO	2163.05	0.529019	NO	0.387801	DIFF	0.733058	NO
Ta.18495.1.S1_s_at	Cluster 11	2409.51	0.598336	NO	0.562452	NO	0.940028	NO	2024.84	0.551688	NO	0.503793	NO	0.913185	NO	3463.35	0.573126	NO	0.411847	DIFF	0.718598	NO
Ta.18555.3.S1_at	Cluster 04	369.759	0.83903	NO	0.690996	NO	0.823565	NO	446.759	0.560712	NO	0.548734	NO	0.978637	NO	123.946	0.531826	NO	0.407751	DIFF	0.766701	NO	AT2G30440	chloroplast thylakoidal processing peptidase, identical to chloroplast thylakoidal processing peptidase (Arabidopsis thaliana)	14	14.13
Ta.18559.1.S1_at	Cluster 11	183.101	0.69104	NO	0.430455	NO	0.622909	NO	149.252	0.704156	NO	0.572793	NO	0.813446	NO	279.669	0.863746	NO	0.320767	DIFF	0.371367	NO
Ta.18560.1.S1_at	Cluster 24	10.9484	0.743934	NO	0.804531	NO	1.08146	NO	9.16858	1.00121	NO	1.04649	NO	1.04522	NO	32.8211	0.402533	NO	0.414308	DIFF	1.02925	NO	AT4G33420	peroxidase, putative, identical to class III peroxidase ATP32 (Arabidopsis thaliana) gi:17530547:gb:AAL40837; identical to cDNA	32	32.01	32.01.01	32.07	32.07.07	32.07.07.05	70	70.16
Ta.1857.1.A1_at	Cluster 05	142.922	1.03168	NO	0.677279	NO	0.656482	NO	127.288	0.843543	NO	0.844758	NO	1.00144	NO	318.27	0.783361	NO	0.384746	DIFF	0.491148	DIFF
Ta.18577.1.S1_at	Cluster 09	15.8566	0.992598	NO	0.838793	NO	0.845048	NO	11.3698	0.735943	NO	0.982993	NO	1.33569	NO	28.5459	0.586437	NO	0.446799	DIFF	0.761887	NO	AT1G61080	proline-rich family protein	70	70.26	70.26.03
Ta.18581.1.S1_at	Cluster 01	231.472	0.99856	NO	2.57799	NO	2.58171	NO	221.614	1.14062	NO	3.55745	NO	3.11886	NO	1024.89	1.25865	NO	3.00885	DIFF	2.39054	DIFF
Ta.18638.1.S1_at	Unclassified	1597.13	1.44668	NO	0.975744	NO	0.674471	NO	1316.68	1.49272	NO	1.23504	NO	0.827379	NO	225.68	0.880281	NO	2.88151	DIFF	3.2734	DIFF	AT5G64530	no apical meristem (NAM) family protein, contains Pfam PF02365: No apical meristem (NAM) domain; similar to NAM (no apical merist	11	11.02	11.02.03	11.02.03.04	41
Ta.18647.3.S1_at	Cluster 13	7.4762	1.05048	NO	0.989883	NO	0.942314	NO	7.13711	1.12896	NO	1.03249	NO	0.91455	NO	10.7118	1.64715	NO	2.18161	DIFF	1.32448	NO	AT3G18280	protease inhibitor/seed storage/lipid transfer protein (LTP) family protein, similar to TED4 (Zinnia elegans) GI:493721; contains	16	16.09	20	20.01	20.01.13
Ta.18648.1.S1_at	Unclassified	221.188	0.196113	NO	0.0799668	DIFF	0.407758	NO	124.479	0.347818	DIFF	0.18538	DIFF	0.532979	NO	48.5081	0.457908	NO	0.521865	NO	1.13967	NO
Ta.18654.1.S1_at	Cluster 07	8.12906	0.987652	NO	1.47666	NO	1.49512	NO	7.24765	1.21344	NO	1.91552	NO	1.57858	NO	15.1524	4.22185	NO	9.74552	DIFF	2.30836	NO
Ta.18669.1.S1_a_at	Cluster 09	40.9283	1.21832	NO	0.972329	NO	0.798091	NO	35.8689	0.932524	NO	1.02463	NO	1.09877	NO	108.099	0.70575	NO	0.468309	DIFF	0.663562	NO	AT2G42190	expressed protein, ; similar to GP:9826:X07453	99
Ta.18669.2.S1_x_at	Cluster 05	43.3126	0.875234	NO	0.802994	NO	0.917462	NO	30.8655	1.05157	NO	1.04518	NO	0.993922	NO	113.561	0.754912	NO	0.451808	DIFF	0.59849	NO	AT2G42190	expressed protein, ; similar to GP:9826:X07453	99
Ta.18675.2.S1_at	Cluster 05	117.896	0.881273	NO	0.547858	NO	0.621666	NO	104.475	0.717929	NO	0.718858	NO	1.00129	NO	322.767	0.566914	NO	0.317921	DIFF	0.560792	NO
Ta.1869.1.S1_at	Unclassified	54.0398	0.578663	NO	0.274796	NO	0.474881	NO	36.2603	0.475409	NO	0.287392	DIFF	0.604516	NO	34.358	0.455622	NO	0.409529	NO	0.898835	NO	AT1G10360	glutathione S-transferase, putative, similar to glutathione S-transferase (sp:Q03666:GTX4_TOBAC); similar to EST gb:H36275	1	1.2	1.20.38	32	32.07	32.07.07	32.07.07.03	70	70.03
Ta.18731.1.S1_a_at	Cluster 23	1396.87	0.832191	NO	0.598656	NO	0.719373	NO	1473.64	0.725536	NO	0.583237	NO	0.803871	NO	1539.07	0.67988	NO	0.476011	DIFF	0.700139	NO	AT1G14690	similar to microtubule associated protein (MAP65/ASE1) family protein [Arabidopsis thaliana] (TAIR:At5g55230.1); similar to	99
Ta.18748.1.S1_at	Cluster 19	21.1061	0.677347	NO	0.572004	NO	0.844477	NO	14.8838	0.942865	NO	0.957729	NO	1.01577	NO	33.5261	1.34067	NO	0.64016	NO	0.477491	DIFF	AT5G16730	expressed protein, weak similarity to microtubule binding protein D-CLIP-190 (Drosophila melanogaster) GI:2773363, SMC2-like	70	70.26	70.26.03
Ta.18748.2.S1_at	Cluster 15	49.1873	0.736329	NO	0.489743	DIFF	0.665114	NO	35.4622	0.826622	NO	0.753322	NO	0.911326	NO	42.8546	1.09507	NO	0.514787	NO	0.470095	DIFF	AT5G16730	expressed protein, weak similarity to microtubule binding protein D-CLIP-190 (Drosophila melanogaster) GI:2773363, SMC2-like	70	70.26	70.26.03
Ta.1875.1.S1_at	Unclassified	1018.97	0.451403	NO	0.391688	NO	0.867713	NO	767.456	0.57667	NO	0.472952	NO	0.820143	NO	228.022	0.893678	NO	2.16539	DIFF	2.42301	DIFF	AT4G37330	cytochrome P450 family protein	16	16.25	20	20.01	20.01.15
Ta.18768.2.S1_at	Unclassified	35.1319	0.989423	NO	1.14577	NO	1.15802	NO	38.808	1.11725	NO	1.28965	NO	1.1543	NO	15.2432	0.959487	NO	2.37981	DIFF	2.48029	NO	AT3G13710	prenylated rab acceptor (PRA1) family protein, weak similarity to prenylated Rab acceptor (Mus musculus) GI:7716652; contains Pfam	70	70.26	70.26.03
Ta.18775.1.S1_at	Cluster 14	203.209	1.60968	NO	2.11552	DIFF	1.31425	NO	203.885	1.62793	NO	2.29663	DIFF	1.41076	NO	196.639	1.19149	NO	1.55144	NO	1.3021	NO	AT1G79750	The malic enzyme (EC 1.1.1.40) encoded by AtNADP-ME4 is localized to chloroplasts. The gene is expressed throughout the whole	1	1.05	1.05.08	1.06	1.06.05	2	2.04	16	16.21	16.21.07	41	41.03	41.03.03	41.03.05	70	70.26	70.26.03
Ta.18783.1.A1_at	Cluster 05	96.902	1.15052	NO	0.772834	NO	0.671728	NO	108.811	0.772488	NO	0.6151	NO	0.796258	NO	280.876	0.683523	NO	0.409838	DIFF	0.599596	NO	AT5G64460	similar to phosphoglycerate/bisphosphoglycerate mutase family protein [Arabidopsis thaliana] (TAIR:At2g17280.1);	99
Ta.18848.1.S1_at	Unclassified	123.805	1.72226	NO	1.4899	NO	0.865082	NO	162.946	1.64099	NO	1.88667	NO	1.14972	NO	90.0256	1.2042	NO	2.02765	DIFF	1.68382	NO	AT3G10420	sporulation protein-related, similar to hypothetical proteins: GB:P51281 (Chloroplast Porphyra purpurea), GB:BAA16982 (Synechocysti	16	16.19	16.19.03	70	70.26	70.26.03
Ta.18888.1.S1_at	Unclassified	9.1391	1.66956	NO	2.25578	DIFF	1.35113	NO	9.14792	1.22018	NO	1.15876	NO	0.949669	NO	18.0298	1.05246	NO	0.771608	NO	0.733147	NO	AT1G12880	MutT/nudix family protein, similar to diphosphoinositol polyphosphate phosphohydrolase (Homo sapiens) GI:3978224; contains	70	70.16
Ta.18892.1.S1_s_at	Unclassified	195.844	0.65572	NO	0.37752	DIFF	0.575734	NO	222.914	0.333182	NO	0.283909	DIFF	0.852115	NO	99.5994	1.20442	NO	0.481739	NO	0.399977	DIFF
Ta.18896.1.S1_at	Cluster 05	55.4079	0.453131	NO	0.352379	NO	0.777652	NO	77.0098	0.518518	NO	0.354525	NO	0.683727	NO	197.607	0.679827	NO	0.355451	DIFF	0.522856	NO
Ta.1890.1.S1_x_at	Cluster 05	179.228	0.734006	NO	0.401922	DIFF	0.547574	NO	132.915	0.86094	NO	0.529309	NO	0.614803	NO	373.301	0.927722	NO	0.45146	DIFF	0.486633	DIFF	AT3G04730	auxin-responsive protein / indoleacetic acid-induced protein 16 (IAA16), identical to SP:O24407 Auxin-responsive protein IAA16	11	11.02	11.02.03	11.02.03.04	34	34.11	34.11.03	36	36.2	36.20.18	36.20.18.01	70	70.1
Ta.1890.2.S1_a_at	Cluster 05	326.094	0.788247	NO	0.38914	DIFF	0.493678	NO	245.462	0.802412	NO	0.495409	NO	0.6174	NO	671.014	0.889365	NO	0.451455	DIFF	0.507616	NO	AT3G04730	auxin-responsive protein / indoleacetic acid-induced protein 16 (IAA16), identical to SP:O24407 Auxin-responsive protein IAA16	11	11.02	11.02.03	11.02.03.04	34	34.11	34.11.03	36	36.2	36.20.18	36.20.18.01	70	70.1
Ta.18902.1.S1_at	Unclassified	63.0201	1.00652	NO	1.16447	NO	1.15693	NO	42.7925	1.30528	NO	1.13422	NO	0.868949	NO	443.23	0.693481	NO	0.119731	DIFF	0.172653	NO	AT4G10270	wound-responsive family protein, similar to wound induced protein (GI:19320) (Lycopersicon esculentum)	32	32.01	36	36.25	36.25.16	36.25.16.08	70	70.26	70.26.03
Ta.18908.1.A1_at	Cluster 13	7.49038	1.00867	NO	1.16317	NO	1.15317	NO	7.62325	0.974622	NO	0.95833	NO	0.983283	NO	26.4227	1.19195	NO	2.247	DIFF	1.88515	NO	AT1G22460	expressed protein, similar to axi 1 (Nicotiana tabacum) GI:559921; contains Pfam profile PF03138: Plant protein family	70	70.16
Ta.18955.1.S1_at	Cluster 04	170.889	0.29653	DIFF	0.235323	DIFF	0.793587	NO	234.82	0.1655	DIFF	0.136468	DIFF	0.824584	NO	8.75897	0.890153	NO	1.18269	NO	1.32863	NO
Ta.18957.1.S1_at	Cluster 05	6.35968	0.99876	NO	1.0009	NO	1.00214	NO	7.27899	0.869523	NO	0.826228	NO	0.950208	NO	1078.86	0.415836	NO	0.0414138	DIFF	0.0995918	DIFF
Ta.18957.1.S1_x_at	Cluster 05	7.25587	1.09332	NO	1.04293	NO	0.953913	NO	7.29632	1.01727	NO	0.8447	NO	0.830355	NO	724.939	0.438901	NO	0.0560032	DIFF	0.127599	DIFF
Ta.18968.1.S1_s_at	Unclassified	1542.54	0.79826	NO	0.604709	NO	0.757534	NO	2031.54	1.46829	NO	1.33927	NO	0.912126	NO	1122.08	3.09297	NO	1.28346	NO	0.414959	DIFF	AT4G13930	glycine hydroxymethyltransferase, putative / serine hydroxymethyltransferase, putative / serine/threonine	01	01.01	01.01.09	01.01.09.01	01.01.09.02	01.01.09.02.01	01.05	01.05.13	01.05.13.03	70	70.03
Ta.18968.1.S1_x_at	Unclassified	1060.39	0.766276	NO	0.695947	NO	0.90822	NO	1356.83	1.52638	NO	1.40553	NO	0.920823	NO	791.482	2.98869	NO	1.32153	NO	0.442177	DIFF	AT4G13930	glycine hydroxymethyltransferase, putative / serine hydroxymethyltransferase, putative / serine/threonine	01	01.01	01.01.09	01.01.09.01	01.01.09.02	01.01.09.02.01	01.05	01.05.13	01.05.13.03	70	70.03
Ta.18968.2.S1_x_at	Unclassified	2271.5	0.822255	NO	0.76875	NO	0.934929	NO	3074.37	1.19019	NO	1.23002	NO	1.03347	NO	1441.4	2.48827	NO	1.16533	NO	0.46833	DIFF	AT4G13930	glycine hydroxymethyltransferase, putative / serine hydroxymethyltransferase, putative / serine/threonine	01	01.01	01.01.09	01.01.09.01	01.01.09.02	01.01.09.02.01	01.05	01.05.13	01.05.13.03	70	70.03
Ta.18968.3.S1_x_at	Unclassified	1481.9	1.00323	NO	0.85577	NO	0.853012	NO	2305.34	1.44555	NO	1.51614	NO	1.04883	NO	1000.25	3.22012	NO	1.27953	NO	0.397355	DIFF	AT4G13930	glycine hydroxymethyltransferase, putative / serine hydroxymethyltransferase, putative / serine/threonine	01	01.01	01.01.09	01.01.09.01	01.01.09.02	01.01.09.02.01	01.05	01.05.13	01.05.13.03	70	70.03
Ta.19007.1.A1_at	Cluster 01	145.687	1.3361	NO	1.73539	NO	1.29885	NO	157.169	1.36944	NO	1.84811	NO	1.34954	NO	276.666	1.6033	NO	2.2145	DIFF	1.38121	NO	AT4G12320	cytochrome P450, putative, Similar to P450 monooxygenase (gi:14334057) (Gossypium arboreum)	16	16.25	20	20.01	20.01.15
Ta.19015.1.S1_a_at	Unclassified	66.7022	0.902205	NO	0.669429	NO	0.741992	NO	59.6631	0.726365	NO	0.645724	NO	0.88898	NO	133.048	0.724776	NO	0.249862	DIFF	0.344743	DIFF	AT4G10270	wound-responsive family protein, similar to wound induced protein (GI:19320) (Lycopersicon esculentum)	32	32.01	36	36.25	36.25.16	36.25.16.08	70	70.26	70.26.03
Ta.19031.1.S1_at	Cluster 10	382.748	0.712861	NO	0.644136	NO	0.903592	NO	322.362	0.814336	NO	0.816382	NO	1.00251	NO	279.433	0.733586	NO	0.48744	DIFF	0.664462	NO
Ta.1909.1.A1_at	Cluster 05	135.02	0.596266	NO	0.605482	NO	1.01546	NO	96.5163	0.749026	NO	1.20237	NO	1.60525	NO	399.904	0.616521	NO	0.228445	DIFF	0.37054	NO
Ta.19117.1.S1_at	Unclassified	18.1656	1.28835	NO	0.975168	NO	0.756914	NO	23.8841	0.852794	NO	0.674223	NO	0.790604	NO	47.9431	0.58418	NO	0.392264	DIFF	0.671477	NO
Ta.19136.1.A1_at	Unclassified	168.1	0.66576	NO	0.929897	NO	1.39675	NO	161.054	1.56841	NO	2.19234	NO	1.39781	NO	91.5346	1.61633	NO	2.38337	DIFF	1.47456	NO	AT5G47390	myb family transcription factor, contains Pfam profile: PF00249 myb-like DNA-binding domain	11	11.02	11.02.03	11.02.03.04	16	16.03	16.03.01	32	32.01	32.01.03	34	34.11	34.11.03	34.11.03.13	36	36.20	36.20.18	36.20.18.02	36.20.18.05	36.20.18.99	70	70.10	70.26	70.26.03
Ta.19159.1.S1_at	Unclassified	6.53845	1.01279	NO	2.14179	DIFF	2.11474	NO	7.41095	1.08603	NO	2.19862	DIFF	2.02445	DIFF	7.16373	1.10007	NO	1.81079	NO	1.64607	NO	AT2G20830	expressed protein, weak similarity to formiminotransferase cyclodeaminase (GI:3980064) (Gallus gallus)	99
Ta.19185.1.S1_at	Cluster 04	110.799	0.740334	NO	0.39866	NO	0.538487	NO	128.627	0.463018	DIFF	0.337711	DIFF	0.729368	NO	19.1279	0.979242	NO	1.03042	NO	1.05226	NO
Ta.192.1.S1_at	Unclassified	282.601	0.409795	NO	0.450975	NO	1.10049	NO	712.6	0.389612	NO	0.29872	NO	0.766713	NO	145.533	1.61582	NO	6.01838	DIFF	3.72466	DIFF	AT2G15220	secretory protein, putative, similar to NtPRp27 (Nicotiana tabacum) GI:5360263; contains Pfam profile PF04450: Plant Basic	32	32.05
Ta.19224.1.S1_at	Unclassified	13.7663	0.976532	NO	0.482042	NO	0.493626	NO	25.3695	0.276704	DIFF	0.268401	DIFF	0.969996	NO	4.54911	1.18037	NO	1.25588	NO	1.06397	NO
Ta.19289.1.S1_at	Cluster 08	86.3468	0.622752	NO	0.483716	DIFF	0.776739	NO	105.843	0.554454	NO	0.459162	DIFF	0.828133	NO	32.9219	1.08278	NO	1.11967	NO	1.03407	NO
Ta.1929.1.S1_at	Cluster 04	37.5637	0.491161	NO	0.778277	NO	1.58457	NO	40.8526	0.397283	NO	0.377761	DIFF	0.950862	NO	9.42474	0.72675	NO	0.812544	NO	1.11805	NO	AT3G12500	basic endochitinase, identical to basic endochitinase precursor SP:P19171 from (Arabidopsis thaliana)	01	01.05	01.05.03	01.05.03.03	01.05.03.03.07	32	32.05	34	34.11	34.11.10	36	36.20	36.20.16	36.20.16.03
Ta.19298.1.S1_at	Cluster 05	47.5683	0.877472	NO	0.985487	NO	1.1231	NO	44.7724	1.2855	NO	0.975936	NO	0.759189	NO	160.569	0.533938	NO	0.389927	DIFF	0.730286	NO	AT3G19430	late embryogenesis abundant protein-related / LEA protein-related, similar to late embryogenesis abundant protein (Picea glauca)	42	42.01	70	70.01
Ta.1932.1.S1_at	Cluster 05	26.6086	1.16921	NO	0.778664	NO	0.665975	NO	32.9761	0.717727	NO	0.770442	NO	1.07345	NO	111.817	0.755423	NO	0.477582	DIFF	0.632204	NO
Ta.19321.1.S1_at	Unclassified	269.496	0.602043	NO	0.393761	DIFF	0.654042	NO	185.158	0.548167	NO	0.314939	NO	0.57453	NO	123.355	1.01451	NO	0.774216	NO	0.763144	NO	AT5G02960	40S ribosomal protein S23 (RPS23B), ribosomal protein S23, Fragaria x ananassa, PIR:S56673	12	12.01	12.01.01	12.04	16	16.01	70	70.03
Ta.1937.1.S1_s_at	Cluster 10	149.352	0.806573	NO	0.617793	NO	0.765948	NO	188.131	0.782064	NO	0.541636	NO	0.692573	NO	125.068	0.702253	NO	0.450278	DIFF	0.64119	NO
Ta.1938.1.S1_at	Cluster 01	302.382	1.5597	NO	2.11223	NO	1.35425	NO	317.618	1.6384	NO	2.14246	NO	1.30766	NO	708.667	1.11406	NO	2.21294	DIFF	1.98637	NO	AT3G06580	galactokinase (GAL1), identical to galactokinase (Galactose kinase) (Arabidopsis thaliana) SWISS-PROT:Q9SEE5	1	1.03	1.03.01	1.04	1.05	1.05.02	16	16.19	16.19.03	70	70.03
Ta.19411.1.S1_at	Cluster 08	83.878	0.540265	NO	0.369055	DIFF	0.683099	NO	93.3573	0.479618	NO	0.390931	DIFF	0.81509	NO	49.4998	0.551188	NO	0.590695	NO	1.07168	NO	AT3G29034	expressed protein	99
Ta.19423.1.S1_a_at	Cluster 10	1789.84	0.626821	NO	0.501201	NO	0.799592	NO	1622.91	0.662211	NO	0.442666	NO	0.668467	NO	1312.47	0.714973	NO	0.348306	DIFF	0.48716	DIFF	AT5G54960	pyruvate decarboxylase, putative, strong similarity to pyruvate decarboxylase 1 (Vitis vinifera) GI:10732644; contains InterPro e	01	01.05	32	32.01
Ta.19423.1.S1_x_at	Cluster 10	1139.67	0.98949	NO	0.565487	NO	0.571493	NO	1278.75	0.734541	NO	0.48936	NO	0.666212	NO	882.813	0.779568	NO	0.397794	DIFF	0.510276	NO	AT5G54960	pyruvate decarboxylase, putative, strong similarity to pyruvate decarboxylase 1 (Vitis vinifera) GI:10732644; contains InterPro e	01	01.05	32	32.01
Ta.19423.2.S1_x_at	Unclassified	910.245	0.897136	NO	0.474321	NO	0.528706	NO	1142.62	0.873264	NO	0.413496	NO	0.473506	NO	868.459	0.804924	NO	0.343213	DIFF	0.426392	DIFF	AT5G54960	pyruvate decarboxylase, putative, strong similarity to pyruvate decarboxylase 1 (Vitis vinifera) GI:10732644; contains InterPro e	01	01.05	32	32.01
Ta.19443.1.S1_at	Cluster 03	77.1388	1.52804	NO	1.72203	NO	1.12695	NO	74.0255	1.52973	NO	2.21999	DIFF	1.45123	NO	118.013	1.57118	NO	1.95957	NO	1.24719	NO	AT4G09020	Encodes an isoamylase-like protein.	01	01.05	01.05.03	01.05.03.04	01.05.03.04.07	02	02.19
Ta.19454.1.S1_at	Cluster 23	65.476	0.661019	NO	0.468536	DIFF	0.708809	NO	94.5513	0.399538	NO	0.283839	DIFF	0.710419	NO	141.842	0.340549	NO	0.254906	DIFF	0.748515	NO
Ta.19463.1.S1_at	Cluster 09	153.086	0.998215	NO	0.545323	NO	0.546298	NO	103.181	0.381545	DIFF	0.376941	DIFF	0.987932	NO	285.54	0.428725	NO	0.266496	DIFF	0.621601	NO	AT3G61460	zinc finger (C3HC4-type RING finger) family protein (BRH1), identical to BRH1 RING finger protein (Arabidopsis thaliana) GI:46893	16	16.01	16.17	16.17.09	34	34.11	34.11.03	36	36.20	36.20.18	36.20.18.06
Ta.19476.1.S1_at	Unclassified	105.312	0.95666	NO	0.85108	NO	0.889637	NO	118.191	0.924792	NO	1.00901	NO	1.09107	NO	72.5501	0.823191	NO	0.390116	DIFF	0.473906	NO
Ta.19477.1.S1_at	Cluster 16	7.44288	1.36911	NO	4.12511	NO	3.01299	NO	14.9254	1.94997	NO	4.05376	DIFF	2.07888	NO	7.09585	0.992486	NO	1.34044	NO	1.35059	NO	AT1G30760	FAD-binding domain-containing protein, similar to SP:P30986 reticuline oxidase precursor (Berberine-bridge-forming	20	20.01	20.01.15
Ta.19525.1.S1_at	Unclassified	14.8303	0.503442	NO	0.58367	NO	1.15936	NO	11.2541	0.762035	NO	0.723104	NO	0.948912	NO	25.5974	0.410622	NO	0.352291	DIFF	0.857945	NO
Ta.19529.1.S1_a_at	Unclassified	146.038	2.99401	DIFF	1.99216	NO	0.665381	NO	112.475	2.20976	DIFF	2.13917	DIFF	0.968051	NO	162.457	1.89804	NO	2.59017	DIFF	1.36465	NO	AT5G40960	expressed protein	70	70.02
Ta.19536.1.S1_at	Unclassified	51.4164	0.699133	NO	0.352088	NO	0.503606	NO	45.6837	0.899451	NO	0.352325	DIFF	0.391711	NO	66.8339	0.578259	NO	0.458596	DIFF	0.793063	NO
Ta.19551.1.S1_at	Unclassified	147.079	1.19343	NO	1.62155	NO	1.35873	NO	185.596	0.484382	DIFF	0.815333	NO	1.68325	NO	7.28239	0.862698	NO	0.691826	NO	0.801933	NO	AT5G62980	dihydroneopterin aldolase, putative, similar to SP:O33725 Dihydroneopterin aldolase (EC 4.1.2.25) (DHNA)	01	01.07
Ta.19562.1.S1_at	Cluster 02	142.457	1.96812	NO	2.05373	NO	1.0435	NO	172.525	2.60896	DIFF	3.06364	DIFF	1.17428	NO	23.5047	0.883838	NO	0.794027	NO	0.898385	NO
Ta.19586.1.S1_at	Cluster 13	6.74324	0.785651	NO	0.778417	NO	0.990792	NO	6.48757	0.883316	NO	1.02651	NO	1.16211	NO	41.4425	1.99226	NO	0.910871	NO	0.457205	DIFF
Ta.19618.1.S1_at	Unclassified	91.7945	1.7786	NO	1.91272	NO	1.07541	NO	87.022	1.29358	NO	1.78295	NO	1.37831	NO	61.5313	1.43377	NO	2.10373	DIFF	1.46727	NO	AT3G01440	oxygen evolving enhancer 3 (PsbQ) family protein, photosystem II oxygen-evolving complex protein; contains Pfam profile PF05757: Oxyg	16	16.17	16.17.01
Ta.19621.1.S1_at	Unclassified	10.712	0.855338	NO	0.843792	NO	0.986501	NO	22.4662	0.457794	NO	0.36435	DIFF	0.795882	NO	14.2005	0.614702	NO	0.58952	NO	0.959035	NO
Ta.1966.1.S1_x_at	Unclassified	498.553	2.9814	DIFF	6.29335	DIFF	2.11087	NO	131.099	3.09536	NO	10.4192	DIFF	3.36608	NO	572.922	1.88597	NO	3.09482	DIFF	1.64097	NO	AT5G17650	glycine/proline-rich protein, glycine/proline-rich protein GPRP - Arabidopsis thaliana, EMBL:X84315	30	30.05	30.05.02	30.05.02.24
Ta.1966.2.S1_x_at	Unclassified	301.199	2.56961	DIFF	5.78514	DIFF	2.25137	DIFF	80.316	4.00184	NO	9.11903	DIFF	2.27871	NO	277.479	1.60417	NO	2.7772	NO	1.73124	NO
Ta.19670.1.S1_at	Cluster 16	27.8559	1.22693	NO	2.14345	NO	1.747	NO	25.9909	1.49657	NO	2.45035	DIFF	1.63731	NO	18.1414	1.25238	NO	1.31149	NO	1.0472	NO
Ta.1968.1.S1_at	Cluster 11	358.649	0.358989	NO	0.212094	DIFF	0.590809	NO	131.902	0.57245	NO	0.328213	DIFF	0.573349	NO	909.473	0.596629	NO	0.190828	DIFF	0.319845	DIFF	AT3G53980	protease inhibitor/seed storage/lipid transfer protein (LTP) family protein, contains Pfam protease inhibitor/seed storage/LTP fa	16	16.09	20	20.01	20.01.13
Ta.19705.1.S1_at	Cluster 01	205.054	1.15335	NO	1.68099	NO	1.45748	NO	115.692	1.13079	NO	2.15346	DIFF	1.90439	NO	333.657	1.4555	NO	1.64582	NO	1.13075	NO	AT4G14890	ferredoxin family protein, similar to SP:P00252 Ferredoxin I from Nostoc muscorum, SP:P00248 Ferredoxin from Mastigocladus laminosu	20	20.01	20.01.15	70	70.26	70.26.03
Ta.19715.1.S1_at	Cluster 10	101.131	0.880257	NO	0.556235	NO	0.631901	NO	153.45	0.434882	NO	0.305205	NO	0.70181	NO	53.9219	0.86433	NO	0.225469	DIFF	0.26086	DIFF	AT1G68740	EXS family protein / ERD1/XPR1/SYG1 family protein, similar to PHO1 protein (Arabidopsis thaliana) GI:20069032; contains Pfam	99
Ta.1973.1.S1_at	Cluster 02	192.212	5.13857	NO	12.9686	DIFF	2.52377	NO	218.168	9.81369	DIFF	15.2799	DIFF	1.557	NO	13.7723	1.07742	NO	1.27984	NO	1.18787	NO
Ta.19783.1.S1_x_at	Unclassified	105.181	1.81142	NO	2.36366	DIFF	1.30486	NO	298.282	1.28633	NO	1.60636	NO	1.2488	NO	424.675	1.11511	NO	1.31019	NO	1.17493	NO	AT3G46130	myb family transcription factor (MYB48), contains Pfam profile: PF00249 myb-like DNA-binding domain	10	10.01	10.01.09	10.01.09.05	11	11.02	11.02.03	11.02.03.04	16	16.03	16.03.01	32	32.01	32.01.03	34	34.11	34.11.03	34.11.03.13	36	36.20	36.20.18	36.20.18.02	36.20.18.05	36.20.18.99	42
Ta.19786.1.A1_at	Unclassified	101.855	0.754912	NO	0.494259	NO	0.654724	NO	202.85	0.393579	NO	0.340435	DIFF	0.864972	NO	83.6711	0.386563	NO	0.398514	DIFF	1.03092	NO
Ta.1981.1.A1_a_at	Cluster 03	149.796	1.86689	NO	2.7604	DIFF	1.47861	NO	110.849	2.44923	DIFF	3.61576	DIFF	1.47628	NO	248.619	1.55572	NO	2.7487	DIFF	1.76684	NO	AT5G01920	protein kinase family protein, contains eukaryotic protein kinase domain, INTERPRO:IPR000719	01	01.04	14	14.07	14.07.03	18	18.01	18.01.01	18.02	70	70.26	70.26.03
Ta.1981.3.S1_at	Cluster 03	22.8216	1.54217	NO	2.40823	DIFF	1.56158	NO	23.7129	1.55342	NO	2.10137	DIFF	1.35274	NO	32.2212	1.42817	NO	2.09949	DIFF	1.47006	NO	AT5G56330	carbonic anhydrase family protein, contains proline-rich extensin domains, INTERPRO:IPR002965; contains Pfam profile PF00194:	01	01.02	01.02.02	01.05	01.05.05	16	16.17	16.17.09
Ta.19818.3.S1_a_at	Unclassified	63.5988	1.12199	NO	0.744219	NO	0.663303	NO	139.05	0.557161	NO	0.524109	NO	0.940678	NO	245.477	0.503047	NO	0.438341	DIFF	0.871371	NO	AT3G22320	DNA-directed RNA polymerase, putative, similar to SP:P19388 DNA-directed RNA polymerase II 23 kDa polypeptide (EC 2.7.7.6) {Homo	11	11.02	16	16.03	16.03.01
Ta.19852.1.S1_at	Cluster 01	105.603	1.80728	NO	2.76478	DIFF	1.5298	NO	92.7274	1.88927	NO	3.14194	DIFF	1.66304	NO	327.942	1.42471	NO	2.41576	DIFF	1.69562	NO
Ta.19858.1.A1_at	Unclassified	130.162	0.534374	NO	0.179879	DIFF	0.336616	NO	64.7084	0.373246	DIFF	0.341742	DIFF	0.915596	NO	133.295	0.309594	NO	0.358317	DIFF	1.15738	NO
Ta.19858.1.A1_x_at	Unclassified	137.281	0.610991	NO	0.288148	NO	0.471607	NO	75.4719	0.459982	NO	0.378873	DIFF	0.823669	NO	147.58	0.318638	NO	0.398062	DIFF	1.24926	NO
Ta.19862.1.S1_s_at	Unclassified	490.06	0.584568	NO	0.649662	NO	1.11135	NO	509.178	0.585937	NO	0.753954	NO	1.28675	NO	344.493	0.609561	NO	0.492672	DIFF	0.808241	NO
Ta.1989.3.S1_s_at	Unclassified	473.252	0.23652	NO	0.511086	NO	2.16085	NO	326.154	0.448078	NO	1.11179	NO	2.48124	NO	468.119	0.56325	NO	13.896	DIFF	24.6711	DIFF
Ta.19896.1.A1_at	Unclassified	39.249	4.46266	NO	28.0288	DIFF	6.28074	NO	83.1293	8.12755	DIFF	13.795	DIFF	1.69732	NO	330.921	1.69651	NO	1.43538	NO	0.84608	NO	AT5G46730	glycine-rich protein	99
Ta.19941.1.S1_at	Cluster 23	933.54	0.793774	NO	0.651796	NO	0.821136	NO	938.769	0.691074	NO	0.608771	NO	0.880906	NO	1811.08	0.350012	NO	0.315585	DIFF	0.901641	NO	AT2G41420	proline-rich family protein, contains proline rich extensin domains, INTERPRO:IPR002965	30	30.05	30.05.02	30.05.02.24
Ta.20061.1.S1_at	Cluster 17	308.512	0.699649	NO	0.413654	DIFF	0.591231	NO	512.896	0.447513	NO	0.240387	DIFF	0.537163	NO	370.777	0.59199	NO	0.468928	DIFF	0.792121	NO	AT3G25070	RPM1-interacting protein 4 (RIN4), identical to SP:Q8GYN5 RPM1-interacting protein 4 {Arabidopsis thaliana}	16	16.01	34	34.11	34.11.10	36	36.20	36.20.16	40	40.10	40.10.02	40.10.02.01	70	70.02
Ta.20105.1.S1_at	Unclassified	45.0536	2.25282	NO	2.05261	DIFF	0.911126	NO	91.4283	1.56024	NO	1.0765	NO	0.689956	NO	99.7694	1.92407	NO	1.86211	NO	0.967798	NO
Ta.20127.1.S1_at	Unclassified	571.9	0.892688	NO	0.14491	DIFF	0.16233	NO	149.447	0.947447	NO	0.232014	DIFF	0.244884	NO	49.9779	0.853092	NO	1.4532	NO	1.70345	NO	AT2G45550	cytochrome P450 family protein	16	16.25	20	20.01	20.01.15	70	70.16
Ta.20175.1.A1_at	Cluster 01	9.16346	5.52085	NO	26.0846	DIFF	4.72475	NO	6.19142	2.89509	DIFF	17.0083	DIFF	5.87487	NO	196.493	1.82947	NO	4.67369	DIFF	2.55467	NO
Ta.2018.1.S1_at	Unclassified	97.584	0.618551	NO	0.456073	DIFF	0.737325	NO	101.347	0.65529	NO	0.550798	NO	0.840541	NO	136.775	0.913886	NO	0.701398	NO	0.76749	NO	AT4G32330	expressed protein	99
Ta.2019.1.S1_s_at	Unclassified	461.479	0.820282	NO	0.561008	NO	0.68392	NO	249.273	0.0707426	NO	0.0395183	DIFF	0.558621	NO	7.73757	9.67281	NO	1.31627	NO	0.136079	NO
Ta.2019.1.S1_x_at	Unclassified	275.727	0.702187	NO	0.558237	NO	0.794997	NO	147.452	0.120107	DIFF	0.117006	DIFF	0.97418	NO	14.106	4.57632	NO	1.19618	NO	0.261384	NO
Ta.20284.1.S1_at	Cluster 21	37.6377	1.24747	NO	2.04624	DIFF	1.64032	NO	39.5706	0.741213	NO	1.16018	NO	1.56525	NO	127.721	0.598111	NO	0.770988	NO	1.28904	NO
Ta.20297.1.S1_at	Cluster 06	26.0232	1.77826	NO	1.1777	NO	0.662279	NO	23.7446	10.8969	DIFF	2.49645	NO	0.229097	NO	39.5797	1.06598	NO	1.47256	NO	1.38141	NO
Ta.20376.1.S1_at	Cluster 02	30.6502	1.27201	NO	1.68301	NO	1.32311	NO	36.1243	1.45118	NO	2.03468	DIFF	1.40208	NO	7.81058	1.50166	NO	1.34858	NO	0.898058	NO	AT1G67195	expressed protein, contains domain SER_RICH (PS50324)	70	70.26	70.26.03
Ta.20383.1.A1_at	Cluster 07	44.9167	0.761287	NO	1.05496	NO	1.38576	NO	32.9086	1.08011	NO	1.91584	NO	1.77374	NO	50.3988	2.07203	NO	3.451	DIFF	1.66552	NO
Ta.20385.1.S1_at	Unclassified	74.0276	1.8952	NO	2.91363	DIFF	1.53737	NO	141.464	0.992341	NO	1.31269	NO	1.32282	NO	140.762	0.751184	NO	0.972349	NO	1.29442	NO
Ta.20421.1.S1_at	Unclassified	93.1548	0.701377	NO	0.931814	NO	1.32855	NO	137.728	0.512157	NO	0.566807	NO	1.1067	NO	117.068	0.324098	NO	1.0012	NO	3.08918	DIFF
Ta.20458.1.A1_at	Cluster 16	517.816	1.14479	NO	1.79569	NO	1.56858	NO	437.673	1.58143	NO	2.76478	DIFF	1.74828	NO	255.898	1.58508	NO	1.68358	NO	1.06214	NO	AT1G24540	cytochrome P450, putative, similar to GB:AAB87111, similar to ESTs dbj:D41610, gb:T20562 and emb:Z26058	16	16.25	20	20.01	20.01.15
Ta.20492.2.S1_s_at	Cluster 11	66.3745	0.520232	NO	0.485337	NO	0.932924	NO	110.538	0.367258	DIFF	0.346328	DIFF	0.943009	NO	126.586	0.722204	NO	0.543071	NO	0.751964	NO
Ta.20492.3.S1_x_at	Unclassified	243.393	0.727248	NO	0.484813	DIFF	0.66664	NO	385.085	0.609046	NO	0.436268	NO	0.716314	NO	380.82	0.660304	NO	0.492959	NO	0.746564	NO	AT2G47480	expressed protein	99
Ta.20523.1.S1_at	Unclassified	302.326	1.36959	NO	1.3502	NO	0.985843	NO	312.836	1.57986	NO	2.30037	DIFF	1.45606	NO	582.352	1.20383	NO	1.41985	NO	1.17945	NO	AT1G01630	SEC14 cytosolic factor, putative / phosphoglyceride transfer protein, putative, contains Pfam PF00650 : CRAL/TRIO domain and PF03765	20	20.03
Ta.20549.1.S1_x_at	Cluster 13	70.198	1.0882	NO	1.32994	NO	1.22215	NO	110.012	0.903103	NO	0.830071	NO	0.919132	NO	369.66	0.496938	NO	1.01383	NO	2.04016	DIFF	AT5G14780	formate dehydrogenase (FDH), identical to GI:7677266	16	16.21	16.21.07	32	32.01	36	36.25	36.25.16	36.25.16.08	70	70.16	70.26	70.26.03
Ta.20570.1.A1_at	Cluster 05	60.7941	0.600202	NO	0.413309	NO	0.688616	NO	68.0318	0.492766	NO	0.443192	DIFF	0.899398	NO	249.17	0.798602	NO	0.29532	DIFF	0.369796	NO	AT1G05010	1-aminocyclopropane-1-carboxylate oxidase / ACC oxidase / ethylene-forming enzyme (ACO) (EAT1), Identical to	1	1.01	1.01.06	01.01.06.05	1.2	1.20.23
Ta.20582.3.S1_a_at	Unclassified	1528.97	0.916952	NO	0.66029	NO	0.720092	NO	1082.02	0.727176	NO	0.465195	DIFF	0.639727	NO	1082.32	1.18432	NO	1.0919	NO	0.921963	NO	AT5G09510	40S ribosomal protein S15 (RPS15D), ribosomal protein S15 - Arabidopsis thaliana, EMBL:Z23161	12	12.01	12.01.01	12.04	16	16.01	70	70.03
Ta.20591.2.S1_a_at	Cluster 02	244.614	1.72481	NO	2.33726	DIFF	1.35509	NO	609.136	1.24388	NO	1.50302	NO	1.20834	NO	6.42498	0.804069	NO	1.23714	NO	1.5386	NO	AT2G02850	plastocyanin-like domain-containing protein / plantacyanin, putative, similar to plantacyanin GI:3395754 from (Spinacia	16	16.17	16.17.09	20	20.01	20.01.15	70	70.27	70.27.01
Ta.20639.2.A1_at	Cluster 01	289.909	1.3693	NO	1.98836	NO	1.4521	NO	147.567	1.22816	NO	2.33554	DIFF	1.90166	NO	746.631	0.997883	NO	1.41579	NO	1.41879	NO	AT3G47470	chlorophyll A-B binding protein 4, chloroplast / LHCI type III CAB-4 (CAB4), identical to SP:P27521 Chlorophyll A-B binding prote	02	02.30	02.45	02.45.03
Ta.20639.3.S1_a_at	Cluster 12	2611.07	1.70677	NO	1.87542	NO	1.09881	NO	1694.32	1.39695	NO	2.02522	DIFF	1.44974	NO	4231.32	0.935661	NO	1.14053	NO	1.21896	NO	AT3G47470	chlorophyll A-B binding protein 4, chloroplast / LHCI type III CAB-4 (CAB4), identical to SP:P27521 Chlorophyll A-B binding prote	02	02.30	02.45	02.45.03
Ta.20649.1.S1_a_at	Unclassified	183.595	1.97548	NO	2.22001	DIFF	1.12378	NO	200.794	0.965339	NO	1.15231	NO	1.19368	NO	426.315	0.612179	NO	0.676918	NO	1.10575	NO	AT1G68020	glycosyl transferase family 20 protein / trehalose-phosphatase family protein, similar to SP:Q00764 Alpha,alpha-trehalose-phospha	1	1.04	1.05	1.05.02	01.05.02.04	2	2.19	70	70.16
Ta.20776.1.S1_at	Cluster 01	89.096	2.22885	NO	2.69459	DIFF	1.20896	NO	86.7299	1.65936	NO	2.50497	DIFF	1.5096	NO	420.238	1.27683	NO	1.72257	NO	1.3491	NO	AT5G17230	similar to phytoene synthase [Capsicum annuum] (GB:CAA48155.1); contains InterPro domain Squalene/phytoene synthase	01	01.06	01.06.06	01.06.06.13	70	70.26	70.26.03
Ta.20911.1.A1_at	Unclassified	262.693	1.48934	NO	1.92062	NO	1.28957	NO	128.042	1.48772	NO	2.56218	DIFF	1.72222	NO	476.823	0.986561	NO	0.962605	NO	0.975717	NO	AT2G39470	photosystem II reaction center PsbP family protein	2	2.3	16	16.17	16.17.01
Ta.20911.2.A1_at	Unclassified	268.201	1.43116	NO	1.7022	NO	1.18938	NO	161.891	1.66368	NO	2.14323	DIFF	1.28825	NO	397.471	0.924931	NO	0.958538	NO	1.03633	NO	AT2G39470	photosystem II reaction center PsbP family protein	2	2.3	16	16.17	16.17.01
Ta.20928.1.S1_at	Unclassified	30.1944	0.747659	NO	0.634913	NO	0.849201	NO	53.4719	0.390319	NO	0.249208	DIFF	0.638472	NO	32.4947	1.32928	NO	1.61112	NO	1.21202	NO
Ta.20999.1.S1_at	Unclassified	22.3759	1.18243	NO	1.89482	NO	1.60248	NO	32.8024	1.52823	NO	3.16457	DIFF	2.07074	NO	135.739	1.65334	NO	1.38115	NO	0.83537	NO	AT3G45070	sulfotransferase family protein, similar to steroid sulfotransferase 3 (Brassica napus) GI:3420008, steroid sulfotransferase 1 (B	01	01.02	01.02.03	01.02.03.04
Ta.20999.2.S1_a_at	Unclassified	10.4215	1.0725	NO	1.28492	NO	1.19806	NO	12.4247	1.11708	NO	3.36025	DIFF	3.00805	DIFF	31.7393	1.65891	NO	1.49608	NO	0.901846	NO	AT3G45070	sulfotransferase family protein, similar to steroid sulfotransferase 3 (Brassica napus) GI:3420008, steroid sulfotransferase 1 (B	01	01.02	01.02.03	01.02.03.04
Ta.21001.1.S1_at	Cluster 09	103.433	1.0736	NO	0.797147	NO	0.742498	NO	116.113	0.605773	NO	0.486989	NO	0.803914	NO	245.894	0.445539	NO	0.364723	DIFF	0.81861	NO	AT4G39640	gamma-glutamyltranspeptidase family protein, similar to SP:P19440 Gamma-glutamyltranspeptidase 1 precursor (EC	01	01.20	01.20.37	01.20.37.01
Ta.21003.2.S1_a_at	Cluster 09	55.9702	0.990503	NO	0.813964	NO	0.821768	NO	22.5554	0.890012	NO	0.739095	NO	0.830433	NO	130.745	0.701773	NO	0.43622	DIFF	0.621597	NO
Ta.21028.1.S1_at	Cluster 15	147.268	0.816266	NO	0.311595	NO	0.381733	NO	98.115	0.916757	NO	0.657583	NO	0.717293	NO	324.916	0.938954	NO	0.141286	DIFF	0.150472	DIFF
Ta.21038.1.S1_at	Unclassified	118.3	0.513493	NO	0.701724	NO	1.36657	NO	256.513	0.651652	NO	0.65503	NO	1.00518	NO	102.802	0.745998	NO	1.64444	NO	2.20435	DIFF
Ta.21052.1.S1_x_at	Cluster 05	99.3132	0.879242	NO	0.660324	NO	0.751014	NO	100.809	0.680525	NO	0.407775	NO	0.599206	NO	278.815	0.55647	NO	0.290048	DIFF	0.521228	NO	AT1G20130	family II extracellular lipase, putative, contains Pfam profile PF00657: GDSL-like Lipase/Acylhydrolase; similar to EXL3	1	1.06	70	70.26	70.26.03
Ta.21059.1.S1_at	Unclassified	89.0063	1.15488	NO	1.45673	NO	1.26137	NO	96.8826	1.22237	NO	1.4464	NO	1.18328	NO	38.5188	1.0632	NO	3.16477	DIFF	2.97664	NO	AT4G28040	similar to nodulin MtN21 family protein [Arabidopsis thaliana] (TAIR:At4g30420.1); similar to putative MtN21 [Oryza	99
Ta.21069.1.S1_a_at	Unclassified	25.2142	2.03943	NO	0.943315	NO	0.462538	NO	86.2851	0.505141	NO	0.428845	NO	0.848961	NO	221.431	0.209139	NO	0.129986	DIFF	0.621529	NO
Ta.21069.2.S1_a_at	Unclassified	54.8789	1.33646	NO	0.688236	NO	0.514969	NO	123.69	0.650338	NO	0.575763	NO	0.885329	NO	379.119	0.24226	NO	0.136826	DIFF	0.564792	NO
Ta.21069.3.S1_x_at	Unclassified	49.8165	1.52626	NO	0.992853	NO	0.650512	NO	104.236	0.723913	NO	0.692902	NO	0.957161	NO	192.195	0.398654	NO	0.317459	DIFF	0.796327	NO
Ta.2107.1.S1_s_at	Unclassified	112.792	0.805337	NO	1.71412	NO	2.12845	NO	144.35	0.964883	NO	1.23653	NO	1.28153	NO	138.192	1.20846	NO	3.15744	DIFF	2.61278	DIFF	AT1G54100	aldehyde dehydrogenase, putative / antiquitin, putative, strong similarity to SP:Q41247 Aldehyde dehydrogenase family 7 member A1	1	1.05
Ta.21075.1.S1_at	Cluster 09	39.8629	1.41853	NO	1.03371	NO	0.728722	NO	26.6342	1.00438	NO	1.01389	NO	1.00946	NO	75.2405	0.582509	NO	0.474114	DIFF	0.813918	NO
Ta.21082.2.S1_at	Unclassified	153.662	0.267974	NO	0.276964	NO	1.03355	NO	266.005	0.225646	NO	0.189868	DIFF	0.841444	NO	112.608	0.154687	NO	0.119967	DIFF	0.775544	NO	AT5G05440	expressed protein, low similarity to cytokinin-specific binding protein (Vigna radiata) GI:4190976	99
Ta.21082.2.S1_s_at	Unclassified	107.954	0.297671	NO	0.309508	NO	1.03976	NO	221.056	0.212846	NO	0.168909	NO	0.793571	NO	57.8837	0.168763	NO	0.158563	DIFF	0.939561	NO	AT2G38310	expressed protein, low similarity to early flowering protein 1 (Asparagus officinalis) GI:1572683, SP:P80889 Ribonuclease 1 (EC	70	70.26	70.26.03
Ta.21091.1.S1_s_at	Cluster 10	2982.09	0.80458	NO	0.58982	NO	0.733077	NO	2712.02	0.935764	NO	0.756833	NO	0.808787	NO	2793	0.688428	NO	0.456602	DIFF	0.663253	NO
Ta.21092.1.S1_at	Cluster 10	342.598	0.874558	NO	0.777032	NO	0.888486	NO	406.068	0.859951	NO	0.714206	NO	0.83052	NO	362.186	0.715049	NO	0.44795	DIFF	0.626461	NO	AT1G72000	beta-fructofuranosidase, putative / invertase, putative / saccharase, putative / beta-fructosidase, putative, similar to neutral	1	1.05
Ta.21105.1.S1_at	Unclassified	95.0619	1.52487	NO	1.3926	NO	0.913255	NO	155.962	1.52762	NO	1.56461	NO	1.02422	NO	69.2695	1.67307	NO	2.43845	DIFF	1.45747	NO	AT2G16385	expressed protein, Requires functional assignment.	99
Ta.21116.2.A1_a_at	Unclassified	550.772	0.684867	NO	0.363501	NO	0.530761	NO	403.953	0.810132	NO	0.679444	NO	0.838682	NO	295.447	1.24323	NO	0.328676	DIFF	0.264372	DIFF	AT5G16730	expressed protein, weak similarity to microtubule binding protein D-CLIP-190 (Drosophila melanogaster) GI:2773363, SMC2-like	70	70.26	70.26.03
Ta.21131.1.S1_a_at	Cluster 02	168.56	1.85728	NO	2.18542	DIFF	1.17668	NO	199.85	2.14575	NO	2.52019	DIFF	1.1745	NO	9.74823	1.02965	NO	1.04669	NO	1.01655	NO	AT5G49980	transport inhibitor response protein, putative, E3 ubiquitin ligase SCF complex F-box subunit; similar to F-box containing	14	14.07	14.07.05	14.13	14.13.01	14.13.01.01	16	16.01	16.19	16.19.03
Ta.21131.1.S1_x_at	Cluster 02	186.668	1.67504	NO	2.19371	DIFF	1.30965	NO	239.275	1.72402	NO	2.00055	DIFF	1.16039	NO	70.7091	0.781489	NO	0.709933	NO	0.908437	NO	AT5G49980	transport inhibitor response protein, putative, E3 ubiquitin ligase SCF complex F-box subunit; similar to F-box containing	14	14.07	14.07.05	14.13	14.13.01	14.13.01.01	16	16.01	16.19	16.19.03
Ta.21131.2.A1_at	Cluster 02	298.344	1.63286	NO	2.24638	DIFF	1.37573	NO	383.18	1.53439	NO	1.89513	NO	1.2351	NO	142.642	1.15778	NO	1.24622	NO	1.07638	NO
Ta.21131.3.S1_a_at	Cluster 16	254.629	2.17788	DIFF	3.17082	DIFF	1.45592	NO	375.241	1.37225	NO	2.08557	DIFF	1.51982	NO	305.555	1.06964	NO	1.36711	NO	1.2781	NO	AT5G49980	transport inhibitor response protein, putative, E3 ubiquitin ligase SCF complex F-box subunit; similar to F-box containing	14	14.07	14.07.05	14.13	14.13.01	14.13.01.01	16	16.01	16.19	16.19.03
Ta.21131.3.S1_x_at	Cluster 16	251.959	2.14274	NO	3.05656	DIFF	1.42647	NO	398.556	1.53477	NO	1.90103	NO	1.23864	NO	358.674	1.07704	NO	1.29108	NO	1.19874	NO	AT5G49980	transport inhibitor response protein, putative, E3 ubiquitin ligase SCF complex F-box subunit; similar to F-box containing	14	14.07	14.07.05	14.13	14.13.01	14.13.01.01	16	16.01	16.19	16.19.03
Ta.21153.1.A1_x_at	Unclassified	778.944	0.843314	NO	0.753746	NO	0.89379	NO	674.164	1.10566	NO	0.971478	NO	0.878639	NO	874.133	0.578055	NO	0.482447	DIFF	0.834604	NO	AT2G22500	mitochondrial substrate carrier family protein, contains Pfam profile: PF00153 mitochondrial carrier protein	16	20	20.09	20.09.04	70	70.16	70.16.05
Ta.21166.1.S1_at	Unclassified	1648.57	1.18198	NO	0.737311	NO	0.623794	NO	1598.93	1.21028	NO	1.52579	NO	1.26069	NO	1941.88	1.41099	NO	0.546641	NO	0.387416	DIFF	AT2G21940	shikimate kinase, putative, similar to shikimate kinase precursor from Lycopersicon esculentum (SP:Q00497); contains Pfam	1	1.01	1.01.09	01.01.09.04	01.01.09.05	01.01.09.06	1.04	1.2	1.20.15	16	16.19	16.19.03
Ta.21192.1.S1_x_at	Unclassified	50.3695	1.42954	NO	2.37047	DIFF	1.6582	NO	43.3479	1.16458	NO	1.43359	NO	1.231	NO	67.5164	0.927287	NO	1.3337	NO	1.43828	NO	AT3G27850	50S ribosomal protein L12-3, chloroplast (CL12-C), identical to ribosomal protein L12 GB:X68046 (Arabidopsis thaliana) (J. Biol.	12	12.01	12.01.01	12.04
Ta.21208.1.S1_at	Cluster 02	215.255	1.81703	NO	3.60163	DIFF	1.98216	NO	193.929	1.11457	NO	2.76511	DIFF	2.48089	NO	53.9282	0.40871	NO	1.01905	NO	2.49332	NO	AT5G49730	ferric reductase-like transmembrane component family protein, similar to ferric-chelate reductase (FRO1) (Pisum sativum)	20	20.01	20.01.15	34	34.01	34.01.01	34.01.01.01	34.11	34.11.01
Ta.21210.2.S1_a_at	Unclassified	36.5857	0.442085	DIFF	0.458177	DIFF	1.0364	NO	17.721	0.705096	NO	1.08229	NO	1.53495	NO	41.4844	0.682654	NO	0.494553	NO	0.724456	NO	AT5G40950	50S ribosomal protein L27, chloroplast, putative (RPL27), identical to SP:Q9FLN4 ribosomal protein L27, chloroplast precursor	12	12.01	12.04	70	70.03
Ta.21213.1.S1_x_at	Cluster 01	132.907	2.04618	NO	4.95592	DIFF	2.42204	DIFF	198.454	1.77299	NO	3.8402	DIFF	2.16594	NO	772.927	1.08032	NO	1.63687	NO	1.51518	NO
Ta.21213.2.S1_x_at	Cluster 01	1569.57	1.33343	NO	2.25779	DIFF	1.69321	NO	1700.19	1.13939	NO	1.88931	NO	1.65819	NO	6537.37	0.747893	NO	0.81096	NO	1.08433	NO	AT5G53200	myb family transcription factor (TRIPTYCHON), contains Pfam profile: PF00249 myb-like DNA-binding domain	11	11.02	11.02.03	11.02.03.04	16	16.03	16.03.01	43	43.02	43.02.05	43.02.05.02	70	70.10	73	73.02	73.02.05	73.02.05.02
Ta.21241.1.S1_at	Cluster 07	51.9661	1.03953	NO	1.34329	NO	1.29221	NO	49.557	1.49051	NO	1.92836	NO	1.29376	NO	68.1866	1.7358	NO	2.65828	DIFF	1.53144	NO	AT5G60680	expressed protein, contains Pfam profile PF04520: Protein of unknown function, DUF584	70	70.16
Ta.21245.1.S1_at	Unclassified	486.302	1.36671	NO	1.93723	NO	1.41744	NO	303.168	1.24772	NO	2.20812	NO	1.76973	NO	612.985	0.628109	NO	2.41442	DIFF	3.84395	DIFF
Ta.21245.1.S1_x_at	Unclassified	416.53	1.33292	NO	1.84766	NO	1.38617	NO	240.09	1.38273	NO	2.30967	NO	1.67037	NO	510.483	0.635135	NO	2.48335	DIFF	3.90996	DIFF
Ta.21245.2.S1_x_at	Unclassified	132.459	1.81305	NO	2.22006	NO	1.22449	NO	83.265	1.86902	NO	3.03543	NO	1.62407	NO	169.806	0.552409	NO	2.23797	DIFF	4.05129	DIFF
Ta.21258.2.S1_at	Cluster 14	25.0245	1.09473	NO	6.45454	DIFF	5.89603	NO	31.3975	2.27218	NO	11.3652	DIFF	5.0019	DIFF	31.9147	1.18567	NO	5.97628	DIFF	5.04044	DIFF	AT2G30520	similar to phototropic-responsive NPH3 family protein [Arabidopsis thaliana] (TAIR:At5g48800.1); similar to Hypothetical	16	16.01	34	34.11	34.11.01	34.11.01.02	70	70.1
Ta.21258.3.S1_a_at	Cluster 03	11.6919	1.17793	NO	4.09286	DIFF	3.47463	NO	13.3855	1.82539	NO	7.77334	DIFF	4.25845	NO	30.695	1.59092	NO	5.77079	DIFF	3.62732	DIFF	AT2G30520	similar to phototropic-responsive NPH3 family protein [Arabidopsis thaliana] (TAIR:At5g48800.1); similar to Hypothetical	16	16.01	34	34.11	34.11.01	34.11.01.02	70	70.1
Ta.2126.1.S1_at	Cluster 24	92.8115	0.925228	NO	1.02641	NO	1.10936	NO	66.1598	0.800088	NO	1.15738	NO	1.44657	NO	325.254	0.387575	NO	0.412904	DIFF	1.06535	NO	AT4G13340	leucine-rich repeat family protein / extensin family protein, similar to extensin-like protein (Lycopersicon esculentum)	16	16.01	42	42.01	70	70.01
Ta.21271.1.S1_at	Cluster 04	239.497	0.556698	NO	0.45699	DIFF	0.820893	NO	279.982	0.661218	NO	0.465392	NO	0.70384	NO	121.579	0.61423	NO	0.499147	NO	0.812638	NO	AT2G16430	purple acid phosphatase (PAP10), identical to purple acid phosphatase (PAP10) GI:20257482 from (Arabidopsis thaliana)	1	1.04	1.05	14	14.07	14.07.03	70	70.01
Ta.21271.1.S1_x_at	Cluster 04	194.855	0.608529	NO	0.557986	NO	0.916942	NO	243.783	0.718438	NO	0.486716	DIFF	0.677464	NO	60.4361	0.712186	NO	0.65946	NO	0.925966	NO	AT2G16430	purple acid phosphatase (PAP10), identical to purple acid phosphatase (PAP10) GI:20257482 from (Arabidopsis thaliana)	1	1.04	1.05	14	14.07	14.07.03	70	70.01
Ta.21271.2.S1_at	Cluster 04	63.6199	0.585019	NO	0.446611	DIFF	0.763413	NO	78.2238	0.485	NO	0.330275	DIFF	0.680978	NO	12.9372	0.793792	NO	0.664653	NO	0.837314	NO	AT1G52940	calcineurin-like phosphoesterase family protein, contains Pfam profile: PF00149 calcineurin-like phosphoesterase	1	1.04	1.05	14	14.07	14.07.03
Ta.21271.2.S1_x_at	Cluster 04	57.029	0.669669	NO	0.43955	DIFF	0.656369	NO	69.7248	0.529289	NO	0.323148	DIFF	0.610532	NO	8.22827	0.908965	NO	0.837136	NO	0.920978	NO	AT1G52940	calcineurin-like phosphoesterase family protein, contains Pfam profile: PF00149 calcineurin-like phosphoesterase	1	1.04	1.05	14	14.07	14.07.03
Ta.21272.1.S1_at	Unclassified	217.599	0.604802	NO	0.410902	DIFF	0.679399	NO	366.471	0.766521	NO	0.453027	DIFF	0.591017	NO	66.1769	1.07916	NO	1.03828	NO	0.962116	NO	AT5G40010	AAA-type ATPase family protein, contains Pfam profile: ATPase family PF00004	01	01.04	16	16.19	16.19.03
Ta.21281.1.S1_at	Cluster 08	26.9669	0.416229	NO	0.3342	NO	0.802923	NO	144.377	0.15012	NO	0.0838004	DIFF	0.558223	NO	7.44236	1.05199	NO	1.22814	NO	1.16745	NO	AT2G36380	ABC transporter family protein, related to multi drug resistance proteins and P-glycoproteins	1	1.04	16	16.19	16.19.03	70	70.16
Ta.21285.1.A1_at	Cluster 17	274.35	0.570341	NO	0.386602	NO	0.677844	NO	446.916	0.502325	NO	0.212543	DIFF	0.423119	NO	237.715	0.355964	NO	0.486738	NO	1.36738	NO
Ta.21285.1.A1_s_at	Unclassified	256.176	0.501874	NO	0.402963	NO	0.802917	NO	374.547	0.436767	DIFF	0.212583	NO	0.486719	NO	285.984	0.400688	NO	0.60274	NO	1.50426	NO
Ta.21307.1.S1_x_at	Cluster 08	148.403	0.0993379	NO	0.078239	NO	0.787604	NO	266.915	0.0931903	DIFF	0.043661	DIFF	0.468514	NO	11.226	0.644774	NO	0.868046	NO	1.34628	NO	AT1G71695	peroxidase 12 (PER12) (P12) (PRXR6), identical to SP:Q96520 Peroxidase 12 precursor (EC 1.11.1.7) (Atperox P12) (PRXR6) (ATP4a)	32	32.01	32.01.01	32.07	32.07.07	32.07.07.05	70	70.01
Ta.21314.1.S1_at	Cluster 08	31.2282	0.336051	NO	0.314107	NO	0.9347	NO	94.4279	0.0749667	DIFF	0.0598385	DIFF	0.798201	NO	5.05166	1.03942	NO	0.898492	NO	0.864417	NO
Ta.21314.1.S1_x_at	Cluster 08	34.9034	0.401196	NO	0.291512	NO	0.726607	NO	109.665	0.0576849	DIFF	0.0590223	DIFF	1.02319	NO	4.87799	0.939985	NO	1.15802	NO	1.23195	NO
Ta.21323.1.A1_at	Cluster 22	217.754	0.696187	NO	0.629087	NO	0.903619	NO	263.826	0.460721	NO	0.39552	DIFF	0.85848	NO	252.723	0.862464	NO	0.803267	NO	0.931363	NO
Ta.21337.2.S1_a_at	Cluster 14	26.4425	1.25941	NO	1.97178	NO	1.56564	NO	34.8257	1.15878	NO	1.75116	NO	1.5112	NO	27.8228	1.08968	NO	2.17399	DIFF	1.99507	NO	AT4G32770	tocopherol cyclase, chloroplast / vitamin E deficient 1 (VTE1) / sucrose export defective 1 (SXD1), identical to SP:Q94FY7	01	01.06	01.06.05	01.07	01.07.01	32	32.01	32.01.01	34	34.11	34.11.01	70	70.26	70.26.03
Ta.21337.3.S1_a_at	Cluster 14	40.8244	1.16833	NO	1.73913	NO	1.48856	NO	44.0015	1.39927	NO	2.00349	DIFF	1.4318	NO	37.8461	1.03031	NO	2.21949	DIFF	2.1542	DIFF	AT4G32770	tocopherol cyclase, chloroplast / vitamin E deficient 1 (VTE1) / sucrose export defective 1 (SXD1), identical to SP:Q94FY7	01	01.06	01.06.05	01.07	01.07.01	32	32.01	32.01.01	34	34.11	34.11.01	70	70.26	70.26.03
Ta.21342.1.S1_x_at	Unclassified	363.102	0.459328	DIFF	0.748946	NO	1.63052	NO	554.992	0.308452	NO	0.224183	DIFF	0.726802	NO	227.828	1.17084	NO	2.23078	NO	1.90527	NO	AT3G12500	basic endochitinase, identical to basic endochitinase precursor SP:P19171 from (Arabidopsis thaliana)	01	01.05	01.05.03	01.05.03.03	01.05.03.03.07	32	32.05	34	34.11	34.11.10	36	36.20	36.20.16	36.20.16.03
Ta.21350.2.S1_at	Unclassified	72.2118	1.07357	NO	5.84043	NO	5.4402	NO	134.918	5.50849	DIFF	4.92663	NO	0.894371	NO	135.298	1.2118	NO	0.982007	NO	0.810374	NO
Ta.21353.1.S1_a_at	Cluster 17	241.064	0.359653	NO	0.231003	NO	0.642294	NO	429.964	0.264545	DIFF	0.137326	DIFF	0.519104	NO	152.448	0.494188	NO	0.520785	NO	1.05382	NO	AT2G23590	hydrolase, alpha/beta fold family protein, similar to ethylene-induced esterase (Citrus sinensis) GI:14279437, polyneuridine	99
Ta.21353.1.S1_at	Cluster 17	333.886	0.230734	NO	0.125365	DIFF	0.54333	NO	608.397	0.1584	NO	0.0678999	DIFF	0.428661	NO	310.596	0.366103	NO	0.494732	NO	1.35135	NO	AT2G23590	hydrolase, alpha/beta fold family protein, similar to ethylene-induced esterase (Citrus sinensis) GI:14279437, polyneuridine	99
Ta.21353.2.S1_at	Cluster 04	278.858	0.242669	NO	0.12004	NO	0.494667	NO	389.509	0.224615	NO	0.0958624	DIFF	0.426786	NO	9.20905	1.26346	NO	0.919459	NO	0.727733	NO	AT2G23610	esterase, putative, similar to ethylene-induced esterase (Citrus sinensis) GI:14279437, polyneuridine aldehyde esterase (Rauvolfi	99
Ta.21354.1.A1_at	Unclassified	18.1966	0.82498	NO	0.810232	NO	0.982123	NO	49.2042	0.499969	NO	0.35055	DIFF	0.701143	NO	14.085	1.02875	NO	1.03539	NO	1.00646	NO
Ta.21354.1.A1_x_at	Unclassified	11.0197	0.824192	NO	0.782084	NO	0.94891	NO	44.8915	0.319898	NO	0.209645	DIFF	0.655351	NO	9.01515	0.971674	NO	1.03755	NO	1.0678	NO
Ta.21362.1.A1_at	Cluster 21	78.0015	1.06696	NO	1.38754	NO	1.30047	NO	43.1135	1.1195	NO	2.18415	DIFF	1.95101	NO	189.501	0.948972	NO	0.787684	NO	0.830039	NO	AT3G07670	SET domain-containing protein, similar to ribulose-1,5-bisphosphate carboxylase/oxygenase small subunit N-methyltransferase I	70	70.1	70.16
Ta.21362.1.A1_x_at	Cluster 21	66.524	1.19202	NO	1.61901	NO	1.3582	NO	41.7708	1.1969	NO	2.17849	DIFF	1.82012	NO	184.788	0.873424	NO	0.795359	NO	0.910621	NO	AT3G07670	SET domain-containing protein, similar to ribulose-1,5-bisphosphate carboxylase/oxygenase small subunit N-methyltransferase I	70	70.1	70.16
Ta.21373.1.S1_x_at	Unclassified	155.62	0.628375	NO	0.412344	NO	0.656207	NO	67.016	1.51647	NO	2.45643	NO	1.61983	NO	511.898	4.0727	NO	1.1257	NO	0.276401	DIFF	AT1G68725	AGP19 is a lysine-rich arabinogalactan-protein (AGP) and part of a multi-gene family of glycoproteins with approx. 50 members. It	70	70.02
Ta.21379.1.S1_at	Unclassified	302.972	0.802177	NO	0.881551	NO	1.09895	NO	240.886	0.328	DIFF	0.543878	NO	1.65816	NO	12.0111	0.722862	NO	0.75838	NO	1.04914	NO	AT5G55630	outward rectifying potassium channel (KCO1), identical to kco1 (Arabidopsis thaliana) gi:2230761:emb:CAA69158 of the 2 pore, 4	20	20.01	20.01.01	20.01.01.01	20.03	20.03.01	20.03.01.01	30	30.01	30.01.09	30.01.09.03	70	70.25
Ta.214.1.S1_at	Unclassified	1533.67	0.75243	NO	0.441187	NO	0.586349	NO	1266.29	0.960811	NO	0.589429	NO	0.613471	NO	1349.65	1.13853	NO	0.289694	DIFF	0.254445	DIFF	AT5G12250	tubulin beta-6 chain (TUB6), nearly identical to SP:P29514 Tubulin beta-6 chain {Arabidopsis thaliana}	32	32.01	32.01.06	34	34.11	34.11.09	42	42.04	42.04.05	70	70.04	70.04.05
Ta.214.1.S1_x_at	Unclassified	1526.29	0.748205	NO	0.467423	NO	0.624725	NO	1294.16	0.895506	NO	0.581677	NO	0.649551	NO	1293.58	1.10939	NO	0.304689	DIFF	0.274645	DIFF	AT5G12250	tubulin beta-6 chain (TUB6), nearly identical to SP:P29514 Tubulin beta-6 chain {Arabidopsis thaliana}	32	32.01	32.01.06	34	34.11	34.11.09	42	42.04	42.04.05	70	70.04	70.04.05
Ta.21428.1.S1_x_at	Cluster 03	1004.98	1.23504	NO	1.92033	NO	1.55488	NO	911.09	1.3956	NO	2.04903	DIFF	1.46821	NO	1308.62	1.02471	NO	1.41998	NO	1.38574	NO	AT5G51970	sorbitol dehydrogenase, putative / L-iditol 2-dehydrogenase, putative, similar to NAD-dependent sorbitol dehydrogenase from Malus	16	16.17	16.17.09
Ta.21438.2.A1_x_at	Unclassified	616.671	0.366136	NO	0.710201	NO	1.93972	NO	1056.61	0.512304	NO	0.474535	DIFF	0.926275	NO	36.1942	0.518936	NO	1.86	NO	3.58427	NO
Ta.21482.1.S1_at	Unclassified	27.0729	0.547492	NO	0.596685	NO	1.08985	NO	89.161	0.665867	NO	0.294187	DIFF	0.441811	NO	8.14479	1.15291	NO	1.35863	NO	1.17844	NO	AT1G32960	subtilase family protein, contains similarity to subtilase; SP1 GI:9957714 (Oryza sativa)	14	14.13	70	70.01
Ta.21488.1.A1_at	Cluster 06	4.72857	1.24777	NO	1.18431	NO	0.949148	NO	5.03468	2.18759	DIFF	1.44839	NO	0.662095	NO	5.76048	0.922218	NO	1.36889	NO	1.48434	NO
Ta.21488.1.A1_x_at	Cluster 06	15.9658	1.09191	NO	0.855639	NO	0.783617	NO	13.8641	10.17	DIFF	4.34323	NO	0.427062	NO	21.9546	0.677268	NO	2.7218	NO	4.0188	NO
Ta.21505.1.S1_at	Cluster 24	8.35426	0.968339	NO	0.963439	NO	0.994939	NO	7.28442	1.1101	NO	1.07205	NO	0.965732	NO	17.5881	0.633445	NO	0.477603	DIFF	0.753978	NO	AT5G58400	peroxidase, putative, similar to peroxidase (Nicotiana tabacum) gi:5381253:dbj:BAA82306	32	32.01	32.01.01	32.07	32.07.07	32.07.07.05
Ta.21531.1.S1_at	Cluster 11	125.885	0.847034	NO	0.530146	NO	0.625885	NO	164.352	0.551523	NO	0.443951	DIFF	0.804956	NO	399.486	0.542485	NO	0.212539	DIFF	0.391788	NO
Ta.21556.1.S1_at	Cluster 13	14.2027	0.695177	NO	0.551446	NO	0.793246	NO	123.322	0.130069	NO	0.0796991	DIFF	0.612747	NO	164.615	3.31429	NO	3.7187	DIFF	1.12202	NO
Ta.21556.1.S1_x_at	Cluster 13	15.123	0.629247	NO	0.685366	NO	1.08918	NO	124.034	0.163237	NO	0.0795493	DIFF	0.487323	NO	160.614	3.40881	NO	3.97582	DIFF	1.16634	NO
Ta.21573.1.S1_at	Unclassified	15.7379	1.17079	NO	0.976844	NO	0.834348	NO	34.9974	0.379045	NO	0.479558	NO	1.26518	NO	12.7376	0.941424	NO	2.26937	DIFF	2.41057	NO	AT3G47110	leucine-rich repeat transmembrane protein kinase, putative, protein kinase Xa21 receptor type precursor, Oryza sativa, PIR:A57676	01	01.04	14	14.07	14.07.03	16	16.19	16.19.03	30	30.01	30.01.05	30.01.05.01	30.01.05.01.06	30.05	30.05.01	30.05.01.12
Ta.21625.2.S1_a_at	Cluster 16	181.102	1.98205	NO	2.29429	DIFF	1.15753	NO	260.065	1.87001	NO	2.12046	DIFF	1.13393	NO	153.341	1.0522	NO	1.46788	NO	1.39506	NO	AT5G53450	expressed protein, contains InterPro domain Serine/threonine protein kinase (InterPro:IPR002290); contains InterPro domain Protei	01	01.04	14	14.07	14.07.03	70	70.26	70.26.03
Ta.21646.1.S1_at	Cluster 13	76.896	1.16649	NO	1.25518	NO	1.07603	NO	83.4021	1.44462	NO	1.09133	NO	0.755447	NO	860.863	1.22684	NO	3.25628	DIFF	2.6542	NO	AT5G59310	lipid transfer protein 4 (LTP4), identical to lipid transfer protein 4 from Arabidopsis thaliana (gi:8571923); contains Pfam	16	16.09	20	20.01	20.01.13	34	34.11	34.11.03	36	36.20	36.20.18	36.20.18.05
Ta.21646.1.S1_x_at	Cluster 13	65.6203	1.11947	NO	1.23746	NO	1.10539	NO	71.5066	1.26402	NO	1.12004	NO	0.886098	NO	372.142	1.30195	NO	2.84543	DIFF	2.18552	NO	AT5G59310	lipid transfer protein 4 (LTP4), identical to lipid transfer protein 4 from Arabidopsis thaliana (gi:8571923); contains Pfam	16	16.09	20	20.01	20.01.13	34	34.11	34.11.03	36	36.20	36.20.18	36.20.18.05
Ta.21702.1.S1_at	Unclassified	176.308	0.909955	NO	0.577762	NO	0.634935	NO	204.684	0.942867	NO	0.779407	NO	0.826635	NO	424.396	0.343031	NO	0.176797	DIFF	0.515396	NO
Ta.21711.1.S1_at	Unclassified	144.679	0.648398	NO	0.466251	NO	0.719081	NO	246.787	0.488789	NO	0.352823	DIFF	0.72183	NO	162.216	0.788428	NO	0.914421	NO	1.1598	NO	AT1G78000	sulfate transporter (Sultr1;2), identical to sulfate transporter Sultr1;2 (Arabidopsis thaliana) GI:7768660; contaisn Pfam	20	20.01	20.01.01	20.01.01.07	20.01.01.07.05
Ta.21717.1.A1_at	Cluster 12	132.647	1.37111	NO	1.94946	NO	1.42181	NO	71.0108	1.56203	NO	2.74559	DIFF	1.7577	NO	195.103	0.962284	NO	1.63821	NO	1.70242	NO
Ta.21717.2.S1_at	Unclassified	104.186	1.2513	NO	2.16777	DIFF	1.73241	NO	75.1282	1.43825	NO	2.41633	DIFF	1.68005	NO	113.988	0.849938	NO	1.35736	NO	1.59701	NO	AT4G00630	K+ efflux antiporter, putative (KEA2), Monovalent cation:proton antiporter family 2 (CPA2 family) member, PMID:11500563; similar to	20	20.01	20.01.01	20.01.01.01	20.03	20.03.02	20.03.02.03	20.03.02.03.01	34	34.01
Ta.21750.1.S1_x_at	Cluster 14	112.067	1.88043	NO	5.69948	DIFF	3.03094	NO	201.857	3.24829	DIFF	5.6232	DIFF	1.73113	NO	114.991	2.18239	NO	4.85684	DIFF	2.22547	DIFF
Ta.21752.1.S1_at	Unclassified	307.817	1.13358	NO	0.726394	NO	0.640796	NO	327.419	1.03642	NO	0.806265	NO	0.777935	NO	396.497	0.62981	NO	0.35539	DIFF	0.564281	NO	AT3G15820	phosphatidic acid phosphatase-related / PAP2-related, contains Pfam profile PF01569: PAP2 superfamily	70	70.26	70.26.03
Ta.21772.1.A1_at	Unclassified	181.086	0.872838	NO	0.603182	NO	0.691059	NO	235.901	0.91903	NO	1.05183	NO	1.1445	NO	385.601	2.48236	NO	0.783877	NO	0.315779	DIFF	AT4G22710	cytochrome P450 family protein, contains Pfam profile: PF00067 cytochrome p450	14	14.07	14.07.01	16	16.25	20	20.01	20.01.15
Ta.21792.1.S1_at	Unclassified	31.8511	0.871444	NO	1.09918	NO	1.26133	NO	29.0732	0.533707	NO	0.925541	NO	1.73417	NO	35.9191	1.84607	NO	4.02919	DIFF	2.18258	NO	AT5G11720	alpha-glucosidase 1 (AGLU1), identical to alpha-glucosidase 1 (Arabidopsis thaliana) GI:2323344	01	01.05	01.05.02
Ta.21793.1.S1_at	Unclassified	423.523	0.67828	NO	0.474755	NO	0.699939	NO	806.861	0.62306	NO	0.557387	NO	0.894597	NO	409.26	0.702006	NO	0.24541	DIFF	0.349583	DIFF
Ta.21793.1.S1_x_at	Unclassified	397.839	0.715823	NO	0.493566	NO	0.689508	NO	769.689	0.607889	NO	0.554973	NO	0.912951	NO	378.241	0.75057	NO	0.261078	DIFF	0.347839	DIFF
Ta.21839.1.S1_x_at	Unclassified	173.922	0.791001	NO	0.684897	NO	0.865862	NO	118.09	1.01104	NO	0.796838	NO	0.788136	NO	367.697	1.20458	NO	0.201263	DIFF	0.167082	DIFF
Ta.21856.1.S1_at	Cluster 06	5.14055	0.963125	NO	0.954037	NO	0.990564	NO	4.12777	4.30023	DIFF	1.47802	NO	0.343708	NO	3.83892	1.14563	NO	1.21592	NO	1.06136	NO
Ta.21869.1.S1_x_at	Cluster 14	749.501	1.81038	NO	2.34786	DIFF	1.29689	NO	1250.07	1.4217	NO	1.66815	NO	1.17335	NO	1081.76	1.12541	NO	1.5623	NO	1.38821	NO	AT1G69720	heme oxygenase 3 (HO3), similar to heme oxygenase 3 (Arabidopsis thaliana) gi:14485563:gb:AAK63006	1	1.07	1.07.01	1.2	1.20.19	01.20.19.01	70	70.16
Ta.21869.2.S1_a_at	Cluster 14	460.348	2.17861	DIFF	2.92069	DIFF	1.34062	NO	823.197	1.34894	NO	1.69152	NO	1.25396	NO	698.651	1.14856	NO	1.75321	NO	1.52644	NO	AT1G69720	heme oxygenase 3 (HO3), similar to heme oxygenase 3 (Arabidopsis thaliana) gi:14485563:gb:AAK63006	1	1.07	1.07.01	1.2	1.20.19	01.20.19.01	70	70.16
Ta.21869.2.S1_x_at	Cluster 14	81.4791	1.75413	NO	2.209	DIFF	1.25931	NO	129.423	1.31141	NO	1.49648	NO	1.14112	NO	117.23	1.10859	NO	1.38992	NO	1.25376	NO	AT2G26670	heme oxygenase 1 (HO1) (HY1), identical to plastid heme oxygenase (HY1) (Arabidopsis thaliana) GI:4877362, heme oxygenase 1	1	1.07	1.07.01	1.2	1.20.19	01.20.19.01	30	34	34.11	34.11.01	70	70.26	70.26.03
Ta.21922.1.S1_at	Unclassified	29.5047	1.26081	NO	0.845972	NO	0.670972	NO	38.2387	0.447877	NO	0.414873	DIFF	0.926309	NO	16.0407	1.546	NO	1.0715	NO	0.693078	NO
Ta.21926.1.S1_at	Cluster 04	716.227	0.586135	NO	0.503852	NO	0.859618	NO	621.337	0.471778	DIFF	0.395229	DIFF	0.837743	NO	47.869	0.972739	NO	0.879963	NO	0.904624	NO	AT5G52470	fibrillarin 1 (FBR1) (FIB1) (SKIP7), identical to fibrillarin 1 GI:9965653 from (Arabidopsis thaliana); C-terminus identical to	11	11.04	11.04.01	11.06	16	16.03	16.03.03	70	70.10	70.10.07
Ta.21926.1.S1_x_at	Cluster 04	474.663	0.728972	NO	0.533379	NO	0.731686	NO	440.137	0.528328	NO	0.448368	DIFF	0.848654	NO	98.6997	0.594293	NO	0.670138	NO	1.12762	NO	AT5G52470	fibrillarin 1 (FBR1) (FIB1) (SKIP7), identical to fibrillarin 1 GI:9965653 from (Arabidopsis thaliana); C-terminus identical to	11	11.04	11.04.01	11.06	16	16.03	16.03.03	70	70.10	70.10.07
Ta.21954.1.S1_at	Unclassified	1422.85	0.97854	NO	0.777216	NO	0.794261	NO	848.542	0.70725	NO	0.404177	DIFF	0.571477	NO	1347.58	1.16994	NO	1.07021	NO	0.914755	NO	AT3G09630	60S ribosomal protein L4/L1 (RPL4A), strong similarity to 60S ribosomal protein L1 GB:P49691	12	12.01	12.01.01	12.04	16	16.01	70	70.03
Ta.22038.1.S1_at	Unclassified	71.4135	0.569431	NO	0.205893	DIFF	0.361577	NO	29.0003	0.491089	NO	0.73984	NO	1.50653	NO	8.95534	0.91775	NO	0.914899	NO	0.996893	NO	AT1G73780	protease inhibitor/seed storage/lipid transfer protein (LTP) family protein, contains Pfam profile: PF00234 protease inhibitor/se	16	16.09	20	20.01	20.01.13
Ta.22094.1.S1_at	Cluster 08	28.8189	0.598709	NO	0.575351	NO	0.960986	NO	51.6724	0.37567	DIFF	0.333607	DIFF	0.888033	NO	14.0569	1.02549	NO	0.791903	NO	0.772216	NO	AT3G16640	translationally controlled tumor family protein, similar to translationally controlled tumor protein GB:AAD10032 from (Hevea	70	70.03
Ta.221.1.S1_at	Unclassified	205.654	0.252936	NO	0.141164	DIFF	0.558104	NO	756.326	0.207523	NO	0.0874833	DIFF	0.42156	NO	72.0094	2.52545	NO	6.15039	DIFF	2.43537	NO	AT3G54420	class IV chitinase (CHIV), almost identical to class IV chitinase from GI:2597826 (Arabidopsis thaliana)	01	01.05	01.05.03	01.05.03.03	01.05.03.03.07	40	40.10	40.10.02	40.10.02.01
Ta.22101.1.A1_at	Cluster 01	20.5046	1.41307	NO	2.24977	DIFF	1.59212	NO	19.903	1.12731	NO	2.06169	DIFF	1.82885	NO	68.2809	1.15493	NO	1.40062	NO	1.21273	NO	AT2G34430	chlorophyll A-B binding protein / LHCII type I (LHB1B1), identical to photosystem II type I chlorophyll a/b binding protein	2	2.3	2.45	2.45.03
Ta.22120.1.S1_at	Unclassified	58.7618	1.00328	NO	1.64661	NO	1.64123	NO	68.396	1.4193	NO	2.75101	DIFF	1.93829	NO	49.734	1.58821	NO	2.54096	DIFF	1.59989	NO	AT2G36800	UDP-glucoronosyl/UDP-glucosyl transferase family protein, contains Pfam profile: PF00201 UDP-glucoronosyl	1	1.05	1.05.02	01.05.02.01	1.2
Ta.22142.1.S1_at	Cluster 04	49.0215	0.740241	NO	0.455636	NO	0.615523	NO	63.7332	0.418524	NO	0.338386	DIFF	0.808522	NO	18.5426	0.512946	NO	0.424376	NO	0.82733	NO
Ta.22166.1.A1_at	Unclassified	87.2325	0.6602	NO	0.371798	NO	0.56316	NO	71.5097	0.535115	NO	0.729361	NO	1.363	NO	43.2558	1.84291	NO	0.391502	DIFF	0.212437	DIFF
Ta.22166.1.A1_s_at	Unclassified	112.487	0.796514	NO	0.339231	NO	0.425895	NO	74.5366	1.13341	NO	0.974551	NO	0.859841	NO	44.3236	1.57515	NO	0.439187	NO	0.278822	DIFF
Ta.22166.1.A1_x_at	Unclassified	84.3206	0.794763	NO	0.404222	NO	0.508607	NO	75.1761	0.752843	NO	0.757307	NO	1.00593	NO	54.418	1.3696	NO	0.306265	DIFF	0.223616	DIFF
Ta.22178.1.A1_at	Unclassified	55.4442	1.27023	NO	1.67314	NO	1.31719	NO	72.9779	1.92005	NO	3.34703	DIFF	1.7432	NO	13.1601	2.26531	NO	10.5262	DIFF	4.64668	DIFF	AT3G62160	transferase family protein, low similarity to Taxus cuspidata transferases: 10-deacetylbaccatin III-10-O-acetyl transferase	99
Ta.22179.1.A1_at	Cluster 11	158.096	0.823863	NO	0.390782	DIFF	0.474329	NO	150.301	0.689044	NO	0.527334	NO	0.765313	NO	218.228	0.793099	NO	0.562911	NO	0.709762	NO
Ta.22249.1.S1_at	Unclassified	194.604	0.530423	NO	0.497264	NO	0.937485	NO	201.124	0.337467	NO	0.349704	DIFF	1.03626	NO	151.545	0.72045	NO	0.748539	NO	1.03899	NO
Ta.22251.1.S1_at	Cluster 24	11.548	1.33489	NO	1.25977	NO	0.943727	NO	11.1383	1.39145	NO	1.37369	NO	0.987237	NO	59.5162	0.697424	NO	0.489161	DIFF	0.701383	NO	AT2G41480	peroxidase, putative, similar to peroxidase (Spinacia oleracea) gi:1781334:emb:CAA71494	32	32.01	32.01.01	32.07	32.07.07	32.07.07.05
Ta.22253.1.S1_at	Cluster 24	21.0282	0.865716	NO	1.10432	NO	1.27562	NO	19.7739	0.909795	NO	1.02425	NO	1.1258	NO	72.4316	0.512221	NO	0.427951	DIFF	0.835481	NO
Ta.22283.1.S1_at	Cluster 05	64.9058	0.962979	NO	0.894499	NO	0.928887	NO	59.1897	1.03118	NO	0.913448	NO	0.885827	NO	279.214	0.544019	NO	0.309759	DIFF	0.569391	NO
Ta.22292.1.S1_at	Unclassified	143.893	1.18985	NO	1.57004	NO	1.31953	NO	81.3312	1.43482	NO	2.00764	DIFF	1.39923	NO	183.878	0.780097	NO	1.01747	NO	1.30428	NO
Ta.22293.1.S1_at	Cluster 07	24.989	1.05887	NO	1.82266	NO	1.72132	NO	28.8059	1.46183	NO	1.70532	NO	1.16656	NO	61.4187	1.07032	NO	2.05058	DIFF	1.91587	NO
Ta.22293.1.S1_x_at	Cluster 01	32.3618	1.19136	NO	2.01623	NO	1.69237	NO	37.2251	1.40961	NO	1.84175	NO	1.30657	NO	104.613	0.74144	NO	1.54577	NO	2.08483	DIFF
Ta.22299.1.S1_at	Unclassified	86.4016	0.868139	NO	0.723639	NO	0.833552	NO	129.184	0.536381	NO	0.465127	DIFF	0.867159	NO	59.5719	1.13102	NO	1.34439	NO	1.18865	NO
Ta.223.1.S1_at	Cluster 13	6.69337	0.790235	NO	0.835069	NO	1.05674	NO	12.574	0.470472	NO	0.455477	DIFF	0.968128	NO	24.5517	1.09224	NO	1.63627	NO	1.49809	NO	AT3G57260	glycosyl hydrolase family 17 protein, similar to glucan endo-1,3-beta-glucosidase, acidic isoform precursor	01	01.05	01.05.02	01.05.03	32	32.01	32.01.06	34	34.11	34.11.09	36	36.20	36.20.16	36.20.16.05
Ta.22300.1.S1_at	Cluster 08	12.5381	0.627338	NO	0.579063	NO	0.923048	NO	22.4594	0.38225	NO	0.310779	DIFF	0.813025	NO	7.06559	0.789063	NO	0.908413	NO	1.15126	NO	AT4G21120	amino acid permease family protein, similar to cationic amino acid transporter-1 (Rattus norvegicus) GI:1589917; contains Pfam pr	20	20.01	20.01.07
Ta.22353.1.S1_at	Unclassified	28.7235	4.81463	NO	12.1257	DIFF	2.51852	NO	25.5358	2.37731	DIFF	8.89074	DIFF	3.73984	NO	24.6423	1.03445	NO	1.15447	NO	1.11602	NO	AT4G01070	the glycosyltransferase (UGT72B1) is involved in metabolizing xenobiotica (chloroaniline and chlorophenole). Comparison between	01	01.05	01.05.02	01.05.02.01	32	32.10	34	34.11	34.11.03
Ta.22374.1.A1_at	Unclassified	22.6724	0.878526	NO	0.674728	NO	0.768023	NO	23.3519	0.476844	DIFF	0.446908	NO	0.937221	NO	12.4557	1.01872	NO	1.13357	NO	1.11274	NO
Ta.22376.1.S1_at	Cluster 05	80.5727	0.802418	NO	0.845868	NO	1.05415	NO	87.087	0.577948	NO	0.90292	NO	1.56228	NO	152.499	0.901763	NO	0.479377	DIFF	0.5316	NO	AT3G18180	expressed protein, contains Pfam domain, PF04577: Protein of unknown function (DUF563)	99
Ta.22381.1.S1_at	Unclassified	133.689	0.913756	NO	0.548909	NO	0.600717	NO	163.603	0.778962	NO	0.40582	DIFF	0.520976	NO	107.459	0.716119	NO	1.26281	NO	1.76341	NO	AT2G43120	pirin, putative, similar to SP:O00625 Pirin {Homo sapiens}; contains Pfam profile PF02678: Pirin	16	16.01	70	70.16
Ta.224.1.S1_at	Unclassified	511.583	0.627693	NO	0.515621	NO	0.821454	NO	1327.26	0.490356	NO	0.338087	NO	0.689473	NO	162.104	1.65305	NO	3.90464	DIFF	2.36209	NO	AT3G54420	class IV chitinase (CHIV), almost identical to class IV chitinase from GI:2597826 (Arabidopsis thaliana)	01	01.05	01.05.03	01.05.03.03	01.05.03.03.07	40	40.10	40.10.02	40.10.02.01
Ta.22402.1.S1_at	Cluster 21	130.225	1.4076	NO	2.13813	DIFF	1.51899	NO	25.9627	0.743251	NO	1.00322	NO	1.34978	NO	778.306	1.00056	NO	0.915606	NO	0.915092	NO	AT2G44290	protease inhibitor/seed storage/lipid transfer protein (LTP) family protein (YLS3), similar to lipid transfer protein Picea abies	16	16.09	20	20.01	20.01.13	70	70.02
Ta.22403.1.S1_at	Cluster 16	10.3397	1.44714	NO	2.93333	NO	2.02698	NO	12.928	1.77129	NO	2.94179	DIFF	1.66082	NO	9.38601	0.895867	NO	1.0385	NO	1.15922	NO
Ta.22434.1.S1_at	Cluster 04	676.352	0.920453	NO	0.687243	NO	0.746635	NO	756.87	0.557797	NO	0.461678	DIFF	0.827682	NO	298.026	0.471559	NO	0.471311	NO	0.999472	NO
Ta.22434.1.S1_x_at	Cluster 04	712.381	0.969541	NO	0.735523	NO	0.75863	NO	848.49	0.51392	NO	0.432762	DIFF	0.84208	NO	416.091	0.552948	NO	0.354718	NO	0.641503	NO
Ta.22443.1.S1_at	Unclassified	792.583	0.957715	NO	0.683637	NO	0.71382	NO	785.418	0.687904	NO	0.379704	DIFF	0.551972	NO	1026.14	0.484075	NO	0.169058	DIFF	0.349239	DIFF	AT2G29630	thiamine biosynthesis family protein / thiC family protein, contains Pfam profile: PF01964 ThiC family	1	1.07	1.07.01	70	70.26	70.26.03
Ta.22443.1.S1_s_at	Cluster 10	3957.78	0.929438	NO	0.608715	NO	0.654928	NO	3723.05	0.659767	NO	0.448779	DIFF	0.680208	NO	3006.83	0.428964	NO	0.143771	DIFF	0.335158	NO	AT2G29630	thiamine biosynthesis family protein / thiC family protein, contains Pfam profile: PF01964 ThiC family	1	1.07	1.07.01	70	70.26	70.26.03
Ta.22452.1.S1_at	Cluster 08	13.5249	0.473148	NO	0.492683	NO	1.04129	NO	31.0527	0.335203	NO	0.185825	DIFF	0.554366	NO	5.90179	0.904391	NO	0.799807	NO	0.884359	NO	AT4G12470	protease inhibitor/seed storage/lipid transfer protein (LTP) family protein, similar to pEARLI 1 (Accession No. L43080): an	16	16.09	20	20.01	20.01.13	32	32.05	34	34.11	34.11.10
Ta.22488.1.S1_at	Cluster 08	309.626	0.563002	NO	0.317474	DIFF	0.563895	NO	634.137	0.53041	NO	0.302765	DIFF	0.570812	NO	75.1584	0.754414	NO	1.08381	NO	1.43663	NO
Ta.22559.1.S1_s_at	Cluster 14	298.112	1.70343	NO	2.01894	DIFF	1.18522	NO	334.463	1.72531	NO	1.87576	NO	1.0872	NO	293.209	1.41405	NO	2.12968	DIFF	1.50608	NO	AT3G12930	expressed protein, contains Pfam domain PF02410: Domain of unknown function DUF143	70	70.26	70.26.03
Ta.22562.1.S1_at	Unclassified	6.03706	0.867713	NO	0.808658	NO	0.931941	NO	14.793	0.353091	DIFF	0.340642	DIFF	0.964744	NO	7.5139	0.822362	NO	0.791327	NO	0.962261	NO	AT2G39640	glycosyl hydrolase family 17 protein	1	1.05	1.05.02
Ta.22565.1.S1_at	Unclassified	62.5615	0.316563	NO	0.310956	NO	0.982288	NO	47.2486	0.543537	NO	0.422318	DIFF	0.776982	NO	25.8403	0.565041	NO	0.826059	NO	1.46194	NO	AT3G53150	UDP-glucoronosyl/UDP-glucosyl transferase family protein, contains Pfam profile: PF00201 UDP-glucoronosyl	01	01.05	01.05.02	01.05.02.01
Ta.22565.1.S1_x_at	Unclassified	63.789	0.303778	NO	0.292536	NO	0.962993	NO	48.5932	0.495316	NO	0.429391	DIFF	0.866903	NO	22.9759	0.475649	NO	0.868381	NO	1.82568	NO	AT3G53150	UDP-glucoronosyl/UDP-glucosyl transferase family protein, contains Pfam profile: PF00201 UDP-glucoronosyl	01	01.05	01.05.02	01.05.02.01
Ta.22572.1.S1_at	Unclassified	661.083	0.829848	NO	1.30025	NO	1.56686	NO	1435.61	0.550701	NO	0.65063	NO	1.18146	NO	239.663	0.896023	NO	4.17726	DIFF	4.66199	DIFF	AT4G33970	leucine-rich repeat family protein / extensin family protein, similar to extensin-like protein (Lycopersicon esculentum)	16	16.01	42	42.01	70	70.01
Ta.22575.1.S1_at	Unclassified	126.11	0.813345	NO	0.428272	DIFF	0.526557	NO	97.5353	0.692942	NO	0.51393	NO	0.741664	NO	198.757	1.1035	NO	0.833618	NO	0.755432	NO
Ta.22581.1.S1_at	Cluster 04	103.805	0.561628	NO	0.342467	NO	0.609776	NO	106.833	0.548253	NO	0.344351	DIFF	0.628087	NO	19.5736	0.663015	NO	0.697595	NO	1.05216	NO
Ta.22587.1.S1_x_at	Unclassified	438.528	1.75928	NO	1.70226	NO	0.96759	NO	258.465	1.62698	NO	2.32007	DIFF	1.426	NO	448.284	1.13614	NO	1.5116	NO	1.33047	NO	AT1G03600	photosystem II family protein, similar to SP:P74367 {Synechocystis sp.}; similar to ESTs emb:Z27038, gb:AA451546, emb:Z29876,	99
Ta.22596.1.S1_at	Unclassified	85.6352	1.24528	NO	2.30343	DIFF	1.84973	NO	78.1297	0.807322	NO	1.50866	NO	1.86873	NO	132.148	1.30972	NO	1.43897	NO	1.09869	NO
Ta.22614.1.S1_at	Cluster 07	7.30662	1.04952	NO	1.33682	NO	1.27374	NO	7.99204	1.0899	NO	1.19785	NO	1.09904	NO	20.1033	0.90655	NO	3.95977	DIFF	4.36796	DIFF	AT5G43580	protease inhibitor, putative, similar to SP:P19873 Inhibitor of trypsin and hageman factor (CMTI-V) {Cucurbita maxima}; contains	18	18.02	18.02.01	18.02.01.02	18.02.01.02.03	32	32.01	36	36.25	36.25.16	36.25.16.08
Ta.22615.1.S1_at	Unclassified	10.4635	0.501222	NO	0.551724	NO	1.10076	NO	102.826	0.153814	NO	0.0825524	DIFF	0.536703	NO	5.53828	0.939822	NO	0.950533	NO	1.0114	NO	AT3G26230	cytochrome P450 family protein, contains Pfam profile: PF00067 cytochrome P450	16	16.25	20	20.01	20.01.15
Ta.22618.1.S1_a_at	Unclassified	322.523	0.873098	NO	0.497	NO	0.569237	NO	277.302	0.862364	NO	0.784721	NO	0.909965	NO	175.213	2.16781	NO	0.905441	NO	0.417675	DIFF	AT1G32050	secretory carrier membrane protein (SCAMP) family protein, contains Pfam domain, PF04144: SCAMP family	20	20.03	20.09	20.09.16	70	70.16
Ta.22618.1.S1_at	Unclassified	289.826	0.70353	NO	0.476588	NO	0.677424	NO	220.261	0.786154	NO	0.723987	NO	0.920923	NO	161.722	2.11039	NO	0.843162	NO	0.399528	DIFF	AT1G32050	secretory carrier membrane protein (SCAMP) family protein, contains Pfam domain, PF04144: SCAMP family	20	20.03	20.09	20.09.16	70	70.16
Ta.22619.1.S1_at	Unclassified	123.959	0.49856	NO	0.131724	DIFF	0.264209	NO	355.514	0.0875775	DIFF	0.0405524	DIFF	0.463046	NO	73.0031	2.8067	NO	6.46962	DIFF	2.30507	NO	AT5G38560	protein kinase family protein, contains protein kinase domain, Pfam:PF00069	01	01.04	14	14.07	14.07.03	70	70.26	70.26.03
Ta.22619.1.S1_x_at	Unclassified	262.973	0.51065	NO	0.111185	DIFF	0.217731	NO	774.517	0.0977508	DIFF	0.0452913	DIFF	0.463334	NO	173.368	2.39679	NO	5.445	DIFF	2.27179	NO	AT5G38560	protein kinase family protein, contains protein kinase domain, Pfam:PF00069	01	01.04	14	14.07	14.07.03	70	70.26	70.26.03
Ta.22628.1.S1_at	Unclassified	162.403	0.747373	NO	1.15231	NO	1.54181	NO	246.851	0.374885	NO	0.55889	NO	1.49083	NO	86.7642	0.818781	NO	2.2129	DIFF	2.70267	NO
Ta.22628.1.S1_x_at	Unclassified	156.056	0.755936	NO	1.17678	NO	1.55672	NO	248.26	0.428219	NO	0.528297	NO	1.23371	NO	80.8488	0.775145	NO	2.1796	DIFF	2.81186	NO
Ta.22638.1.A1_at	Cluster 04	293.957	0.643247	NO	0.453412	NO	0.704879	NO	419.351	0.565417	NO	0.433779	DIFF	0.767183	NO	81.5672	0.791418	NO	0.922034	NO	1.16504	NO	AT5G38280	serine/threonine protein kinase (PR5K), identical to receptor serine/threonine kinase PR5K gi:1235680:gb:AAC49208	01	01.04	30	30.05	30.05.01	30.05.01.18	34	34.11	34.11.10
Ta.22659.1.S1_at	Cluster 12	1291.4	1.57011	NO	2.03018	DIFF	1.29301	NO	1524.13	1.33288	NO	1.57274	NO	1.17996	NO	2207.34	0.97791	NO	1.29526	NO	1.32452	NO	AT5G61670	expressed protein	70	70.26	70.26.03
Ta.22662.1.S1_at	Unclassified	23.6868	0.6259	NO	0.42672	NO	0.68177	NO	71.6346	0.191002	NO	0.140785	DIFF	0.737086	NO	18.1732	2.03001	NO	2.53244	DIFF	1.2475	NO	AT5G35525	expressed protein, similar to PGPS/D12 (Petunia x hybrida) GI:4105794; contains Pfam profile PF04749: Protein of unknown	99
Ta.22666.1.S1_at	Unclassified	10.9968	0.741255	NO	0.732242	NO	0.98784	NO	24.4704	0.310925	DIFF	0.331838	DIFF	1.06726	NO	10.3267	0.85825	NO	0.892423	NO	1.03982	NO
Ta.22674.1.A1_at	Cluster 04	360.898	0.612892	NO	0.618929	NO	1.00985	NO	478.771	0.510644	NO	0.41111	DIFF	0.805082	NO	159.738	0.797358	NO	0.844051	NO	1.05856	NO	AT5G20400	oxidoreductase, 2OG-Fe(II) oxygenase family protein, similar to naringenin,2-oxoglutarate 3-dioxygenase	99
Ta.22678.1.A1_a_at	Unclassified	522.299	1.36508	NO	2.16262	DIFF	1.58425	NO	878.104	1.11601	NO	2.03999	NO	1.82793	NO	1370.55	0.646493	NO	0.999234	NO	1.54562	NO	AT2G40070	expressed protein	70	70.16
Ta.22678.2.S1_a_at	Unclassified	888.708	1.2945	NO	2.23787	DIFF	1.72875	NO	1367.28	0.822843	NO	1.75862	NO	2.13725	DIFF	2578.52	0.732307	NO	1.07206	NO	1.46395	NO	AT2G40070	expressed protein	70	70.16
Ta.22683.1.S1_at	Cluster 19	439.506	0.829362	NO	0.428252	DIFF	0.516363	NO	426.081	0.779971	NO	0.587068	NO	0.752679	NO	516.397	1.45261	NO	0.784524	NO	0.540079	NO	AT2G33150	acetyl-CoA C-acyltransferase, putative / 3-ketoacyl-CoA thiolase, putative, similar to 3-ketoacyl-CoA thiolase (E.C.	1	1.06	1.06.05	1.2	1.20.05	2	2.25	32	32.01	36	36.25	36.25.16	36.25.16.08	42	70	70.16
Ta.22687.1.A1_at	Unclassified	21.1336	0.570624	NO	0.603555	NO	1.05771	NO	64.5329	0.201814	NO	0.1646	DIFF	0.815605	NO	29.0729	1.57534	NO	1.91167	NO	1.2135	NO	AT1G58170	disease resistance-responsive protein-related / dirigent protein-related, similar to dirigent protein (Thuja	1	1.2	1.20.35	01.20.35.01	01.20.35.01.03	14	14.07	14.07.01	32	32.05
Ta.22693.2.A1_at	Unclassified	10.4494	0.731974	NO	1.86957	NO	2.55414	NO	23.6391	0.581511	NO	1.11888	NO	1.92409	NO	8.32704	0.729348	NO	23.3001	DIFF	31.9465	NO
Ta.2270.1.S1_at	Cluster 19	484.122	0.649743	NO	0.427944	DIFF	0.658636	NO	425.21	0.6741	NO	0.635923	NO	0.943367	NO	605.048	1.12291	NO	0.658298	NO	0.586244	NO	AT1G74690	calmodulin-binding family protein, low similarity to SF16 protein (Helianthus annuus) GI:560150; contains Pfam profile	16	16.01
Ta.22703.1.S1_at	Cluster 21	40.2797	1.58001	NO	2.5004	DIFF	1.58252	NO	7.50075	1.01076	NO	1.12957	NO	1.11755	NO	107.664	1.03739	NO	1.52956	NO	1.47443	NO	AT4G13500	expressed protein	70	70.26	70.26.03
Ta.22711.1.S1_at	Cluster 05	36.2048	0.374212	NO	0.259285	DIFF	0.692884	NO	28.2917	0.540531	NO	0.282772	DIFF	0.523138	NO	2242.09	0.623776	NO	0.163818	DIFF	0.262623	DIFF	AT4G13340	leucine-rich repeat family protein / extensin family protein, similar to extensin-like protein (Lycopersicon esculentum)	16	16.01	42	42.01	70	70.01
Ta.22728.1.S1_s_at	Cluster 14	163.825	3.50463	DIFF	9.78693	DIFF	2.79257	NO	192.773	3.95091	DIFF	8.21972	DIFF	2.08046	NO	206.842	2.26149	NO	7.91836	DIFF	3.50139	DIFF	AT2G41250	haloacid dehalogenase-like hydrolase family protein, low similarity to SP:Q94915 Rhythmically expressed gene 2	70	70.16
Ta.22732.1.S1_s_at	Cluster 07	4.14735	1.02035	NO	1.03434	NO	1.01371	NO	3.96161	1.13283	NO	1.14321	NO	1.00916	NO	6.25666	5.1044	NO	14.2406	DIFF	2.78987	NO
Ta.22732.1.S1_x_at	Cluster 07	4.54273	1.14597	NO	1.16755	NO	1.01883	NO	5.86316	0.785292	NO	0.912249	NO	1.16167	NO	6.08073	2.96249	NO	8.21822	DIFF	2.7741	NO
Ta.22759.1.S1_x_at	Unclassified	614.327	0.374799	DIFF	0.169421	DIFF	0.452032	NO	957.281	0.555898	NO	0.299711	NO	0.539149	NO	358.394	0.414422	NO	0.361601	DIFF	0.872544	NO	AT2G01770	integral membrane family protein, contains integral membrane protein domain, Pfam:PF01988	20	20.01	20.01.01	20.01.01.01	20.01.01.01.01	34	34.01	34.01.01	34.01.01.01	70	70.25
Ta.22766.1.S1_a_at	Cluster 11	1217.21	0.677932	NO	0.619071	NO	0.913175	NO	1663.01	0.317053	NO	0.154323	NO	0.486744	NO	3927.32	0.42191	NO	0.15457	DIFF	0.366359	NO
Ta.22766.1.S1_at	Cluster 04	109.108	0.848922	NO	0.786045	NO	0.925933	NO	242.323	0.325765	NO	0.11666	NO	0.358112	NO	28.5715	0.671421	NO	0.510231	DIFF	0.759927	NO
Ta.22766.2.S1_x_at	Cluster 11	69.5627	0.733036	NO	0.670767	NO	0.915053	NO	93.8746	0.392057	NO	0.192416	NO	0.490787	NO	222.086	0.453275	NO	0.225042	DIFF	0.49648	NO
Ta.2278.1.S1_x_at	Unclassified	11.5673	0.843521	NO	0.767892	NO	0.910341	NO	30.2224	0.408897	NO	0.318515	NO	0.778961	NO	15.6563	1.66333	NO	10.4764	DIFF	6.29843	DIFF	AT2G43590	chitinase, putative, similar to basic endochitinase CHB4 precursor SP:Q06209 from (Brassica napus)	1	1.05	1.05.03	01.05.03.03	01.05.03.03.07	42	42.01	42.34	42.34.07
Ta.2278.2.S1_a_at	Cluster 13	20.3797	0.61832	NO	0.488914	NO	0.790714	NO	50.7742	0.292108	NO	0.135052	DIFF	0.462336	NO	84.9697	1.2863	NO	3.15762	DIFF	2.4548	NO	AT2G43590	chitinase, putative, similar to basic endochitinase CHB4 precursor SP:Q06209 from (Brassica napus)	1	1.05	1.05.03	01.05.03.03	01.05.03.03.07	42	42.01	42.34	42.34.07
Ta.2278.2.S1_at	Cluster 13	15.0632	0.64502	NO	0.563756	NO	0.874013	NO	37.8456	0.269437	DIFF	0.197431	DIFF	0.732754	NO	55.717	1.26897	NO	4.09973	DIFF	3.23077	DIFF	AT2G43590	chitinase, putative, similar to basic endochitinase CHB4 precursor SP:Q06209 from (Brassica napus)	1	1.05	1.05.03	01.05.03.03	01.05.03.03.07	42	42.01	42.34	42.34.07
Ta.2278.2.S1_x_at	Cluster 13	20.9392	0.69236	NO	0.577989	NO	0.83481	NO	53.8335	0.295464	NO	0.168706	DIFF	0.570985	NO	91.4902	1.19592	NO	2.9761	DIFF	2.48855	NO	AT2G43590	chitinase, putative, similar to basic endochitinase CHB4 precursor SP:Q06209 from (Brassica napus)	1	1.05	1.05.03	01.05.03.03	01.05.03.03.07	42	42.01	42.34	42.34.07
Ta.2278.3.S1_x_at	Cluster 13	23.098	0.823584	NO	0.756285	NO	0.918286	NO	53.9139	0.420627	NO	0.300674	DIFF	0.714824	NO	52.7156	1.44904	NO	4.90888	DIFF	3.38767	NO	AT2G43590	chitinase, putative, similar to basic endochitinase CHB4 precursor SP:Q06209 from (Brassica napus)	1	1.05	1.05.03	01.05.03.03	01.05.03.03.07	42	42.01	42.34	42.34.07
Ta.22785.1.S1_x_at	Unclassified	1084.33	0.817185	NO	0.762426	NO	0.932991	NO	931.353	1.43928	NO	1.83626	NO	1.27581	NO	771.814	2.18934	NO	3.31622	DIFF	1.51471	NO	AT1G26150	similar to protein kinase family protein [Arabidopsis thaliana] (TAIR:At5g38560.1); similar to putative receptor protein	1	1.04	14	14.07	14.07.03	18	18.01	18.01.01	18.02	70	70.26	70.26.03
Ta.22817.2.S1_a_at	Unclassified	764.259	1.88821	NO	2.44413	DIFF	1.29442	NO	963.49	1.9714	NO	2.66404	DIFF	1.35134	NO	2156.96	1.28849	NO	1.35584	NO	1.05226	NO	AT2G39050	hydroxyproline-rich glycoprotein family protein, contains QXW lectin repeat domain, Pfam:PF00652	99
Ta.22817.2.S1_s_at	Unclassified	639.587	1.5935	NO	2.06376	DIFF	1.29511	NO	746.005	1.925	NO	2.48814	DIFF	1.29254	NO	1424.79	1.36831	NO	1.41794	NO	1.03627	NO	AT2G39050	hydroxyproline-rich glycoprotein family protein, contains QXW lectin repeat domain, Pfam:PF00652	99
Ta.22819.1.S1_a_at	Unclassified	166.911	1.85465	NO	2.04893	DIFF	1.10475	NO	160.581	1.4857	NO	1.67731	NO	1.12897	NO	373.478	1.18271	NO	0.912785	NO	0.771777	NO	AT4G01050	hydroxyproline-rich glycoprotein family protein, contains a rhodanese homology domain.	99
Ta.22823.1.S1_at	Unclassified	679.341	0.637663	NO	0.597512	NO	0.937033	NO	636.143	0.507273	NO	0.66282	NO	1.30663	NO	419.173	1.54615	NO	0.73888	NO	0.477885	DIFF	AT3G57420	expressed protein, contains Pfam domain PF03385: Protein of unknown function, DUF288	99
Ta.22823.1.S1_x_at	Unclassified	639.755	0.636754	NO	0.543357	NO	0.853324	NO	580.85	0.538587	NO	0.721382	NO	1.3394	NO	386.27	1.44584	NO	0.700202	NO	0.484286	DIFF	AT3G57420	expressed protein, contains Pfam domain PF03385: Protein of unknown function, DUF288	99
Ta.22825.3.S1_a_at	Unclassified	41.6227	0.632921	NO	0.30592	DIFF	0.483346	NO	20.6863	0.606609	NO	0.612103	NO	1.00906	NO	5.97716	1.22695	NO	1.05498	NO	0.859841	NO	AT5G50140	ankyrin repeat family protein, contains ankyrin repeat domains, Pfam:PF00023	16	16.01
Ta.22856.1.S1_at	Unclassified	68.5423	1.15198	NO	1.17799	NO	1.02258	NO	43.8487	0.289887	NO	0.218241	DIFF	0.752847	NO	12.2918	5.83698	NO	1.57871	NO	0.270467	NO	AT4G33060	peptidyl-prolyl cis-trans isomerase cyclophilin-type family protein, contains Pfam domain, PF00160: peptidyl-prolyl cis-trans	14	14.01
Ta.22936.1.S1_at	Cluster 03	99.6587	1.09332	NO	1.52835	NO	1.3979	NO	83.5614	1.4045	NO	1.92422	NO	1.37003	NO	122.011	1.21454	NO	2.1501	DIFF	1.7703	NO	AT1G10740	expressed protein	1	1.05	1.05.07	01.05.07.04
Ta.22936.1.S1_s_at	Cluster 14	126.334	1.21685	NO	1.65819	NO	1.36269	NO	133.69	1.41163	NO	1.93723	NO	1.37233	NO	109.577	1.38916	NO	2.6092	DIFF	1.87826	NO	AT1G10740	expressed protein	1	1.05	1.05.07	01.05.07.04
Ta.22984.1.S1_x_at	Unclassified	220.524	2.89548	NO	4.46407	DIFF	1.54174	NO	253.205	0.742374	NO	1.5434	NO	2.079	NO	1110.79	0.989432	NO	0.249372	DIFF	0.252036	DIFF	AT2G34420	chlorophyll A-B binding protein / LHCII type I (LHB1B2), identical to GB:X64460 photosystem II type I chlorophyll a/b binding pro	2	2.3	2.45	2.45.03
Ta.22984.2.S1_x_at	Unclassified	148.839	3.03108	NO	4.22748	DIFF	1.39471	NO	163.397	0.721435	NO	1.59939	NO	2.21696	NO	912.669	0.969781	NO	0.285401	NO	0.294295	DIFF	AT2G34420	chlorophyll A-B binding protein / LHCII type I (LHB1B2), identical to GB:X64460 photosystem II type I chlorophyll a/b binding pro	2	2.3	2.45	2.45.03
Ta.23004.1.S1_at	Unclassified	113.966	0.919235	NO	1.19932	NO	1.30469	NO	68.8463	1.26516	NO	2.08721	DIFF	1.64976	NO	126.018	1.02895	NO	1.49214	NO	1.45015	NO	AT3G48690	expressed protein, similar to PrMC3 (Pinus radiata) GI:5487873	99
Ta.23014.2.S1_at	Unclassified	42.7096	1.18352	NO	2.09075	DIFF	1.76656	NO	51.4703	0.832502	NO	1.5493	NO	1.86101	NO	45.2161	0.745302	NO	1.41769	NO	1.90217	NO	AT3G10740	glycosyl hydrolase family protein 51, similar to arabinoxylan arabinofuranohydrolase isoenzyme AXAH-II from	01	01.05	01.05.03
Ta.2304.1.S1_at	Unclassified	666.87	0.952332	NO	0.669288	NO	0.702789	NO	683.519	0.97805	NO	0.952266	NO	0.973637	NO	622.083	1.53842	NO	0.543304	NO	0.353158	DIFF	AT2G35120	glycine cleavage system H protein, mitochondrial, putative, similar to SP:Q39732 Glycine cleavage system H protein, mitochondrial	1	1.01	1.01.09	01.01.09.01	01.01.09.01.02	1.05	1.05.05	01.05.05.07	16	16.01	70	70.03	70.16
Ta.23066.1.S1_s_at	Unclassified	35.4024	1.7484	NO	2.52879	DIFF	1.44635	NO	87.9337	0.547179	NO	0.56636	NO	1.03506	NO	195.803	0.422417	NO	0.72345	NO	1.71264	NO	AT1G68725	AGP19 is a lysine-rich arabinogalactan-protein (AGP) and part of a multi-gene family of glycoproteins with approx. 50 members. It	70	70.02
Ta.23066.2.S1_s_at	Unclassified	7.60631	1.06193	NO	1.29797	NO	1.22227	NO	12.4171	0.501295	NO	0.488967	NO	0.975407	NO	28.1262	0.35366	NO	0.368274	DIFF	1.04132	NO	AT1G68725	AGP19 is a lysine-rich arabinogalactan-protein (AGP) and part of a multi-gene family of glycoproteins with approx. 50 members. It	70	70.02
Ta.23069.1.S1_at	Cluster 23	28.7195	0.797699	NO	0.270447	DIFF	0.339034	NO	17.0273	0.52898	NO	0.467728	DIFF	0.884209	NO	76.6279	0.199344	NO	0.114911	DIFF	0.576446	NO	AT1G04240	auxin-responsive protein / indoleacetic acid-induced protein 3 (IAA3), identical to SP:Q38822 Auxin-responsive protein IAA3 (Indole	11	11.02	11.02.03	11.02.03.04	34	34.11	34.11.03	36	36.2	36.20.18	36.20.18.01	70	70.1
Ta.2307.1.S1_at	Cluster 12	1588.96	1.55022	NO	2.03484	DIFF	1.31262	NO	1457.08	1.29243	NO	1.83716	NO	1.42147	NO	3167.15	1.0953	NO	0.941981	NO	0.860017	NO	AT1G56190	phosphoglycerate kinase, putative, similar to SP:P41758 Phosphoglycerate kinase, chloroplast precursor (EC 2.7.2.3) {Chlamydomona	1	1.03	1.03.01	1.05	1.05.02	01.05.02.07	1.05.07	2	2.01	70	70.16
Ta.23072.1.S1_at	Cluster 11	333.875	0.565124	NO	0.449235	NO	0.794932	NO	487.003	0.363207	NO	0.17456	DIFF	0.480607	NO	882.447	0.31209	NO	0.253159	NO	0.811173	NO
Ta.23093.1.S1_s_at	Unclassified	537.513	1.00292	NO	0.844869	NO	0.842407	NO	550.163	1.00011	NO	0.81903	NO	0.818939	NO	709.649	0.81134	NO	0.46073	DIFF	0.567864	NO	AT1G07200	ATP-dependent Clp protease ClpB protein-related, similar to ATP-dependent Clp protease, ATP-binding subunit ClpB (GI:24982014)	16	16.19	16.19.03
Ta.23095.1.S1_at	Cluster 05	11.813	1.36403	NO	1.01193	NO	0.741865	NO	13.0254	1.34256	NO	1.11694	NO	0.831942	NO	190.213	0.606341	NO	0.267332	DIFF	0.440893	NO	AT3G02040	glycerophosphoryl diester phosphodiesterase family protein, contains Pfam profile PF03009: Glycerophosphoryl diester phosphodiesteras	1	1.05	1.05.07	1.06	1.06.02	01.06.02.01	70	70.26	70.26.03
Ta.23097.1.S1_s_at	Cluster 07	110.59	1.10125	NO	2.27415	NO	2.06506	NO	135.426	1.19444	NO	1.38111	NO	1.15628	NO	259.685	0.772887	NO	2.03026	DIFF	2.62686	NO	AT4G33660	expressed protein	30	30.05	30.05.02	30.05.02.24	70	70.26	70.26.03
Ta.23097.1.S1_x_at	Unclassified	65.488	1.07535	NO	1.78402	NO	1.65902	NO	61.9391	1.83541	NO	1.88344	NO	1.02617	NO	162.583	0.752598	NO	2.05432	DIFF	2.72963	NO	AT4G33660	expressed protein	30	30.05	30.05.02	30.05.02.24	70	70.26	70.26.03
Ta.231.1.S1_at	Unclassified	60.7694	0.891026	NO	1.44235	NO	1.61875	NO	69.2427	0.763839	NO	1.0752	NO	1.40763	NO	57.9439	1.3882	NO	4.57782	DIFF	3.29766	NO	AT2G15220	secretory protein, putative, similar to NtPRp27 (Nicotiana tabacum) GI:5360263; contains Pfam profile PF04450: Plant Basic	32	32.05
Ta.231.1.S1_x_at	Unclassified	146.681	1.0761	NO	1.77868	NO	1.6529	NO	183.618	0.75015	NO	1.11143	NO	1.48162	NO	152.914	1.45741	NO	4.41487	DIFF	3.02926	NO	AT2G15220	secretory protein, putative, similar to NtPRp27 (Nicotiana tabacum) GI:5360263; contains Pfam profile PF04450: Plant Basic	32	32.05
Ta.23123.1.S1_s_at	Cluster 03	510.738	1.28339	NO	1.63967	NO	1.27761	NO	384.452	1.78672	NO	2.71477	DIFF	1.51941	NO	568.142	1.56698	NO	2.53309	DIFF	1.61654	NO	AT4G35450	ankyrin repeat family protein / AFT protein (AFT), contains ankyrin repeats, Pfam:PF00023; identical to cDNA AFT protein (AFT)	16	16.01	34	34.11	34.11.10	36	36.20	36.20.16	70	70.26	70.26.03
Ta.23123.1.S1_x_at	Cluster 03	565.087	1.41876	NO	1.70175	NO	1.19946	NO	479.974	1.92569	NO	2.74526	DIFF	1.4256	NO	516.148	1.74209	NO	2.49394	DIFF	1.43158	NO	AT4G35450	ankyrin repeat family protein / AFT protein (AFT), contains ankyrin repeats, Pfam:PF00023; identical to cDNA AFT protein (AFT)	16	16.01	34	34.11	34.11.10	36	36.20	36.20.16	70	70.26	70.26.03
Ta.23127.1.S1_at	Cluster 09	620.652	1.22903	NO	0.915852	NO	0.745182	NO	413.138	0.758911	NO	0.936882	NO	1.23451	NO	1200.87	0.496519	NO	0.498874	DIFF	1.00474	NO	AT2G35980	harpin-induced family protein (YLS9) / HIN1 family protein / harpin-responsive family protein, similar to harpin-induced protein	32	32.05	70	70.26	70.26.03
Ta.23127.3.S1_at	Unclassified	1102.75	1.22709	NO	0.901307	NO	0.734507	NO	816.433	1.18579	NO	1.16233	NO	0.980222	NO	1947.41	0.527972	NO	0.43862	DIFF	0.830764	NO	AT2G35980	harpin-induced family protein (YLS9) / HIN1 family protein / harpin-responsive family protein, similar to harpin-induced protein	32	32.05	70	70.26	70.26.03
Ta.23128.1.S1_at	Unclassified	178.257	0.970684	NO	0.69993	NO	0.721069	NO	62.1084	0.455985	NO	0.921859	NO	2.02169	NO	311.171	0.323542	NO	0.289545	DIFF	0.894922	NO	AT5G38700	similar to expressed protein [Arabidopsis thaliana] (TAIR:At4g02170.1); similar to disease resistance gene [Pinus sylvestris]	70	70.16
Ta.23149.1.S1_at	Cluster 14	216.633	1.82346	NO	2.36228	DIFF	1.29549	NO	269.683	1.64084	NO	2.1374	NO	1.30263	NO	311.405	0.828994	NO	1.61941	NO	1.95346	NO	AT5G10650	similar to zinc finger (C3HC4-type RING finger) family protein [Arabidopsis thaliana] (TAIR:At5g24870.1); similar to zinc finger	16	16.01	16.17	16.17.09
Ta.23191.1.S1_at	Unclassified	190.053	0.411704	NO	0.626038	NO	1.5206	NO	292.784	0.245374	NO	0.196538	DIFF	0.800974	NO	229.186	1.82055	NO	2.61984	DIFF	1.43903	NO
Ta.23194.2.S1_a_at	Unclassified	72.4848	1.75905	NO	1.76039	NO	1.00076	NO	89.0494	1.47132	NO	1.47681	NO	1.00373	NO	69.397	1.42584	NO	2.26552	DIFF	1.58891	NO	AT5G04990	sad1/unc-84 protein-related, contains weak similarity to Sad1/unc-84 protein-like 1 (Swiss-Prot:O94901) (Homo sapiens)	70	70.10	70.10.05
Ta.23252.1.S1_at	Unclassified	210.218	1.42536	NO	0.812756	NO	0.570211	NO	179.008	0.724089	NO	0.700093	NO	0.96686	NO	221.812	0.391227	NO	0.310774	DIFF	0.794357	NO	AT1G63840	zinc finger (C3HC4-type RING finger) family protein, similar to RING-H2 finger protein RHA1a (GI:3790554) (Arabidopsis thaliana)'	16	16.01	16.17	16.17.09	34	34.11	34.11.03	36	36.2	36.20.18	36.20.18.05
Ta.23271.1.S1_s_at	Unclassified	33.9562	0.437104	NO	0.18269	DIFF	0.417956	NO	227.513	0.0623242	DIFF	0.0289429	DIFF	0.464392	NO	117.897	1.01787	NO	1.3048	NO	1.28189	NO
Ta.23272.1.S1_at	Cluster 17	43.8384	0.271972	DIFF	0.243297	NO	0.894567	NO	43.8196	0.350698	NO	0.24269	DIFF	0.692018	NO	30.5796	0.285754	NO	0.399005	NO	1.39632	NO	AT2G36790	UDP-glucoronosyl/UDP-glucosyl transferase family protein, contains Pfam profile: PF00201 UDP-glucoronosyl	1	1.05	1.05.02	01.05.02.01
Ta.23273.1.S1_at	Cluster 14	361.048	1.80971	NO	2.25077	DIFF	1.24372	NO	300.131	1.80848	NO	2.65942	DIFF	1.47053	NO	298.777	1.38234	NO	2.1869	DIFF	1.58203	NO	AT5G08410	ferredoxin-thioredoxin reductase, putative, similar to ferredoxin-thioredoxin reductase, variable chain (FTR-V, Ferredoxin-	01	01.03	01.03.07	16	16.21	16.21.08	70	70.26	70.26.03
Ta.23277.1.S1_a_at	Cluster 01	443.49	1.66792	NO	2.08898	DIFF	1.25245	NO	385.872	1.3816	NO	2.04314	DIFF	1.47883	NO	1683.8	0.790993	NO	0.862091	NO	1.08988	NO	AT2G21530	forkhead-associated domain-containing protein / FHA domain-containing protein	99
Ta.23293.1.S1_at	Unclassified	96.9572	1.77231	NO	2.46884	DIFF	1.393	NO	136.089	1.13806	NO	2.01854	NO	1.77367	NO	172.939	0.799855	NO	0.940256	NO	1.17553	NO	AT1G52870	peroxisomal membrane protein-related, contains weak similarity to Swiss-Prot:Q07066 22 kDa peroxisomal membrane protein	70	70.26	70.26.03
Ta.23293.1.S1_x_at	Unclassified	111.13	1.72281	NO	2.52382	DIFF	1.46495	NO	154.082	1.22384	NO	2.04141	NO	1.66804	NO	101.864	0.805558	NO	0.626051	NO	0.777165	NO	AT1G52870	peroxisomal membrane protein-related, contains weak similarity to Swiss-Prot:Q07066 22 kDa peroxisomal membrane protein	70	70.26	70.26.03
Ta.23295.2.S1_at	Unclassified	90.0299	0.220877	DIFF	0.168377	DIFF	0.762308	NO	30.5317	0.523018	NO	1.12889	NO	2.15841	NO	68.882	0.471023	NO	0.271096	DIFF	0.575548	NO	AT5G40450	expressed protein	99
Ta.23295.3.S1_at	Unclassified	26.1964	0.28293	NO	0.241662	NO	0.854142	NO	9.24054	0.689932	NO	1.18108	NO	1.71188	NO	18.9948	0.400175	NO	0.376883	DIFF	0.941795	NO
Ta.23317.1.S1_x_at	Unclassified	228.039	0.612407	NO	1.01885	NO	1.66368	NO	363.406	0.381923	NO	0.435068	DIFF	1.13915	NO	150.806	0.778325	NO	1.04428	NO	1.3417	NO
Ta.23322.1.S1_s_at	Cluster 13	130.468	0.490132	NO	0.950676	NO	1.93963	NO	383.141	0.352887	NO	0.281513	DIFF	0.797741	NO	620.647	1.7051	NO	5.1326	DIFF	3.01014	NO	AT4G11650	osmotin-like protein (OSM34), nearly identical to SP:P50700:OSL3_ARATH Osmotin-like protein OSM34 precursor {Arabidopsis	34	34.11	34.11.10	36	36.20	36.20.16
Ta.23322.3.S1_at	Cluster 13	23.0041	0.426768	NO	0.874799	NO	2.04982	NO	77.8434	0.187864	NO	0.194076	DIFF	1.03306	NO	184.55	1.14484	NO	2.64871	DIFF	2.3136	NO	AT4G11650	osmotin-like protein (OSM34), nearly identical to SP:P50700:OSL3_ARATH Osmotin-like protein OSM34 precursor {Arabidopsis	34	34.11	34.11.10	36	36.20	36.20.16
Ta.23324.1.S1_at	Unclassified	55.4796	0.304488	NO	0.161533	DIFF	0.530507	NO	215.816	0.0806692	DIFF	0.0368042	DIFF	0.456236	NO	42.3781	0.562388	NO	0.80322	NO	1.42823	NO
Ta.23327.1.S1_at	Unclassified	411.449	1.0005	NO	0.46313	NO	0.462897	NO	1080.77	0.901178	NO	0.294923	NO	0.327264	NO	280.102	3.56719	NO	6.46442	DIFF	1.81219	NO
Ta.23339.1.S1_at	Cluster 03	342.426	1.85801	NO	3.36381	DIFF	1.81043	NO	236.694	2.26225	DIFF	4.94891	DIFF	2.18761	DIFF	625.479	1.2853	NO	2.28736	DIFF	1.77963	NO	AT1G16720	expressed protein	70	70.26	70.26.03
Ta.23339.2.S1_at	Cluster 01	12.5724	0.84337	NO	1.24304	NO	1.4739	NO	6.94387	1.11241	NO	2.49717	DIFF	2.24483	NO	18.1843	1.39722	NO	2.25732	NO	1.61558	NO	AT1G16720	expressed protein	70	70.26	70.26.03
Ta.23339.3.S1_a_at	Cluster 03	189.965	2.06825	NO	3.1975	DIFF	1.546	NO	147.485	2.76302	DIFF	5.01665	DIFF	1.81564	NO	284.336	1.40298	NO	2.40938	DIFF	1.71733	NO	AT1G16720	expressed protein	70	70.26	70.26.03
Ta.23340.1.S1_at	Cluster 08	108.497	0.463564	NO	0.087786	DIFF	0.189372	NO	308.215	0.111744	NO	0.0377164	DIFF	0.337525	NO	7.96363	1.00068	NO	1.20145	NO	1.20064	NO	AT3G53160	UDP-glucoronosyl/UDP-glucosyl transferase family protein, contains Pfam profile: PF00201 UDP-glucoronosyl	01	01.05	01.05.02	01.05.02.01
Ta.23340.2.S1_at	Cluster 08	120.473	0.390524	NO	0.0931824	DIFF	0.238608	NO	230.6	0.0980474	DIFF	0.0471871	DIFF	0.481268	NO	7.94266	0.806059	NO	0.933639	NO	1.15828	NO
Ta.23348.1.A1_at	Unclassified	39.3925	0.45592	NO	0.529019	NO	1.16033	NO	213.405	0.132708	DIFF	0.0906427	DIFF	0.683026	NO	61.4192	1.34909	NO	1.98392	NO	1.47056	NO	AT1G79720	aspartyl protease family protein, contains Pfam domain, PF00026: eukaryotic aspartyl protease	14	14.13
Ta.23348.1.A1_x_at	Unclassified	23.3511	0.641583	NO	0.651592	NO	1.0156	NO	141.084	0.105525	DIFF	0.0955972	DIFF	0.905919	NO	40.507	1.36884	NO	1.99057	NO	1.4542	NO	AT1G79720	aspartyl protease family protein, contains Pfam domain, PF00026: eukaryotic aspartyl protease	14	14.13
Ta.23348.3.A1_x_at	Unclassified	50.8345	0.326642	DIFF	0.370135	DIFF	1.13315	NO	211.162	0.0891774	NO	0.0694155	DIFF	0.778398	NO	160.471	1.06559	NO	1.54662	NO	1.45141	NO	AT5G48630	cyclin family protein, similar to SP:P55168 Cyclin C {Gallus gallus}; contains Pfam profile PF00134: Cyclin, N-terminal domain	01	01.04	10	10.03	10.03.01	14	14.07	14.07.03	18	18.01	18.01.01	18.02
Ta.23366.1.S1_at	Unclassified	487.694	0.659549	NO	0.518393	NO	0.785981	NO	723.077	0.598334	NO	0.490553	DIFF	0.819865	NO	1145.2	0.754404	NO	1.28498	NO	1.70331	NO
Ta.23366.2.S1_at	Cluster 04	1874.09	0.715017	NO	0.472734	NO	0.661151	NO	2271.61	0.562819	NO	0.403253	DIFF	0.716487	NO	48.2026	0.754404	NO	1.08116	NO	1.43313	NO	AT1G71695	peroxidase 12 (PER12) (P12) (PRXR6), identical to SP:Q96520 Peroxidase 12 precursor (EC 1.11.1.7) (Atperox P12) (PRXR6) (ATP4a)	32	32.01	32.01.01	32.07	32.07.07	32.07.07.05	70	70.01
Ta.23366.2.S1_x_at	Cluster 04	1737.65	0.793074	NO	0.52994	NO	0.668209	NO	2318.01	0.602434	NO	0.435886	DIFF	0.723541	NO	67.0215	0.663778	NO	1.06157	NO	1.59928	NO	AT1G71695	peroxidase 12 (PER12) (P12) (PRXR6), identical to SP:Q96520 Peroxidase 12 precursor (EC 1.11.1.7) (Atperox P12) (PRXR6) (ATP4a)	32	32.01	32.01.01	32.07	32.07.07	32.07.07.05	70	70.01
Ta.23366.3.A1_at	Cluster 17	566.185	0.505035	NO	0.131263	DIFF	0.259908	NO	1276.57	0.254609	NO	0.127217	DIFF	0.499657	NO	568.142	0.240087	NO	0.110107	DIFF	0.458613	NO	AT5G14130	peroxidase, putative, identical to peroxidase ATP20a (Arabidopsis thaliana) gi:1546694:emb:CAA67338	32	32.01	32.01.01	32.07	32.07.07	32.07.07.05
Ta.23366.3.A1_x_at	Cluster 17	414.615	0.550529	NO	0.145481	DIFF	0.264257	NO	924.529	0.311042	NO	0.153545	DIFF	0.493645	NO	451.663	0.244018	NO	0.136626	DIFF	0.559901	NO	AT5G14130	peroxidase, putative, identical to peroxidase ATP20a (Arabidopsis thaliana) gi:1546694:emb:CAA67338	32	32.01	32.01.01	32.07	32.07.07	32.07.07.05
Ta.23371.1.S1_a_at	Unclassified	428.192	1.35627	NO	1.35391	NO	0.99826	NO	485.951	1.8501	NO	2.45259	DIFF	1.32565	NO	378.888	1.67305	NO	2.13578	DIFF	1.27658	NO	AT5G13800	hydrolase, alpha/beta fold family protein, low similarity to hydrolase (Terrabacter sp. DBF63) GI:14196240; contains Pfam profile P	70	70.26	70.26.03
Ta.23376.1.S1_at	Cluster 15	699.921	0.926047	NO	0.704535	NO	0.760798	NO	734.695	1.01953	NO	0.959411	NO	0.941031	NO	934.929	1.1099	NO	0.498729	DIFF	0.449345	DIFF	AT4G33420	peroxidase, putative, identical to class III peroxidase ATP32 (Arabidopsis thaliana) gi:17530547:gb:AAL40837; identical to cDNA	32	32.01	32.01.01	32.07	32.07.07	32.07.07.05	70	70.16
Ta.23390.1.S1_at	Cluster 21	119.34	1.60247	NO	3.22591	DIFF	2.01309	DIFF	89.8075	0.923338	NO	2.26123	NO	2.44898	NO	874.718	0.610826	NO	0.475952	DIFF	0.779195	NO
Ta.23390.2.S1_at	Unclassified	38.4782	1.56822	NO	3.10258	DIFF	1.97841	NO	35.5593	1.10342	NO	2.13422	NO	1.93419	NO	227.734	0.551402	NO	0.444383	NO	0.805915	NO	AT1G56220	dormancy/auxin associated family protein, similar to Auxin-repressed 12.5 kDa protein (Swiss-Prot:Q05349) (Fragaria	99
Ta.23414.1.S1_at	Cluster 04	43.0072	0.521641	NO	0.316838	DIFF	0.607388	NO	41.5177	0.500421	NO	0.360622	DIFF	0.720638	NO	5.51756	1.42942	NO	1.13704	NO	0.795457	NO	AT3G03080	NADP-dependent oxidoreductase, putative, similar to probable NADP-dependent oxidoreductase (zeta-crystallin homolog)	16	16.17	16.17.09
Ta.23414.2.S1_at	Unclassified	36.1402	2.30307	NO	1.84173	NO	0.799683	NO	22.4479	0.544474	NO	0.738835	NO	1.35697	NO	187.484	0.36881	NO	0.16028	DIFF	0.434587	NO
Ta.23422.1.S1_at	Cluster 09	112.986	1.22162	NO	1.07109	NO	0.876777	NO	114.634	0.728849	NO	0.669421	NO	0.918464	NO	476.816	0.383452	NO	0.24623	DIFF	0.642139	NO	AT2G20830	expressed protein, weak similarity to formiminotransferase cyclodeaminase (GI:3980064) (Gallus gallus)	99
Ta.23503.1.A1_at	Unclassified	117.43	2.12823	NO	2.36215	DIFF	1.10991	NO	134.99	1.54476	NO	1.98455	NO	1.2847	NO	151.368	1.44144	NO	2.23876	DIFF	1.55314	NO	AT5G66730	zinc finger (C2H2 type) family protein, contains Pfam domain, PF00096: Zinc finger, C2H2 type	11	11.02	11.02.03	11.02.03.04	16	16.03	16.17	16.17.09
Ta.23503.2.S1_at	Cluster 16	22.9169	1.75713	NO	2.49601	DIFF	1.4205	NO	27.0572	1.23101	NO	2.17864	DIFF	1.7698	NO	16.5942	1.25103	NO	1.8022	NO	1.44057	NO
Ta.23697.1.S1_a_at	Cluster 15	2300.1	0.69536	NO	0.523764	NO	0.753228	NO	2469.4	0.708207	NO	0.711223	NO	1.00426	NO	2137.5	1.60679	NO	0.611907	NO	0.380826	DIFF	AT2G28760	NAD-dependent epimerase/dehydratase family protein, similar to UDP-glucuronic acid decarboxylase Uxs1p from	1	1.05	1.05.02	01.05.02.01	70	70.26	70.26.03
Ta.23704.1.S1_s_at	Unclassified	2328.33	0.660079	NO	0.80584	NO	1.22082	NO	2282.87	0.743271	NO	1.06767	NO	1.43644	NO	721.683	1.68381	NO	0.543016	NO	0.322492	DIFF	AT4G01940	nitrogen fixation NifU-like family protein, similar to apricot NifU homolog partial CDS, GenBank accession number U95179; contains Pf	01	01.07	42	42.26	42.26.03	70	70.26	70.26.03
Ta.23717.1.S1_at	Unclassified	203.823	1.22412	NO	1.61199	NO	1.31686	NO	334.333	1.74774	NO	1.68403	NO	0.963552	NO	258.201	0.894611	NO	1.92262	NO	2.14912	DIFF	AT4G27960	ubiquitin-conjugating enzyme E2-17 kDa 9 (UBC9), E2; identical to gi:297883, SP:P35132; identical to cDNA UBC9 for ubiquitin	14	14.07	14.07.05	14.13	14.13.01	14.13.01.01	16	16.01	16.19	16.19.03
Ta.23754.1.A1_at	Unclassified	15.8603	0.9094	NO	0.815702	NO	0.896967	NO	12.2797	0.772718	NO	0.897863	NO	1.16195	NO	45.9849	0.290978	NO	0.246087	DIFF	0.845724	NO	AT5G57560	xyloglucan:xyloglucosyl transferase / xyloglucan endotransglycosylase / endo-xyloglucan transferase (TCH4), identical to	32	32.01	32.01.06	34	34.11	34.11.09	42	42.01	70	70.01
Ta.23759.1.S1_at	Cluster 03	298.906	1.45169	NO	1.9518	NO	1.3445	NO	270.866	1.40251	NO	2.08801	DIFF	1.48877	NO	441.796	1.06612	NO	1.48636	NO	1.39418	NO	AT1G64860	RNA polymerase sigma subunit SigA (sigA) / sigma factor 1 (SIG1), identical to sigma factor SigA (Arabidopsis thaliana) GI:547843	10	10.01	10.01.09	10.01.09.05	11	11.02	11.02.03	11.02.03.01	11.02.03.01.01	11.02.03.04	16	16.03	16.03.01	42	42.1	42.10.03	70	70.26	70.26.03
Ta.23763.1.S1_at	Unclassified	23.7748	1.11937	NO	1.23465	NO	1.10299	NO	24.3482	2.36968	NO	4.1858	DIFF	1.7664	NO	39.8326	3.19072	NO	4.28049	NO	1.34154	NO	AT1G55020	lipoxygenase (LOX1), identical to SP:Q06327	1	1.06	1.2	1.20.05	32	32.01	32.05	34	34.11	34.11.03	34.11.10	36	36.2	36.20.16	36.20.18	36.20.18.05	36.20.18.99	36.25	36.25.16	36.25.16.08	40	40.01	42	42.02
Ta.23797.1.S1_x_at	Unclassified	36.5437	1.23509	NO	2.00682	NO	1.62484	NO	22.4387	1.10385	NO	2.30962	DIFF	2.09233	NO	47.7742	1.53482	NO	3.05942	DIFF	1.99334	NO	AT3G15670	late embryogenesis abundant protein, putative / LEA protein, putative, similar to SP:P13934 Late embryogenesis abundant protein	41	41.03	41.03.03
Ta.23807.1.S1_x_at	Cluster 23	259.517	0.783917	NO	0.656105	NO	0.836956	NO	191.206	0.64422	NO	0.56334	NO	0.874453	NO	294.122	0.622976	NO	0.368089	DIFF	0.590856	NO	AT1G56410	heat shock cognate 70 kDa protein, putative / HSC70, putative / HSP70, putative, strong similarity to heat shock cognate 70 kd pr	14	14.01	16	16.19	16.19.03	32	32.01	32.01.05	34	34.11	34.11.09
Ta.23807.6.A1_x_at	Cluster 10	6199.5	0.923279	NO	0.663678	NO	0.718828	NO	5981.13	0.812723	NO	0.593314	NO	0.730033	NO	4574.41	0.726797	NO	0.418269	DIFF	0.575497	NO	AT3G12580	heat shock protein 70, putative / HSP70, putative, strong similarity to heat shock protein GI:425194 (Spinacia oleracea)	14	14.01	16	16.19	16.19.03	32	32.01	32.01.01	32.01.05	34	34.11	34.11.01	34.11.09	34.11.10	70	70.03
Ta.2381.1.S1_at	Cluster 01	137.303	1.86265	NO	3.09525	DIFF	1.66175	NO	164.181	1.48873	NO	2.35663	DIFF	1.58298	NO	531.659	1.19159	NO	1.5813	NO	1.32705	NO	AT5G23060	expressed protein	70	70.16
Ta.23814.1.S1_at	Unclassified	31.4712	0.990544	NO	0.98262	NO	0.992	NO	19.7034	1.1202	NO	1.33868	NO	1.19503	NO	9.93278	2.06278	NO	3.00531	DIFF	1.45692	NO	AT1G27990	expressed protein	99
Ta.23833.1.S1_at	Unclassified	1944.99	0.708366	NO	0.611263	NO	0.862921	NO	2303.62	0.493957	DIFF	0.579412	NO	1.173	NO	1815.58	0.689442	NO	0.91377	NO	1.32538	NO	AT2G30620	histone H1.2, nearly identical to SP:P26569 Histone H1.2 {Arabidopsis thaliana}	16	16.03	16.03.01	42	42.1	42.10.03	70	70.1	70.10.03
Ta.23833.2.S1_at	Unclassified	1836.23	1.59902	NO	2.13541	DIFF	1.33545	NO	2238.67	1.68908	NO	2.24035	DIFF	1.32637	NO	944.868	2.46063	NO	4.03626	DIFF	1.64033	NO	AT4G23400	major intrinsic family protein / MIP family protein, contains Pfam profile: MIP PF00230	20	20.03	20.03.01	32	32.01	32.01.03	34	34.11	34.11.03	34.11.03.13
Ta.23833.2.S1_x_at	Unclassified	1787.61	1.60519	NO	2.12238	DIFF	1.32219	NO	2120.52	1.70404	NO	2.30046	DIFF	1.35	NO	909.264	2.36357	NO	3.93536	DIFF	1.665	NO	AT4G23400	major intrinsic family protein / MIP family protein, contains Pfam profile: MIP PF00230	20	20.03	20.03.01	32	32.01	32.01.03	34	34.11	34.11.03	34.11.03.13
Ta.23833.3.S1_x_at	Cluster 02	780.061	1.95705	NO	2.48839	DIFF	1.2715	NO	820.475	1.8613	NO	2.98459	DIFF	1.6035	NO	11.7409	0.825878	NO	1.29856	NO	1.57234	NO	AT4G23400	major intrinsic family protein / MIP family protein, contains Pfam profile: MIP PF00230	20	20.03	20.03.01	32	32.01	32.01.03	34	34.11	34.11.03	34.11.03.13
Ta.23917.3.S1_x_at	Unclassified	1290.12	0.85035	NO	1.02622	NO	1.20682	NO	1637.94	1.04757	NO	1.45968	NO	1.3934	NO	1281.87	1.74274	NO	2.54763	DIFF	1.46186	NO	AT5G59310	lipid transfer protein 4 (LTP4), identical to lipid transfer protein 4 from Arabidopsis thaliana (gi:8571923); contains Pfam	16	16.09	20	20.01	20.01.13	34	34.11	34.11.03	36	36.20	36.20.18	36.20.18.05
Ta.2396.1.S1_at	Cluster 03	142.054	1.52901	NO	3.04648	DIFF	1.99246	NO	148.803	1.98843	DIFF	3.75818	DIFF	1.89002	NO	291.221	1.63529	NO	2.83861	DIFF	1.73585	NO	AT5G67370	expressed protein, similar to unknown protein (gb:AAC18972.1)	70	70.16
Ta.2396.2.S1_a_at	Cluster 03	90.6543	1.48203	NO	3.08149	DIFF	2.07924	NO	93.8058	1.9155	NO	3.92548	DIFF	2.04933	DIFF	185.409	1.54429	NO	2.83722	DIFF	1.83724	NO	AT5G67370	expressed protein, similar to unknown protein (gb:AAC18972.1)	70	70.16
Ta.2396.2.S1_at	Cluster 03	57.3578	1.52952	NO	2.97548	DIFF	1.94537	NO	73.4051	1.81906	NO	2.96673	DIFF	1.63092	NO	97.7155	1.69462	NO	2.75233	DIFF	1.62416	NO	AT5G67370	expressed protein, similar to unknown protein (gb:AAC18972.1)	70	70.16
Ta.23974.1.S1_at	Cluster 01	65.6909	1.81506	NO	3.16732	DIFF	1.74502	NO	47.2741	1.47514	NO	2.39157	DIFF	1.62124	NO	189.817	1.15439	NO	1.40708	NO	1.2189	NO	AT4G39710	immunophilin, putative / FKBP-type peptidyl-prolyl cis-trans isomerase, putative, similar to FK506 binding protein 1 (GP:21535744	14	14.01	16	16.01
Ta.240.1.S1_a_at	Unclassified	2552.98	0.695486	NO	0.448494	DIFF	0.644865	NO	3391.03	0.799629	NO	0.552166	NO	0.690528	NO	1892.56	0.901359	NO	0.74573	NO	0.82734	NO	AT3G62760	glutathione S-transferase, putative, Glutathione transferase III(b) - Zea mays, EMBL:AJ010296	01	01.20	01.20.38	32	32.07	32.07.07	32.07.07.03	70	70.03
Ta.24004.1.A1_at	Unclassified	16.94	0.673268	NO	0.532539	NO	0.790976	NO	18.2663	0.601684	NO	0.693138	NO	1.152	NO	59.9766	0.228728	NO	0.207025	DIFF	0.905113	NO
Ta.2402.1.S1_a_at	Cluster 12	2671.05	2.20828	NO	2.47724	DIFF	1.1218	NO	2702.89	1.63269	NO	2.22567	DIFF	1.36319	NO	5129.02	1.11365	NO	1.33191	NO	1.19599	NO	AT3G54890	chlorophyll A-B binding protein / LHCI type I (CAB), identical to chlorophyll A/B-binding protein (Arabidopsis thaliana) GI:16207	02	02.30	02.45	02.45.03
Ta.2402.1.S1_at	Cluster 01	275.279	1.64528	NO	2.69499	DIFF	1.63801	NO	217.842	1.43798	NO	2.45357	DIFF	1.70626	NO	710.292	1.33965	NO	1.65284	NO	1.23379	NO	AT3G54890	chlorophyll A-B binding protein / LHCI type I (CAB), identical to chlorophyll A/B-binding protein (Arabidopsis thaliana) GI:16207	02	02.30	02.45	02.45.03
Ta.2402.3.S1_x_at	Cluster 01	1847.5	1.97992	NO	2.5411	NO	1.28344	NO	1837.93	1.4351	NO	2.06461	DIFF	1.43865	NO	4975.26	1.05415	NO	1.09721	NO	1.04086	NO	AT3G54890	chlorophyll A-B binding protein / LHCI type I (CAB), identical to chlorophyll A/B-binding protein (Arabidopsis thaliana) GI:16207	02	02.30	02.45	02.45.03
Ta.2407.1.S1_a_at	Cluster 12	465.378	1.57528	NO	1.92946	NO	1.22484	NO	359.849	1.83797	NO	2.40715	DIFF	1.30968	NO	595.718	1.14077	NO	1.49544	NO	1.3109	NO	AT1G76080	thioredoxin family protein, low similarity to thioredoxin (TRX) (Fasciola hepatica) GI:6687568; contains Pfam profile PF00085:	20	20.01	20.01.15	32	32.07	32.07.07	70	70.26	70.26.03
Ta.2407.1.S1_x_at	Cluster 16	942.18	1.50187	NO	1.932	NO	1.28639	NO	800.253	1.82248	NO	2.11759	DIFF	1.16193	NO	613.668	1.19665	NO	1.55925	NO	1.30302	NO	AT1G76080	thioredoxin family protein, low similarity to thioredoxin (TRX) (Fasciola hepatica) GI:6687568; contains Pfam profile PF00085:	20	20.01	20.01.15	32	32.07	32.07.07	70	70.26	70.26.03
Ta.2407.2.A1_at	Cluster 01	1380.68	1.45869	NO	1.88616	NO	1.29305	NO	1117.83	1.79037	NO	2.11545	DIFF	1.18157	NO	2702.85	1.11507	NO	1.31286	NO	1.17739	NO	AT1G76080	thioredoxin family protein, low similarity to thioredoxin (TRX) (Fasciola hepatica) GI:6687568; contains Pfam profile PF00085:	20	20.01	20.01.15	32	32.07	32.07.07	70	70.26	70.26.03
Ta.24076.1.S1_at	Cluster 11	159.563	0.46786	NO	0.364191	NO	0.77842	NO	212.865	0.459337	NO	0.273755	NO	0.595979	NO	558.454	0.269926	NO	0.161512	DIFF	0.598358	NO	AT4G11280	1-aminocyclopropane-1-carboxylate synthase 6 / ACC synthase 6 (ACS6), identical to GI:3746125	01	01.01	01.01.06	01.01.06.05	01.05	01.05.13	01.05.13.01	01.20	01.20.23	32	32.01	34	34.11	34.11.03	34.11.05	36	36.20	36.20.18	36.20.18.01	36.20.18.02	36.20.18.99	36.25	36.25.16	36.25.16.08	40
Ta.24120.1.S1_at	Cluster 24	64.2245	1.06735	NO	1.25014	NO	1.17125	NO	77.1061	1.00469	NO	0.961669	NO	0.957183	NO	867.314	0.170988	NO	0.092449	DIFF	0.540675	NO	AT1G65680	similar to beta-expansin, putative (EXPB4) [Arabidopsis thaliana] (TAIR:At2g45110.1); similar to cim1 protein - soybean	40	40.01	40.01.03	42	42.01	70	70.01	70.27	70.27.01
Ta.24122.2.S1_at	Cluster 09	32.8561	0.83807	NO	0.32141	DIFF	0.383513	NO	10.4758	0.988289	NO	0.862952	NO	0.873178	NO	116.943	0.460153	NO	0.268247	DIFF	0.582952	NO	AT4G39330	mannitol dehydrogenase, putative, nearly identical to SP:P42734, probable mannitol dehydrogenase	16	16.17	16.17.09
Ta.24129.1.S1_at	Unclassified	1132.93	1.0476	NO	0.771589	NO	0.73653	NO	1233.76	0.73814	NO	0.502156	DIFF	0.6803	NO	1021.88	1.10415	NO	0.944091	NO	0.855041	NO	AT1G72370	similar to 40S ribosomal protein SA (RPSaB) [Arabidopsis thaliana] (TAIR:At3g04770.2); similar to RSSA_DAUCA 40S ribosomal	12	12.01	12.01.01	12.04	16	16.01	70	70.03	70.1
Ta.24137.1.A1_x_at	Unclassified	167.766	1.60233	NO	1.71407	NO	1.06974	NO	111.028	2.0851	DIFF	2.1908	DIFF	1.05069	NO	399.212	0.932261	NO	0.854285	NO	0.916358	NO	AT1G70820	phosphoglucomutase, putative / glucose phosphomutase, putative, similar to phosphoglucomutase GI:534981 from (Spinacia oleracea),	1	1.04	1.05	70	70.26	70.26.03
Ta.24150.1.S1_at	Unclassified	753.743	0.475725	NO	0.38398	DIFF	0.807146	NO	523.838	0.681983	NO	0.883865	NO	1.29602	NO	533.446	1.90028	NO	0.590265	NO	0.310621	NO	AT3G62760	glutathione S-transferase, putative, Glutathione transferase III(b) - Zea mays, EMBL:AJ010296	01	01.20	01.20.38	32	32.07	32.07.07	32.07.07.03	70	70.03
Ta.24171.1.S1_s_at	Unclassified	390.274	0.732335	NO	0.535468	NO	0.731179	NO	66.1679	0.194063	NO	0.286413	DIFF	1.47587	NO	192.14	1.68904	NO	1.19278	NO	0.706185	NO	AT2G30620	histone H1.2, nearly identical to SP:P26569 Histone H1.2 {Arabidopsis thaliana}	16	16.03	16.03.01	42	42.1	42.10.03	70	70.1	70.10.03
Ta.24199.1.S1_at	Unclassified	88.9994	1.55808	NO	2.13324	DIFF	1.36915	NO	98.3255	1.00366	NO	1.33707	NO	1.33219	NO	187.939	0.675384	NO	0.827587	NO	1.22536	NO	AT3G13750	beta-galactosidase, putative / lactase, putative, similar to beta-galactosidase precursor SP:P48980 from (Lycopersicon esculentum)	01	01.05	01.05.02
Ta.24260.1.A1_at	Cluster 03	111.936	1.15128	NO	1.68213	NO	1.4611	NO	69.2554	1.55772	NO	3.28426	DIFF	2.10838	NO	113.157	1.59197	NO	2.7145	DIFF	1.70512	NO	AT1G53090	WD-40 repeat family protein / phytochrome A-related, contains 7 WD-40 repeats (PF00400) (1 below cutoff); similar to phytochrome	1	1.04	14	14.07	14.07.03	16	16.01	16.19	16.19.05	30	30.01	30.01.05	30.01.05.05	30.01.05.05.03	70	70.01	70.02
Ta.24294.1.A1_at	Unclassified	102.427	3.03328	NO	1.9594	NO	0.645969	NO	62.5061	1.86696	NO	2.14173	NO	1.14718	NO	106.011	3.4241	NO	3.73079	DIFF	1.08957	NO
Ta.2430.2.A1_at	Unclassified	97.0538	0.398455	DIFF	0.468483	NO	1.17575	NO	61.7641	0.581373	NO	0.818234	NO	1.40742	NO	94.6494	0.809666	NO	0.76767	NO	0.948132	NO
Ta.24321.1.A1_x_at	Cluster 06	20.0872	1.4404	NO	1.32875	NO	0.922481	NO	14.5138	6.09715	DIFF	2.94322	NO	0.482721	NO	31.4383	0.984784	NO	1.36763	NO	1.38876	NO
Ta.24336.1.S1_x_at	Unclassified	679.251	0.790798	NO	1.92895	NO	2.43924	NO	831.739	1.18309	NO	1.71711	NO	1.45138	NO	1020.08	1.06324	NO	1.99584	DIFF	1.87712	NO	AT1G06570	4-hydroxyphenylpyruvate dioxygenase (HPD), identical to 4-hydroxyphenylpyruvate dioxygenase (HPD) SP:P93836 (Arabidopsis thaliana	1	1.01	1.01.09	01.01.09.04	01.01.09.05	1.06	1.06.06	01.06.06.13	1.07	1.07.01	70	70.03	70.16	70.26	70.26.03
Ta.24501.1.S1_at	Unclassified	86.2312	0.28562	NO	0.495173	NO	1.73368	NO	633.481	0.16303	NO	0.0698088	DIFF	0.428197	NO	24.6078	3.51245	NO	13.9265	DIFF	3.96488	NO	AT4G11650	osmotin-like protein (OSM34), nearly identical to SP:P50700:OSL3_ARATH Osmotin-like protein OSM34 precursor {Arabidopsis	34	34.11	34.11.10	36	36.20	36.20.16
Ta.24542.1.S1_at	Unclassified	56.3517	3.55444	NO	3.20179	DIFF	0.900785	NO	90.3982	1.71628	NO	1.42543	NO	0.830532	NO	73.0936	1.19546	NO	1.08115	NO	0.904381	NO
Ta.24562.1.A1_at	Cluster 23	209.745	0.797576	NO	0.461786	NO	0.578987	NO	201.814	0.683114	NO	0.503473	NO	0.737027	NO	277.931	0.428942	NO	0.401971	DIFF	0.937122	NO	AT5G45840	leucine-rich repeat transmembrane protein kinase, putative, and genscan+	01	01.04	14	14.07	14.07.03	16	16.19	16.19.03	30	30.01	30.01.05	30.01.05.01	30.01.05.01.06	30.05	30.05.01	30.05.01.12
Ta.24601.1.S1_at	Cluster 09	1327.77	0.946534	NO	0.813066	NO	0.858993	NO	892.315	0.546127	NO	0.74588	NO	1.36576	NO	3035.03	0.45767	NO	0.404944	DIFF	0.884796	NO	AT3G55980	zinc finger (CCCH-type) family protein, contains Pfam domain, PF00642: Zinc finger C-x8-C-x5-C-x3-H type (and similar) and Pfam	11	11.02	11.02.03	11.02.03.04
Ta.24639.1.S1_a_at	Unclassified	99.9609	0.887088	NO	0.849375	NO	0.957486	NO	179.793	0.945494	NO	0.708807	NO	0.749669	NO	240.256	0.469564	NO	0.163876	DIFF	0.348997	NO
Ta.24639.1.S1_x_at	Unclassified	288.809	0.856738	NO	0.741912	NO	0.865973	NO	476.636	0.912363	NO	0.703346	NO	0.770906	NO	473.675	0.561266	NO	0.145912	DIFF	0.259969	DIFF
Ta.24639.2.S1_at	Unclassified	31.7851	1.05242	NO	1.15409	NO	1.0966	NO	67.2796	0.772525	NO	0.61778	NO	0.799689	NO	145.975	0.744032	NO	0.352617	DIFF	0.473927	NO
Ta.24639.2.S1_x_at	Unclassified	90.1928	1.01243	NO	1.06178	NO	1.04874	NO	169.698	0.882492	NO	0.704914	NO	0.798777	NO	236.469	0.624884	NO	0.259519	DIFF	0.415307	NO
Ta.2464.1.S1_a_at	Cluster 11	220.612	0.817447	NO	0.567779	NO	0.694576	NO	203.997	0.532391	NO	0.400257	DIFF	0.75181	NO	355.616	0.677895	NO	0.547944	NO	0.808302	NO	AT5G14520	pescadillo-related, similar to pescadillo (Zebrafish, Danio rerio) SWISS-PROT:P79741	11	11.02	11.02.03	11.02.03.04	11.02.03.04.01	16	16.01	18	18.01	18.01.07	18.02	18.02.09
Ta.2464.1.S1_at	Cluster 11	405.896	0.656724	NO	0.432854	DIFF	0.659111	NO	334.075	0.54846	NO	0.421314	DIFF	0.768176	NO	684.579	0.72955	NO	0.559443	NO	0.766833	NO	AT5G14520	pescadillo-related, similar to pescadillo (Zebrafish, Danio rerio) SWISS-PROT:P79741	11	11.02	11.02.03	11.02.03.04	11.02.03.04.01	16	16.01	18	18.01	18.01.07	18.02	18.02.09
Ta.2464.2.A1_x_at	Cluster 22	477.01	0.791906	NO	0.625373	NO	0.789706	NO	418.978	0.665503	NO	0.461122	DIFF	0.692892	NO	510.308	0.926953	NO	0.777047	NO	0.838281	NO	AT5G14520	pescadillo-related, similar to pescadillo (Zebrafish, Danio rerio) SWISS-PROT:P79741	11	11.02	11.02.03	11.02.03.04	11.02.03.04.01	16	16.01	18	18.01	18.01.07	18.02	18.02.09
Ta.2464.3.S1_a_at	Cluster 11	258.091	0.740513	NO	0.553789	NO	0.747845	NO	249.512	0.507248	NO	0.407451	DIFF	0.803257	NO	420.593	0.678652	NO	0.554523	NO	0.817094	NO	AT5G14520	pescadillo-related, similar to pescadillo (Zebrafish, Danio rerio) SWISS-PROT:P79741	11	11.02	11.02.03	11.02.03.04	11.02.03.04.01	16	16.01	18	18.01	18.01.07	18.02	18.02.09
Ta.2464.3.S1_x_at	Cluster 11	319.222	0.791787	NO	0.602469	NO	0.760898	NO	317.461	0.5732	NO	0.456632	DIFF	0.796637	NO	489.682	0.723886	NO	0.569059	NO	0.786117	NO	AT5G14520	pescadillo-related, similar to pescadillo (Zebrafish, Danio rerio) SWISS-PROT:P79741	11	11.02	11.02.03	11.02.03.04	11.02.03.04.01	16	16.01	18	18.01	18.01.07	18.02	18.02.09
Ta.24675.1.S1_a_at	Unclassified	87.145	0.880261	NO	0.795507	NO	0.903717	NO	97.8694	0.476059	NO	0.466277	DIFF	0.979452	NO	68.2939	0.924545	NO	0.535271	NO	0.578956	NO	AT1G01225	NC domain-containing protein-related, contains weak hit to Pfam profile PF04970: NC domain	99
Ta.24691.1.S1_x_at	Cluster 10	2169.07	0.834534	NO	0.625797	NO	0.749876	NO	2020.24	0.835068	NO	0.715146	NO	0.856393	NO	1992.62	0.754695	NO	0.4112	DIFF	0.544855	NO	AT2G32240	expressed protein, contains Pfam profile: PF04508 viral A-type inclusion protein repeat	99
Ta.24691.2.S1_at	Cluster 04	1545.82	0.888198	NO	0.605413	NO	0.681619	NO	1356.5	0.819921	NO	0.728383	NO	0.888358	NO	493.51	0.76417	NO	0.381826	DIFF	0.499661	NO	AT2G32240	expressed protein, contains Pfam profile: PF04508 viral A-type inclusion protein repeat	99
Ta.2471.1.S1_x_at	Unclassified	1684.7	0.758175	NO	0.679113	NO	0.895721	NO	1482.95	0.727231	NO	0.818937	NO	1.1261	NO	972.635	1.37067	NO	0.630762	NO	0.460185	DIFF	AT5G26667	similar to uridylate kinase, putative / uridine monophosphate kinase, putative / UMP kinase, putative [Arabidopsis thaliana]	01	01.03	01.03.04	01.03.04.03	01.04
Ta.2471.2.A1_a_at	Unclassified	1508.6	0.724706	NO	0.756933	NO	1.04447	NO	1403	0.636691	NO	0.771982	NO	1.21249	NO	1010.56	1.28063	NO	0.580903	NO	0.453607	DIFF	AT5G26667	similar to uridylate kinase, putative / uridine monophosphate kinase, putative / UMP kinase, putative [Arabidopsis thaliana]	01	01.03	01.03.04	01.03.04.03	01.04
Ta.2471.2.A1_at	Unclassified	61.511	1.62831	NO	0.953175	NO	0.585378	NO	25.4012	1.0243	NO	1.10736	NO	1.08109	NO	71.2726	0.398164	NO	0.279909	DIFF	0.702999	NO
Ta.2471.3.S1_a_at	Unclassified	1656.21	0.839377	NO	0.692267	NO	0.824739	NO	1478.43	0.745243	NO	0.907853	NO	1.2182	NO	956.425	1.3872	NO	0.618453	NO	0.445828	DIFF	AT5G26667	similar to uridylate kinase, putative / uridine monophosphate kinase, putative / UMP kinase, putative [Arabidopsis thaliana]	01	01.03	01.03.04	01.03.04.03	01.04
Ta.24730.2.S1_x_at	Cluster 09	109.568	1.01389	NO	0.530349	NO	0.523086	NO	65.7027	0.191005	NO	0.21929	NO	1.14809	NO	295.479	0.957719	NO	0.157201	DIFF	0.164141	DIFF	AT5G54190	similar to protochlorophyllide reductase B, chloroplast / PCR B / NADPH-protochlorophyllide oxidoreductase B (PORB)	01	01.20	01.20.19	01.20.19.01	70	70.26	70.26.03
Ta.24760.1.S1_at	Cluster 05	101.904	0.88946	NO	1.15206	NO	1.29523	NO	88.942	0.640885	NO	0.694711	NO	1.08399	NO	1188.13	0.250648	NO	0.100345	DIFF	0.400343	NO	AT1G69530	expansin, putative (EXP1), identical to expansin (At-EXP1) (Arabidopsis thaliana) GI:1041702; alpha-expansin gene family,	40	40.01	40.01.03	42	42.01	70	70.01
Ta.24766.2.S1_x_at	Unclassified	154.112	0.483093	DIFF	0.402589	DIFF	0.833356	NO	85.0534	0.833683	NO	1.00595	NO	1.20663	NO	138.319	0.77632	NO	0.574265	NO	0.739727	NO
Ta.24768.1.A1_x_at	Cluster 01	31.4029	1.02526	NO	2.71186	NO	2.64504	NO	16.634	1.11133	NO	3.14709	DIFF	2.83183	DIFF	117.139	1.23586	NO	1.62783	NO	1.31716	NO	AT2G15620	ferredoxin--nitrite reductase, putative, strong similarity to ferredoxin--nitrite reductase (Nicotiana tabacum)	1	1.02	1.02.02	16	16.21	16.21.08	20	20.01	20.01.15	70	70.16
Ta.24770.1.S1_at	Cluster 16	186.565	2.02919	NO	3.53351	DIFF	1.74134	NO	190.21	1.89344	NO	2.54975	DIFF	1.34663	NO	132.929	1.19208	NO	1.48707	NO	1.24746	NO	AT5G05250	expressed protein	70	70.16
Ta.24770.2.S1_at	Cluster 16	101.526	1.41556	NO	2.04682	DIFF	1.44594	NO	142.101	1.46473	NO	1.60046	NO	1.09266	NO	90.8345	1.65527	NO	1.35588	NO	0.819132	NO
Ta.24841.2.S1_at	Cluster 13	17.0148	0.612405	NO	0.727212	NO	1.18747	NO	17.9381	0.672498	NO	0.581089	NO	0.864075	NO	22.002	1.11342	NO	2.17869	DIFF	1.95675	NO
Ta.24899.1.A1_at	Cluster 18	114.347	1.15167	NO	1.40946	NO	1.22384	NO	106.553	1.81952	NO	2.25093	DIFF	1.2371	NO	130.374	1.78	NO	2.96581	DIFF	1.66619	NO	AT5G60790	ABC transporter family protein, similar to ABC transporter homolog PnATH GI:7573600 from (Populus nigra)	20	20.03	70	70.26	70.26.03
Ta.24899.2.A1_at	Cluster 18	37.262	1.1605	NO	1.20519	NO	1.0385	NO	32.383	1.63811	NO	2.18174	DIFF	1.33186	NO	41.0971	1.18591	NO	1.80329	NO	1.5206	NO	AT5G60790	ABC transporter family protein, similar to ABC transporter homolog PnATH GI:7573600 from (Populus nigra)	20	20.03	70	70.26	70.26.03
Ta.2491.1.S1_at	Unclassified	13.4896	1.82242	NO	2.34268	DIFF	1.28548	NO	19.7469	1.52143	NO	1.83484	NO	1.206	NO	19.9438	1.05136	NO	1.13361	NO	1.07823	NO	AT5G17400	ADP, ATP carrier protein, mitochondrial, putative / ADP/ATP translocase, putative / adenine nucleotide translocator, putative, simi	16	20	20.01	20.01.17	20.03	20.03.02	20.03.02.03	70	70.16	70.16.05
Ta.24934.3.S1_at	Unclassified	77.8939	0.467119	NO	0.796951	NO	1.7061	NO	182.517	0.390544	NO	0.303024	NO	0.775902	NO	12.4397	1.48333	NO	3.12879	NO	2.1093	DIFF	AT4G16770	oxidoreductase, 2OG-Fe(II) oxygenase family protein, low similarity to flavonol synthase from Petunia hybrida (SP:Q07512), Citrus u	01	01.20	01.20.35	01.20.35.01	01.20.35.01.05
Ta.24946.2.A1_a_at	Unclassified	5.20418	1.00559	NO	0.969403	NO	0.964016	NO	5.22961	2.04142	DIFF	1.21334	NO	0.59436	NO	6.96296	0.859691	NO	1.34219	NO	1.56124	NO
Ta.24957.2.A1_s_at	Unclassified	98.7906	0.06988	DIFF	0.0836854	NO	1.19756	NO	27.9605	0.219944	NO	0.405795	NO	1.84499	NO	5.04476	1.11164	NO	0.888829	NO	0.799567	NO	AT3G18810	protein kinase family protein, contains Pfam PF00069: Protein kinase domain	01	01.04	14	14.07	14.07.03	16	16.19	16.19.03	18	18.01	18.01.01	18.02	70	70.26	70.26.03
Ta.24985.1.S1_at	Cluster 05	87.3583	1.09144	NO	0.550852	NO	0.504701	NO	57.8567	0.742361	NO	0.580438	NO	0.781882	NO	237.934	0.706139	NO	0.361445	DIFF	0.511861	NO
Ta.25026.1.S1_at	Unclassified	153.195	2.52086	NO	1.55873	NO	0.61833	NO	94.1301	2.71966	NO	2.4325	NO	0.89441	NO	79.9095	1.80827	NO	2.91448	DIFF	1.61176	NO	AT1G01470	late embryogenesis abundant protein, putative / LEA protein, putative, similar to SP:P46518 Late embryogenesis abundant protein Lea14	32	32.01	34	34.11	34.11.01	34.11.03	34.11.03.12	36	36.25	36.25.16	36.25.16.08	41	41.03	41.03.03
Ta.25042.1.A1_at	Unclassified	372.107	0.620144	NO	0.387445	DIFF	0.624766	NO	252.064	0.556513	NO	0.544425	NO	0.978279	NO	127.441	1.35096	NO	0.850227	NO	0.629351	NO
Ta.25053.1.S1_at	Cluster 13	141.015	0.602033	NO	0.639043	NO	1.06148	NO	199.869	0.331026	NO	0.392945	NO	1.18705	NO	342.697	1.1135	NO	2.78817	DIFF	2.50397	NO	AT4G11650	osmotin-like protein (OSM34), nearly identical to SP:P50700:OSL3_ARATH Osmotin-like protein OSM34 precursor {Arabidopsis	34	34.11	34.11.10	36	36.20	36.20.16
Ta.25084.1.A1_at	Cluster 01	53.7549	1.51738	NO	2.16614	DIFF	1.42755	NO	43.9248	1.1836	NO	2.15313	DIFF	1.81913	NO	194.61	1.05531	NO	1.59798	NO	1.51423	NO	AT1G75100	Contains a J-domain at the C-terminus which is similar to the J-domain of auxilin, a clathrin-uncoating factor in cow, yeast and	20	20.09	20.09.02	70	70.03
Ta.25139.1.S1_at	Unclassified	187.23	0.85711	NO	0.656773	NO	0.766264	NO	306.319	0.653046	NO	0.452418	DIFF	0.692781	NO	358.28	0.783657	NO	0.689908	NO	0.88037	NO	AT2G46950	cytochrome P450 family protein, similar to cytochrome P450 72A1 (SP:Q05047) (Catharanthus roseus); contains Pfam profile: PF00067	16	16.25	20	20.01	20.01.15
Ta.25217.2.S1_s_at	Cluster 07	27.865	1.46246	NO	1.55406	NO	1.06263	NO	27.217	1.05351	NO	1.2998	NO	1.23378	NO	39.2657	1.46097	NO	2.41542	DIFF	1.6533	NO	AT5G37350	RIO1 family protein, similar to extragenic suppressor of the bimD6 mutation (SUDD) (Emericella nidulans) GI:2338556, RIO1	01	01.04	14	14.07	14.07.03	16	16.19	16.19.03	30	30.01	30.01.05	30.01.05.01	30.01.05.01.06
Ta.25228.1.S1_at	Unclassified	14.3453	1.30321	NO	1.28997	NO	0.989839	NO	13.322	1.07426	NO	1.30384	NO	1.2137	NO	9.6273	1.93116	NO	2.26681	DIFF	1.17381	NO
Ta.25250.1.A1_at	Unclassified	62.725	0.896899	NO	0.571772	NO	0.637499	NO	70.526	0.851175	NO	0.857591	NO	1.00754	NO	71.4538	1.64275	NO	0.635202	NO	0.386669	DIFF	AT5G61840	exostosin family protein, contains Pfam profile: PF03016 exostosin family ;supported by cDNA gi:23821293:dbj:AB080693.1:;	99
Ta.25252.1.A1_x_at	Unclassified	93.9891	1.3067	NO	1.72736	NO	1.32192	NO	64.1912	1.55805	NO	2.00035	DIFF	1.28388	NO	111.63	0.856008	NO	0.945648	NO	1.10472	NO	AT4G25650	Rieske (2Fe-2S) domain-containing protein, similar to cell death suppressor protein lls1 from Zea mays (gi:1935909),	20	20.01	20.01.15	70	70.26	70.26.03
Ta.25254.1.S1_at	Unclassified	12.7334	1.10209	NO	0.968975	NO	0.879217	NO	10.1309	1.02191	NO	1.13859	NO	1.11418	NO	11.1252	2.38922	NO	2.63329	DIFF	1.10215	NO	AT2G18890	protein kinase family protein, contains protein kinase domain, Pfam:PF00069	1	1.04	14	14.07	14.07.03	70	70.16
Ta.25269.1.S1_at	Cluster 02	207.061	2.71466	NO	2.50419	DIFF	0.92247	NO	294.48	1.88567	NO	2.01938	NO	1.07091	NO	26.2195	0.945083	NO	1.15144	NO	1.21835	NO
Ta.25274.1.A1_x_at	Cluster 07	6.40109	0.959533	NO	1.01311	NO	1.05584	NO	5.78258	1.0513	NO	1.19796	NO	1.13951	NO	7.68698	1.91027	NO	7.94685	DIFF	4.16006	NO	AT1G62660	beta-fructosidase (BFRUCT3) / beta-fructofuranosidase / invertase, vacuolar, identical to beta-fructosidase GB:CAA67560	1	1.05	1.05.02
Ta.25293.1.A1_at	Unclassified	31.9768	1.01813	NO	1.1113	NO	1.09151	NO	33.1499	2.47716	DIFF	1.82644	NO	0.737313	NO	100.109	0.773646	NO	0.712599	NO	0.921092	NO	AT1G75390	bZIP transcription factor family protein, contains Pfam profile: PF00170 bZIP transcription factor	10	10.01	10.01.09	10.01.09.05	11	11.02	11.02.03	11.02.03.04	16	16.03	16.03.01	42	42.1	42.10.03	70	70.1	70.26	70.26.03
Ta.25294.1.S1_at	Cluster 03	54.1946	1.91203	NO	4.15397	DIFF	2.17255	NO	72.6816	2.07691	DIFF	6.83295	DIFF	3.28996	NO	137.831	1.75081	NO	4.93813	DIFF	2.82049	DIFF	AT3G12320	expressed protein	99
Ta.25297.1.A1_at	Cluster 01	37.5969	1.72327	NO	2.13665	DIFF	1.23988	NO	27.9537	1.80447	NO	1.74001	NO	0.964282	NO	109.966	1.15727	NO	1.68035	NO	1.45199	NO	AT3G47450	expressed protein	01	01.01	01.01.03	01.01.03.05	01.02	01.02.02	01.02.02.07	32	32.01	32.01.01	70	70.16
Ta.25315.1.A1_at	Unclassified	2599.86	0.917327	NO	0.89138	NO	0.971716	NO	2709.26	0.978458	NO	1.18186	NO	1.20788	NO	2143.91	1.27415	NO	0.632384	NO	0.496317	DIFF	AT5G15630	Encodes a member of the COBRA family, similar to phytochelatin synthetase. Involved in secondary cell wall biosynthesis. Mutants	42	42.01	70	70.02
Ta.25320.2.A1_at	Unclassified	98.347	0.954971	NO	0.939254	NO	0.983541	NO	124.362	1.04576	NO	1.02583	NO	0.980943	NO	74.9255	0.80488	NO	0.486392	DIFF	0.604304	NO	AT5G09640	sinapoylglucose:choline sinapoyltransferase (SNG2), GC donor splice site at exon 11 and 13; TA donor splice site at exon 10; simila	01	01.20	14	14.13
Ta.25377.1.S1_at	Unclassified	20.5164	0.571088	NO	0.576123	NO	1.00882	NO	51.5511	0.252124	NO	0.185686	DIFF	0.736485	NO	21.594	0.918648	NO	1.33371	NO	1.45182	NO	AT1G65820	microsomal glutathione s-transferase, putative, similar to MGST3_HUMAN SP:O14880	32	32.07	32.07.07	32.07.07.03
Ta.25383.1.A1_at	Unclassified	979.791	0.748264	NO	0.819444	NO	1.09513	NO	1054.32	0.916302	NO	0.653709	NO	0.713421	NO	1808.43	0.407455	NO	0.172382	DIFF	0.423071	DIFF	AT2G39980	transferase family protein, contains Pfam profile PF02458 transferase family	99
Ta.25383.1.A1_x_at	Unclassified	806.551	0.807686	NO	0.921953	NO	1.14147	NO	920.082	1.04431	NO	0.713684	NO	0.683404	NO	1433.21	0.463723	NO	0.263473	DIFF	0.568169	NO	AT2G39980	transferase family protein, contains Pfam profile PF02458 transferase family	99
Ta.25383.2.S1_x_at	Unclassified	494.348	0.850745	NO	0.905718	NO	1.06462	NO	557.118	0.870748	NO	0.675409	NO	0.775666	NO	309.988	0.765378	NO	0.36241	DIFF	0.473505	NO	AT5G01210	transferase family protein, contains Pfam profile PF02458 transferase family	99
Ta.25385.1.S1_at	Unclassified	199.591	0.691481	NO	1.03316	NO	1.49413	NO	106.464	1.64078	NO	2.05408	DIFF	1.25189	NO	51.014	1.05889	NO	2.40154	DIFF	2.26798	NO	AT1G05560	UDP-glucose transferase (UGT75B2), similar to UDP-glucose:indole-3-acetate beta-D-glucosyltransferase GI:2149127 from (Arabidopsis	1	1.05	1.05.02	01.05.02.01	10	10.03	10.03.03	10.03.05	20	20.09	20.09.07	20.09.07.27	34	34.11	34.11.03	36	36.2	36.20.18	36.20.18.99
Ta.25390.1.S1_s_at	Cluster 15	325.494	0.778823	NO	0.514856	NO	0.661069	NO	312.215	1.0402	NO	0.718685	NO	0.690907	NO	318.964	1.12638	NO	0.443764	DIFF	0.393973	DIFF	AT1G09390	GDSL-motif lipase/hydrolase family protein, Similar to early nodulin ENOD8 (Medicago sativa) GI:304037, lanatoside	1	1.05	1.05.05	01.05.05.07	1.05.07	01.05.07.04	1.06
Ta.25405.2.S1_a_at	Cluster 02	611.883	1.59777	NO	2.16141	DIFF	1.35277	NO	670.104	1.37924	NO	1.79184	NO	1.29915	NO	292.87	0.869866	NO	1.08154	NO	1.24335	NO	AT4G13830	DNAJ heat shock N-terminal domain-containing protein (J20), identical to DnaJ-like protein (Arabidopsis thaliana) GI:6691127; simil	14	14.01	16	16.01	70	70.26	70.26.03
Ta.2541.1.S1_s_at	Unclassified	1401.25	1.6743	NO	1.55799	NO	0.930531	NO	1035.48	2.39936	DIFF	2.56663	DIFF	1.06972	NO	2550.16	0.679069	NO	0.668335	NO	0.984192	NO
Ta.2541.1.S1_x_at	Unclassified	144.56	1.62789	NO	1.61393	NO	0.991428	NO	112.543	2.29663	DIFF	2.71405	DIFF	1.18175	NO	282.722	0.618752	NO	0.645777	NO	1.04368	NO
Ta.25434.1.S1_a_at	Cluster 01	488.95	1.87903	NO	2.39053	DIFF	1.27222	NO	410.903	1.49592	NO	2.3869	DIFF	1.59561	NO	1121.55	1.095	NO	1.27552	NO	1.16486	NO	AT1G55480	expressed protein	16	16.01
Ta.25434.3.S1_at	Cluster 01	47.2026	1.49014	NO	2.24237	DIFF	1.5048	NO	42.1446	1.20023	NO	1.84316	NO	1.53567	NO	110.103	1.2746	NO	1.52146	NO	1.19368	NO	AT1G55480	expressed protein	16	16.01
Ta.25466.1.S1_a_at	Cluster 02	96.4172	1.50737	NO	1.64343	NO	1.09027	NO	71.9752	2.28013	DIFF	1.78045	NO	0.780854	NO	14.9916	1.44116	NO	0.911424	NO	0.632424	NO	AT4G10270	wound-responsive family protein, similar to wound induced protein (GI:19320) (Lycopersicon esculentum)	32	32.01	36	36.25	36.25.16	36.25.16.08	70	70.26	70.26.03
Ta.25466.1.S1_x_at	Unclassified	84.4119	1.50488	NO	1.58898	NO	1.05588	NO	62.3386	2.35498	DIFF	1.60816	NO	0.682877	NO	22.9181	1.32517	NO	0.661755	NO	0.499373	NO	AT4G10270	wound-responsive family protein, similar to wound induced protein (GI:19320) (Lycopersicon esculentum)	32	32.01	36	36.25	36.25.16	36.25.16.08	70	70.26	70.26.03
Ta.25466.2.S1_x_at	Unclassified	85.8709	1.50235	NO	1.57565	NO	1.04879	NO	72.9892	2.00068	DIFF	1.52303	NO	0.761257	NO	37.3471	1.27585	NO	0.664646	NO	0.520942	NO	AT4G10270	wound-responsive family protein, similar to wound induced protein (GI:19320) (Lycopersicon esculentum)	32	32.01	36	36.25	36.25.16	36.25.16.08	70	70.26	70.26.03
Ta.25518.1.S1_at	Unclassified	16.862	0.675431	NO	0.718589	NO	1.0639	NO	25.473	0.543469	NO	0.550709	NO	1.01332	NO	10.5046	1.65668	NO	3.13544	DIFF	1.89261	NO	AT1G74190	leucine-rich repeat family protein, contains leucine rich-repeat (LRR) domains Pfam:PF00560, INTERPRO:IPR001611; contains similar	16	16.01	30
Ta.25528.1.S1_at	Cluster 03	93.4856	1.44764	NO	2.26485	DIFF	1.56451	NO	125.113	1.63678	NO	2.23241	DIFF	1.3639	NO	129.683	1.43147	NO	2.05026	DIFF	1.43228	NO	AT1G11720	Encodes a starch synthase that in addition to its role in starch biosynthesis also has a negative regulatory function in the biosyn	1	1.05	1.05.02	1.05.03	01.05.03.04	01.05.03.04.04	70	70.26	70.26.03
Ta.25528.2.S1_at	Unclassified	36.3463	1.67579	NO	3.00512	DIFF	1.79326	NO	59.9816	1.74572	NO	3.19676	DIFF	1.83119	NO	61.536	1.66955	NO	2.05143	DIFF	1.22873	NO	AT1G11720	Encodes a starch synthase that in addition to its role in starch biosynthesis also has a negative regulatory function in the biosyn	1	1.05	1.05.02	1.05.03	01.05.03.04	01.05.03.04.04	70	70.26	70.26.03
Ta.25542.1.S1_at	Cluster 11	46.9903	0.55265	NO	0.589989	NO	1.06756	NO	62.5803	0.390987	DIFF	0.346482	NO	0.886174	NO	70.1454	0.595432	NO	0.478754	NO	0.804045	NO	AT3G53380	lectin protein kinase family protein, contains Pfam domains, PF00069: Protein kinase domain, PF00138: Legume lectins alpha domain	01	01.04	14	14.07	14.07.03	16	16.13
Ta.25588.3.S1_at	Unclassified	23.9613	1.25429	NO	0.951856	NO	0.758882	NO	32.1583	0.593715	NO	0.803878	NO	1.35398	NO	37.9023	0.969332	NO	0.466499	DIFF	0.481258	DIFF
Ta.25590.3.S1_a_at	Cluster 01	205.484	1.73447	NO	2.06843	DIFF	1.19255	NO	223.889	1.25581	NO	1.61649	NO	1.2872	NO	525.211	1.19482	NO	1.49149	NO	1.2483	NO	AT1G22850	expressed protein	70	70.26	70.26.03
Ta.25596.2.S1_at	Cluster 18	93.5686	0.992725	NO	1.48035	NO	1.49119	NO	99.6705	1.10918	NO	1.58036	NO	1.42479	NO	93.1013	1.26734	NO	2.19972	DIFF	1.73569	NO	AT3G24503	aldehyde dehydrogenase (ALDH1a), identical to aldehyde dehydrogenase ALDH1a (Arabidopsis thaliana) gi:20530143:gb:AAM27004	01	01.05	01.07	01.20	01.20.35	01.20.35.01
Ta.25596.3.A1_a_at	Cluster 03	195.019	1.21227	NO	1.6622	NO	1.37114	NO	200.346	1.35474	NO	1.79267	NO	1.32326	NO	229.466	1.34474	NO	2.78836	DIFF	2.07354	DIFF	AT3G24503	aldehyde dehydrogenase (ALDH1a), identical to aldehyde dehydrogenase ALDH1a (Arabidopsis thaliana) gi:20530143:gb:AAM27004	01	01.05	01.07	01.20	01.20.35	01.20.35.01
Ta.25596.3.A1_x_at	Cluster 07	36.9882	1.19375	NO	1.61104	NO	1.34956	NO	42.5508	1.30321	NO	1.55653	NO	1.19438	NO	51.5087	1.27109	NO	2.29955	DIFF	1.80912	NO	AT3G24503	aldehyde dehydrogenase (ALDH1a), identical to aldehyde dehydrogenase ALDH1a (Arabidopsis thaliana) gi:20530143:gb:AAM27004	01	01.05	01.07	01.20	01.20.35	01.20.35.01
Ta.25598.1.A1_at	Cluster 01	60.2967	1.63189	NO	1.97283	NO	1.20892	NO	48.1201	1.73234	NO	2.36272	DIFF	1.36389	NO	171.592	1.29781	NO	1.51452	NO	1.16698	NO	AT5G22830	magnesium transporter CorA-like family protein, weak similarity to SP:Q01926 RNA splicing protein MRS2, mitochondrial precursor	20	20.01	20.01.01	20.01.01.01
Ta.2560.1.A1_s_at	Unclassified	26.4602	0.589779	NO	0.396317	NO	0.671975	NO	26.7923	0.354963	NO	0.377283	DIFF	1.06288	NO	18.9605	0.73445	NO	0.570907	NO	0.777327	NO	AT1G07780	phosphoribosylanthranilate isomerase 1 (PAI1), identical to gi:619751	1	1.01	1.01.09	01.01.09.06	01.01.09.06.01	70	70.26	70.26.03
Ta.2560.1.A1_x_at	Cluster 11	58.1664	0.759394	NO	0.612802	NO	0.806961	NO	74.5336	0.411263	DIFF	0.449246	DIFF	1.09236	NO	96.5229	0.815868	NO	0.630955	NO	0.773355	NO	AT5G05590	phosphoribosylanthranilate isomerase 2 (PAI2), identical to gi:619747	01	01.01	01.01.09	01.01.09.06	01.01.09.06.01	70	70.26	70.26.03
Ta.25600.1.S1_x_at	Cluster 01	564.783	2.08365	NO	2.69788	NO	1.29479	NO	483.549	1.60561	NO	2.76895	DIFF	1.72454	NO	1321.28	1.44831	NO	1.54016	NO	1.06342	NO	AT1G15820	chlorophyll A-B binding protein, chloroplast (LHCB6), nearly identical to Lhcb6 protein (Arabidopsis thaliana) GI:4741960; contains	2	2.3
Ta.25609.1.S1_at	Cluster 21	41.6969	3.78768	DIFF	8.32341	DIFF	2.19749	NO	33.9565	0.845098	NO	3.63115	NO	4.29673	NO	596.013	0.916978	NO	1.12108	NO	1.22258	NO	AT5G58380	CBL-interacting protein kinase 10 (CIPK10), identical to CBL-interacting protein kinase 10 (Arabidopsis thaliana)	01	01.04	14	14.07	14.07.03	30
Ta.25624.1.A1_at	Cluster 02	109.296	1.85477	NO	1.99826	DIFF	1.07736	NO	141.769	1.52772	NO	1.81927	NO	1.19084	NO	41.7471	0.938052	NO	0.808167	NO	0.861537	NO	AT4G21540	similar to ceramide kinase-related [Arabidopsis thaliana] (TAIR:At5g51290.1); similar to putative sphingosine	01	01.04	01.06	01.06.02	01.06.02.02	18	18.02	18.02.01	18.02.01.01	18.02.01.01.05	70	70.26	70.26.03
Ta.25647.1.A1_at	Cluster 23	19.5576	0.845588	NO	0.728812	NO	0.8619	NO	19.7779	0.776619	NO	0.710311	NO	0.914619	NO	28.4719	0.736006	NO	0.425148	DIFF	0.577642	NO	AT3G62160	transferase family protein, low similarity to Taxus cuspidata transferases: 10-deacetylbaccatin III-10-O-acetyl transferase	99
Ta.25701.1.A1_at	Cluster 08	56.4246	0.415157	NO	0.202335	DIFF	0.487371	NO	115.073	0.355956	NO	0.14942	DIFF	0.419771	NO	9.09058	0.994981	NO	0.981296	NO	0.986245	NO	AT2G45140	vesicle-associated membrane protein, putative / VAMP, putative, similar to VAP27 GI:6688926 (Nicotiana plumbaginifolia)	99
Ta.25734.1.A1_at	Cluster 05	17.4382	0.924595	NO	1.0166	NO	1.09951	NO	16.0703	0.859638	NO	0.793978	NO	0.92362	NO	69.7805	0.653121	NO	0.472014	DIFF	0.722706	NO	AT1G07220	expressed protein	70	70.16
Ta.25747.1.A1_at	Cluster 22	139.271	0.459186	NO	0.292474	DIFF	0.636941	NO	111.753	0.513107	NO	0.359671	NO	0.700966	NO	99.7026	1.19137	NO	0.781753	NO	0.65618	NO	AT5G02060	integral membrane protein, putative, contains 4 transmembrane domains; similar to hypothetical proteins - Arabidopsis thaliana; conta	99
Ta.25755.1.A1_at	Cluster 11	779.592	0.388117	NO	0.160095	NO	0.412492	NO	997.047	0.267624	NO	0.145215	NO	0.54261	NO	2811.57	0.312791	NO	0.11101	DIFF	0.354902	NO	AT1G01480	1-aminocyclopropane-1-carboxylate synthase 2 / ACC synthase 2 (ACS2) (ACC1), identical to	1	1.01	1.01.06	01.01.06.05	1.05	1.05.13	01.05.13.01	1.2	1.20.23
Ta.25755.2.A1_x_at	Cluster 11	21.2221	0.674968	NO	0.621108	NO	0.920204	NO	26.6013	0.513764	NO	0.413701	DIFF	0.805236	NO	96.5653	0.280194	NO	0.163426	NO	0.583261	NO
Ta.25757.1.A1_at	Unclassified	892.346	1.19936	NO	0.886573	NO	0.739203	NO	826.895	0.942408	NO	0.580046	NO	0.615493	NO	1403.22	0.393643	NO	0.211864	DIFF	0.538213	NO	AT5G23240	DNAJ heat shock N-terminal domain-containing protein, low similarity to SP:O34136 Chaperone protein dnaJ (40 kDa heat shock chapero	14	14.01	16	16.01	70	70.26	70.26.03
Ta.25763.1.S1_at	Unclassified	214.886	0.825399	NO	1.13578	NO	1.37603	NO	142.589	1.05589	NO	1.22838	NO	1.16336	NO	57.8765	0.397347	NO	1.37953	NO	3.47185	DIFF	AT5G05600	oxidoreductase, 2OG-Fe(II) oxygenase family protein, similar to flavonol synthase (Citrus unshiu)(gi:4126403), leucoanthocyanidin	01	01.20	01.20.37	01.20.37.05	16	16.17	16.17.09
Ta.25778.1.S1_at	Cluster 07	16.7268	1.29336	NO	2.03709	DIFF	1.57504	NO	18.807	1.25101	NO	1.45845	NO	1.16582	NO	31.3244	1.20576	NO	2.49214	DIFF	2.06686	NO
Ta.25800.1.A1_x_at	Unclassified	65.9693	0.689489	NO	0.452752	DIFF	0.656649	NO	46.0908	0.949056	NO	0.78114	NO	0.823071	NO	32.4419	0.850919	NO	0.912588	NO	1.07247	NO	AT4G28530	no apical meristem (NAM) family protein, contains Pfam PF02365: No apical meristem (NAM) domain; No apical meristem gene (NAM),	11	11.02	11.02.03	11.02.03.04	41
Ta.25823.1.A1_at	Unclassified	10.0089	0.782682	NO	0.784636	NO	1.0025	NO	14.1847	0.718645	NO	0.626784	NO	0.872175	NO	29.1039	0.557932	NO	0.334573	DIFF	0.599666	NO	AT1G53500	NAD-dependent epimerase/dehydratase family protein, low similarity to dTDP-D-glucose-4,6-dehydratase from Aneurinibacillus	1	1.05	1.05.03	47	47.02	47.02.01	47.02.01.05
Ta.25828.1.A1_at	Cluster 01	91.2843	1.82719	NO	3.57806	DIFF	1.95823	NO	85.0248	1.36536	NO	3.29315	DIFF	2.41192	DIFF	818.57	1.1859	NO	0.757917	NO	0.639108	NO
Ta.25836.1.S1_at	Cluster 01	250.386	2.34223	NO	3.19285	NO	1.36317	NO	203.003	2.1096	DIFF	4.07155	DIFF	1.93001	NO	583.494	1.72099	NO	2.5536	DIFF	1.4838	NO	AT1G53210	sodium/calcium exchanger family protein / calcium-binding EF hand family protein, contains Pfam profiles: PF01699 sodium/calcium	16	16.17	16.17.01
Ta.2586.3.S1_a_at	Unclassified	801.327	2.19492	DIFF	2.15986	DIFF	0.984028	NO	1122.06	1.74284	NO	1.34389	NO	0.771093	NO	968.17	0.843198	NO	1.09416	NO	1.29763	NO	AT4G10850	nodulin MtN3 family protein, similar to MtN3 GI:1619602 (root nodule development) from (Medicago truncatula)	99
Ta.25890.1.S1_at	Unclassified	567.318	0.781784	NO	0.521129	NO	0.666589	NO	368.541	1.00937	NO	0.985968	NO	0.976813	NO	590.51	0.613578	NO	0.205216	DIFF	0.334457	DIFF	AT1G59940	two-component responsive regulator / response regulator 3 (ARR3), identical to response regulator 3 GI:3953595 from (Arabidopsis	11	11.02	11.02.03	11.02.03.04	30	30.01	30.01.05	30.01.05.07	30.01.09	30.01.09.08	34	34.11	34.11.03	34.11.11	36	36.2	36.20.18	36.20.18.04	40	40.02	40.02.03	40.02.03.01
Ta.25901.1.A1_at	Unclassified	10.3087	1.65558	NO	2.62938	DIFF	1.58819	NO	11.0563	1.06289	NO	1.53049	NO	1.43994	NO	9.7213	1.06177	NO	1.0256	NO	0.965931	NO	AT1G69740	porphobilinogen synthase, putative / delta-aminolevulinic acid dehydratase, putative, similar to delta-aminolevulinic acid	1	1.2	1.20.19	01.20.19.01	70	70.26	70.26.03
Ta.25901.1.A1_x_at	Unclassified	10.1451	1.65611	NO	2.37843	DIFF	1.43615	NO	11.2197	0.952746	NO	1.5537	NO	1.63076	NO	14.0005	1.04686	NO	1.1063	NO	1.05679	NO	AT1G69740	porphobilinogen synthase, putative / delta-aminolevulinic acid dehydratase, putative, similar to delta-aminolevulinic acid	1	1.2	1.20.19	01.20.19.01	70	70.26	70.26.03
Ta.25906.1.A1_at	Cluster 16	26.3906	1.18939	NO	1.89909	NO	1.59669	NO	22.7637	1.9864	NO	2.93706	DIFF	1.47858	NO	25.2522	0.858888	NO	1.31067	NO	1.52601	NO	AT1G20180	similar to expressed protein [Arabidopsis thaliana] (TAIR:At3g49070.1); similar to Hypothetical protein [Oryza sativa]	99
Ta.25919.1.S1_at	Unclassified	86.2076	0.93364	NO	1.98262	NO	2.12354	NO	82.3582	1.54015	NO	3.42167	DIFF	2.22165	NO	561.724	1.17484	NO	1.07713	NO	0.916837	NO	AT5G59780	myb family transcription factor (MYB59), contains PFAM profile: myb DNA binding domain PF00249	10	10.01	10.01.09	10.01.09.05	11	11.02	11.02.03	11.02.03.04	16	16.03	16.03.01	32	32.01	32.01.03	34	34.11	34.11.03	34.11.03.13	36	36.20	36.20.18	36.20.18.01	36.20.18.02	36.20.18.99	42
Ta.25959.1.A1_at	Unclassified	18.5314	0.723314	NO	0.486788	DIFF	0.672997	NO	14.9074	0.917414	NO	0.790256	NO	0.861396	NO	24.6798	0.729776	NO	0.473199	DIFF	0.648418	NO
Ta.25964.1.A1_at	Unclassified	118.323	0.202154	NO	0.174649	DIFF	0.86394	NO	32.3096	0.8721	NO	0.713892	NO	0.81859	NO	29.8267	0.486155	NO	0.855582	NO	1.7599	NO	AT2G36530	enolase, identical to SWISS-PROT:P25696 enolase (EC 4.2.1.11) (2-phosphoglycerate dehydratase)(2-phospho-D- glycerate	1	1.05	1.05.07	32	32.01	32.01.06	34	34.11	34.11.01	34.11.09	70	70.03	70.1	70.16
Ta.25977.1.A1_at	Cluster 15	243.535	0.7749	NO	0.422257	NO	0.544918	NO	223.513	0.670934	NO	0.648065	NO	0.965914	NO	316.164	0.927459	NO	0.419209	DIFF	0.451997	DIFF	AT5G08120	myosin heavy chain-related, identical to myosin heavy chain-like protein GI:1732515 from (Arabidopsis thaliana)	99
Ta.25987.1.A1_at	Unclassified	38.8638	1.12117	NO	1.3844	NO	1.23478	NO	42.5324	1.43382	NO	2.14408	DIFF	1.49537	NO	52.0782	1.39596	NO	1.5859	NO	1.13607	NO	AT4G10030	hydrolase, alpha/beta fold family protein, contains Pfam profile PF00561: hydrolase, alpha/beta fold family	70	70.26	70.26.03
Ta.25989.1.A1_at	Cluster 15	138.461	0.778883	NO	0.429718	NO	0.55171	NO	124.465	1.01502	NO	0.89117	NO	0.87798	NO	140.446	1.26394	NO	0.470955	DIFF	0.37261	DIFF	AT3G25690	hydroxyproline-rich glycoprotein family protein, Common family members: At4g18570, At4g04980, At5g61090 (Arabidopsis thaliana);	99
Ta.25990.1.A1_at	Unclassified	29.3749	0.604432	NO	0.794758	NO	1.31488	NO	29.0811	1.28524	NO	0.977441	NO	0.760511	NO	22.3962	0.779824	NO	0.496029	DIFF	0.636078	NO	AT2G02000	glutamate decarboxylase, putative, strong similarity to glutamate decarboxylase (Nicotiana tabacum) GI:21327029	1	1.01	1.01.03	01.01.03.02	1.05	16	16.01
Ta.26019.1.S1_at	Cluster 19	58.7801	0.703448	NO	0.484644	DIFF	0.688955	NO	46.3589	0.655667	NO	0.93278	NO	1.42264	NO	76.7975	1.76297	NO	0.781177	NO	0.443102	NO	AT1G16610	arginine/serine-rich protein, putative (SR45), similar to arginine/serine-rich protein GI:6601502 from	11	11.04	11.04.03	11.04.03.01	16	16.01	16.03	16.03.03	70	70.1	70.10.06	70.10.09
Ta.26049.1.S1_a_at	Cluster 12	64.3671	4.86884	NO	9.37557	NO	1.92563	NO	29.241	3.14684	DIFF	11.0889	DIFF	3.52382	NO	210.605	1.56359	NO	4.47697	DIFF	2.86326	NO	AT4G38620	myb family transcription factor (MYB4), contains Pfam profile: PF00249 myb-like DNA-binding domain	11	11.02	11.02.03	11.02.03.04	11.02.03.04.03	32	32.01	32.01.03	34	34.11	34.11.01	34.11.03	34.11.03.13	36	36.20	36.20.18	36.20.18.01	36.20.18.02	36.20.18.05	36.20.18.99	70	70.10
Ta.26050.1.S1_at	Cluster 19	99.3574	0.871099	NO	0.632566	NO	0.726171	NO	72.5699	0.991431	NO	1.12721	NO	1.13695	NO	315.031	1.3604	NO	0.305707	DIFF	0.224718	DIFF	AT3G61750	auxin-responsive protein -related, similar to auxin-induced protein AIR12 GI:11357190 (Arabidopsis thaliana);	01	01.20	01.20.35	01.20.35.03
Ta.26051.1.A1_at	Unclassified	191.244	1.2258	NO	0.637519	NO	0.520084	NO	160.759	1.12112	NO	0.414838	NO	0.370021	NO	547.95	0.463877	NO	0.0851298	DIFF	0.183518	NO	AT1G78160	pumilio/Puf RNA-binding domain-containing protein, contains Pfam profile: PF00806 Pumilio-family RNA binding domains (aka PUM-HD,	16	16.03	16.03.03	70	70.26	70.26.03
Ta.26152.1.A1_s_at	Unclassified	73.4563	0.795124	NO	0.784234	NO	0.986304	NO	82.6757	0.948286	NO	0.886341	NO	0.934677	NO	65.6866	1.01212	NO	2.19357	DIFF	2.1673	DIFF	AT3G59140	ABC transporter family protein, putative multi resistance protein mrp - Arabidopsis thaliana, EMBL:ATMRPPROT	01	01.04	16	16.19	16.19.03	20
Ta.26177.2.S1_a_at	Cluster 07	106.635	2.06053	NO	3.21395	NO	1.55977	NO	136.458	1.66554	NO	2.73287	DIFF	1.64083	NO	279.448	1.44555	NO	3.09749	DIFF	2.14277	DIFF	AT2G41190	amino acid transporter family protein, low similarity to vesicular GABA transporter (Rattus norvegicus) GI:2587061; belongs to	20	20.01	20.01.07
Ta.26178.1.A1_at	Cluster 16	63.7195	1.27651	NO	1.61804	NO	1.26755	NO	60.5978	1.3886	NO	2.10012	DIFF	1.5124	NO	61.665	1.20221	NO	1.20031	NO	0.998419	NO	AT2G45600	expressed protein, low similarity to PrMC3 (Pinus radiata) GI:5487873	99
Ta.26201.1.S1_at	Unclassified	158.71	3.34598	DIFF	3.00319	NO	0.897551	NO	141.268	2.96196	DIFF	3.21046	DIFF	1.0839	NO	223.178	1.80797	NO	3.31953	DIFF	1.83605	NO	AT1G72770	protein phosphatase 2C P2C-HA / PP2C P2C-HA (P2C-HA), identical to protein phosphatase 2C (AtP2C-HA) GB:AJ003119 (Arabidopsis	1	1.04	14	14.07	14.07.03	16	16.01	18	18.01	18.01.01	18.02
Ta.26215.1.S1_at	Cluster 21	32.7634	1.70237	NO	2.9429	NO	1.72871	NO	11.5953	1.70928	NO	2.31121	DIFF	1.35215	NO	62.0332	1.10037	NO	1.8981	NO	1.72496	NO	AT1G71692	MADS-box protein (AGL12), identical to GB:AAC49085 GI:862650 from (Arabidopsis thaliana) (Plant Cell 7 (8), 1259-1269	10	10.01	10.01.09	10.01.09.05	11	11.02	11.02.03	11.02.03.04	42	42.1	42.10.03	70	70.1	70.16
Ta.26233.1.A1_at	Unclassified	11.4277	1.38348	NO	1.75903	NO	1.27145	NO	13.1215	1.04955	NO	1.35363	NO	1.28972	NO	11.4793	1.1653	NO	2.08757	DIFF	1.79144	NO	AT3G49070	expressed protein, similar to At14a (GI:11994571 and GI:11994573) (Arabidopsis thaliana)	14	14.07	14.07.01
Ta.26255.1.S1_at	Unclassified	76.7981	0.840025	NO	0.365929	NO	0.435617	NO	55.982	0.596355	NO	0.423771	NO	0.710601	NO	105.329	1.29727	NO	0.348966	NO	0.269001	DIFF	AT5G64030	dehydration-responsive protein-related, similar to early-responsive to dehydration stress ERD3 protein (Arabidopsis thaliana)	70	70.16
Ta.26280.1.S1_at	Cluster 02	32.8391	2.41937	NO	2.75514	DIFF	1.13878	NO	42.2687	1.67117	NO	2.58944	DIFF	1.54947	NO	6.43156	1.34524	NO	1.41824	NO	1.05426	NO	AT1G64110	AAA-type ATPase family protein, contains Pfam domain, PF00004: ATPase, AAA family	1	1.04	16	16.19	16.19.03
Ta.26286.1.S1_a_at	Unclassified	98.7463	0.681782	NO	0.774322	NO	1.13573	NO	92.6134	0.977865	NO	1.38356	NO	1.41488	NO	87.7322	0.843565	NO	1.75862	NO	2.08475	DIFF	AT1G11190	bifunctional nuclease (BFN1), identical to bifunctional nuclease bfn1 (Arabidopsis thaliana) gi:4099831:gb:AAD00693	1	1.03	1.03.01	01.03.01.01	1.03.04	01.03.04.01	1.03.16	01.03.16.03	10	10.01	16	16.03
Ta.26360.1.A1_at	Cluster 10	289.486	0.609624	NO	0.480566	DIFF	0.788299	NO	234.395	0.747713	NO	0.613566	NO	0.82059	NO	244.765	0.548483	NO	0.42945	DIFF	0.782979	NO
Ta.26360.2.S1_at	Cluster 10	48.2664	0.67384	NO	0.511874	NO	0.759637	NO	44.5757	0.753984	NO	0.630901	NO	0.836757	NO	42.9477	0.455296	NO	0.340234	DIFF	0.74728	NO
Ta.2638.1.S1_at	Cluster 01	30.5666	3.63756	NO	11.2049	NO	3.08034	NO	10.8759	3.46373	NO	12.9798	NO	3.74734	NO	89.9051	3.98334	NO	16.5804	DIFF	4.16244	DIFF	AT5G66400	dehydrin (RAB18), nearly identical to SP:P30185 Dehydrin Rab18 {Arabidopsis thaliana}	32	32.01	32.01.06	34	34.11	34.11.03	34.11.03.12	34.11.09	36	36.20	36.20.18	36.20.18.05
Ta.2655.3.S1_x_at	Unclassified	1306.52	0.905266	NO	1.36395	NO	1.50669	NO	1368.05	0.976522	NO	1.09195	NO	1.1182	NO	1006.22	1.26073	NO	2.04677	DIFF	1.62349	NO
Ta.2657.1.S1_x_at	Unclassified	1049.27	0.582007	NO	0.442908	NO	0.761002	NO	922.135	0.657636	NO	0.704545	NO	1.07133	NO	530.114	1.26759	NO	0.534338	NO	0.421539	DIFF	AT5G15490	UDP-glucose 6-dehydrogenase, putative, very strong similarity to SP:Q96558 UDP-glucose 6-dehydrogenase (EC 1.1.1.22)	01	01.05	01.05.02	01.05.02.01	01.07	20	20.01	20.01.15
Ta.2659.1.S1_at	Unclassified	112.691	0.830492	NO	0.42298	DIFF	0.509312	NO	66.2971	1.02563	NO	0.58282	NO	0.568258	NO	22.3262	1.32316	NO	1.70148	NO	1.28592	NO	AT4G37980	mannitol dehydrogenase, putative (ELI3-1), identical to GI:16267	16	16.17	16.17.09	34	34.11	34.11.10	40	40.10	40.10.02	40.10.02.01
Ta.26797.1.A1_at	Unclassified	35.555	1.86748	NO	3.28029	DIFF	1.75654	NO	37.4043	2.23263	DIFF	4.04788	DIFF	1.81305	NO	57.8063	1.3929	NO	1.17055	NO	0.840371	NO
Ta.26907.1.S1_at	Unclassified	9.88557	1.04965	NO	1.2348	NO	1.1764	NO	9.42214	1.23491	NO	1.10985	NO	0.898729	NO	3417.82	0.585877	NO	0.2326	DIFF	0.397012	NO	AT1G14220	ribonuclease T2 family protein, contains similarity to S-like ribonuclease PD1 GI:9957752 from (Prunus dulcis); contains ribonuclea	1	1.03	1.03.16	14	14.07	14.07.01
Ta.26928.1.S1_a_at	Unclassified	241.937	1.30979	NO	0.891007	NO	0.680268	NO	498.809	0.937976	NO	0.503626	NO	0.536928	NO	1480.67	0.797629	NO	0.281241	DIFF	0.352596	DIFF	AT1G55120	beta-fructosidase, putative / beta-fructofuranosidase, putative, similar to beta-fructofuranosidase GI:402740	1	1.05	1.05.02
Ta.26928.1.S1_x_at	Cluster 05	166.809	1.28272	NO	0.852063	NO	0.664264	NO	312.561	0.842315	NO	0.571272	NO	0.678217	NO	845.493	0.84725	NO	0.348031	DIFF	0.410777	DIFF	AT1G55120	beta-fructosidase, putative / beta-fructofuranosidase, putative, similar to beta-fructofuranosidase GI:402740	1	1.05	1.05.02
Ta.26928.2.S1_x_at	Cluster 05	104.482	1.25726	NO	0.844835	NO	0.671967	NO	204.169	0.825495	NO	0.521113	NO	0.631274	NO	695.463	0.784677	NO	0.266406	DIFF	0.33951	DIFF	AT1G55120	beta-fructosidase, putative / beta-fructofuranosidase, putative, similar to beta-fructofuranosidase GI:402740	1	1.05	1.05.02
Ta.26928.3.S1_x_at	Cluster 05	22.2363	1.31862	NO	0.841892	NO	0.638464	NO	39.9503	0.980964	NO	0.673309	NO	0.686375	NO	138.48	0.627617	NO	0.272714	DIFF	0.434523	DIFF	AT3G13790	beta-fructosidase (BFRUCT1) / beta-fructofuranosidase / cell wall invertase, identical to beta-fructofuranosidase	01	01.05	01.05.02	32	32.01	36	36.25	36.25.16	36.25.16.08
Ta.26970.1.A1_at	Cluster 01	56.8801	2.14339	NO	2.24811	DIFF	1.04886	NO	44.6567	1.48715	NO	2.0941	NO	1.40813	NO	636.247	0.882522	NO	1.11372	NO	1.26198	NO	AT4G27250	dihydroflavonol 4-reductase family / dihydrokaempferol 4-reductase family, similar to dihydrokaempferol 4-reductase,	01	01.20	01.20.35	01.20.35.01	01.20.35.01.03
Ta.26981.2.S1_a_at	Cluster 10	319.695	0.462849	DIFF	0.296681	DIFF	0.640988	NO	295.113	0.763703	NO	0.505086	NO	0.661364	NO	195.835	0.470891	NO	0.286446	DIFF	0.608308	NO	AT3G15680	zinc finger (Ran-binding) family protein, contains Pfam domain, PF00641: Zn-finger in Ran binding protein and others	16	70	70.16
Ta.26983.1.A1_at	Unclassified	33.7882	0.330859	NO	1.62047	NO	4.89778	NO	205.915	0.232291	NO	0.249334	DIFF	1.07337	NO	7.29959	1.09395	NO	0.992397	NO	0.907167	NO	AT3G12500	basic endochitinase, identical to basic endochitinase precursor SP:P19171 from (Arabidopsis thaliana)	01	01.05	01.05.03	01.05.03.03	01.05.03.03.07	32	32.05	34	34.11	34.11.10	36	36.20	36.20.16	36.20.16.03
Ta.26987.1.A1_at	Unclassified	92.033	4.12748	NO	4.55208	DIFF	1.10287	NO	79.2348	2.65494	DIFF	4.81247	DIFF	1.81265	NO	202.936	1.13925	NO	1.51347	NO	1.32848	NO	AT4G01070	the glycosyltransferase (UGT72B1) is involved in metabolizing xenobiotica (chloroaniline and chlorophenole). Comparison between	01	01.05	01.05.02	01.05.02.01	32	32.10	34	34.11	34.11.03
Ta.26997.1.S1_at	Cluster 16	82.9167	1.17995	NO	7.31649	DIFF	6.20067	DIFF	147.464	3.48412	DIFF	14.4061	DIFF	4.1348	NO	32.0106	3.11598	NO	4.1663	DIFF	1.33708	NO	AT3G22840	chlorophyll A-B binding family protein / early light-induced protein (ELIP), identical to early light-induced protein; ELIP	32	32.01	32.01.06	34	34.11	34.11.09	70	70.26	70.26.03
Ta.27013.1.S1_at	Cluster 03	45.8471	1.41279	NO	2.48282	DIFF	1.75738	NO	73.5303	1.15461	NO	2.16109	DIFF	1.8717	NO	94.8684	1.27765	NO	2.01731	NO	1.57891	NO	AT5G52660	myb family transcription factor, contains PFAM profile: PF00249 myb-like DNA-binding domain	10	10.01	10.01.09	10.01.09.05	11	11.02	11.02.03	11.02.03.04	16	16.03	16.03.01	32	32.01	32.01.03	34	34.11	34.11.03	34.11.03.13	36	36.20	36.20.18	36.20.18.02	36.20.18.05	36.20.18.99	42
Ta.2702.1.S1_at	Cluster 17	767.921	0.773377	NO	0.55482	NO	0.717399	NO	939.032	0.539189	NO	0.421782	DIFF	0.782252	NO	688.29	0.651926	NO	0.543942	NO	0.834361	NO	AT5G23670	similar to serine C-palmitoyltransferase, putative [Arabidopsis thaliana] (TAIR:At3g48780.1); similar to putative serine	01	01.06	01.06.02	01.06.02.01	01.06.02.03	70	70.07
Ta.27054.1.S1_at	Unclassified	123.703	0.499195	NO	0.784956	NO	1.57244	NO	50.607	1.95652	NO	1.8849	NO	0.963393	NO	22.2923	1.30615	NO	2.06708	DIFF	1.58258	NO	AT4G10500	oxidoreductase, 2OG-Fe(II) oxygenase family protein, similar to hyoscyamine 6 beta-hydroxylase (Atropa belladona)(GI:4996123);	01	01.20	70	70.26	70.26.03
Ta.2706.1.S1_a_at	Cluster 04	1622.32	0.639179	NO	0.368595	DIFF	0.576669	NO	1493.49	0.640939	NO	0.388758	DIFF	0.606544	NO	633.487	0.490819	NO	0.477102	DIFF	0.972054	NO	AT5G03630	monodehydroascorbate reductase, putative, monodehydroascorbate reductase (NADH), cucumber, PIR:JU0182	01	01.07	20	20.01	20.01.15	70	70.03
Ta.27062.1.S1_at	Cluster 05	16.8423	0.882434	NO	1.17395	NO	1.33036	NO	17.3707	0.981303	NO	0.94749	NO	0.965543	NO	70.1244	0.583901	NO	0.430841	DIFF	0.737867	NO	AT5G19040	adenylate isopentenyltransferase 5 / cytokinin synthase (IPT5), identical to adenylate isopentenyltransferase (IPT5)	01	01.05	01.05.05	70	70.16
Ta.2709.1.S1_s_at	Unclassified	18.652	0.378003	NO	28.3441	NO	74.9838	NO	12.3404	7.78517	NO	40.9896	NO	5.26509	NO	8.55057	1.10321	NO	2.14899	DIFF	1.94794	NO	AT2G02130	plant defensin-fusion protein, putative (PDF2.3), plant defensin protein family member, personal communication, Bart Thomma	18	18.02	18.02.01	18.02.01.02	18.02.01.02.03	32	32.05
Ta.27094.1.S1_at	Cluster 03	267.453	1.40759	NO	2.95591	DIFF	2.09998	NO	208.084	2.37967	DIFF	4.40582	DIFF	1.85144	NO	667.736	1.20935	NO	1.97895	DIFF	1.63638	NO	AT1G06040	zinc finger (B-box type) family protein / salt-tolerance protein (STO), identical to SP:Q96288 Salt-tolerance protein (Arabidopsis	11	11.02	11.02.03	11.02.03.04	16	16.01	16.03	16.03.01	16.17	16.17.09	32	32.01	32.01.03	34	34.11	34.11.03	34.11.03.13
Ta.2710.1.A1_at	Unclassified	121.816	1.78799	NO	2.07308	DIFF	1.15944	NO	158.132	1.46249	NO	1.73667	NO	1.18748	NO	195.23	0.980734	NO	1.00696	NO	1.02674	NO	AT2G37150	zinc finger (C3HC4-type RING finger) family protein, contains Pfam profile: PF00097 zinc finger, C3HC4 type (RING finger)	16	16.01	16.17	16.17.09
Ta.27101.3.S1_at	Unclassified	485.293	0.812278	NO	0.511535	NO	0.629754	NO	535.008	0.299667	NO	0.23796	NO	0.794082	NO	269.383	1.83918	NO	0.352773	DIFF	0.19181	NO	AT5G10400	histone H3, identical to several histone H3 proteins, including Zea mays SP:P05203, Medicago sativa GI:166384, Encephalartos	16	16.03	16.03.01	42	42.10	42.10.03	70	70.10	70.10.03	70.26	70.26.03
Ta.2713.2.S1_a_at	Cluster 01	39.2737	1.94026	NO	2.08506	DIFF	1.07462	NO	25.5358	1.41234	NO	2.49343	DIFF	1.76546	NO	131.974	1.1938	NO	1.94135	NO	1.6262	NO	AT5G09820	similar to plastid-lipid associated protein PAP / fibrillin family protein [Arabidopsis thaliana] (TAIR:At3g26070.1); similar to	70	70.26	70.26.03
Ta.27201.1.S1_x_at	Cluster 12	168.58	1.7162	NO	2.09551	DIFF	1.22102	NO	191.862	1.26063	NO	1.46265	NO	1.16025	NO	293.163	1.13397	NO	1.40828	NO	1.2419	NO	AT5G13510	ribosomal protein L10 family protein, ribosomal protein L10- Nicotiana tabacum, EMBL:AB010879	12	12.01	12.01.01	12.04	16	16.01	70	70.03
Ta.2728.1.S1_at	Cluster 03	353.142	1.38385	NO	1.84257	NO	1.33148	NO	416.651	1.54915	NO	2.12893	DIFF	1.37426	NO	465.804	1.2307	NO	2.14081	DIFF	1.73951	NO	AT3G44880	Rieske (2Fe-2S) domain-containing protein, similar to lethal leaf-spot 1 from Zea mays (gi:1935909); contains Pfam PF00355 Rieske	16	16.21	16.21.08	34	34.11	34.11.10	36	36.20	36.20.16	40	40.10	41	41.03	41.03.08	47	47.02	47.02.01	47.02.01.03	70	70.26	70.26.03
Ta.2728.2.S1_a_at	Cluster 14	189.476	1.45286	NO	2.12582	DIFF	1.4632	NO	227.829	1.79666	NO	2.37824	DIFF	1.3237	NO	213.529	1.40174	NO	2.45963	DIFF	1.7547	NO	AT3G44880	Rieske (2Fe-2S) domain-containing protein, similar to lethal leaf-spot 1 from Zea mays (gi:1935909); contains Pfam PF00355 Rieske	16	16.21	16.21.08	34	34.11	34.11.10	36	36.20	36.20.16	40	40.10	41	41.03	41.03.08	47	47.02	47.02.01	47.02.01.03	70	70.26	70.26.03
Ta.27299.1.S1_x_at	Unclassified	67.6788	0.146826	DIFF	0.114534	DIFF	0.780068	NO	29.4394	0.383778	NO	0.233017	NO	0.607166	NO	16.1271	0.889983	NO	2.05365	NO	2.30751	NO	AT5G55450	protease inhibitor/seed storage/lipid transfer protein (LTP) family protein, contains Pfam protease inhibitor/seed storage/LTP fa	16	16.09	20	20.01	20.01.13
Ta.27314.1.S1_at	Unclassified	19.6542	0.523641	NO	0.443475	NO	0.846905	NO	82.0618	0.116013	NO	0.0838747	DIFF	0.722979	NO	10.7472	2.19112	NO	4.85848	DIFF	2.21734	NO	AT1G34210	somatic embryogenesis receptor-like kinase 2 (SERK2), nearly identical to somatic embryogenesis receptor-like kinase 2	1	1.04	41	41.03	41.03.01	41.03.01.01	43	43.02	43.02.17	43.02.17.01	43.02.17.01.01
Ta.27327.1.S1_x_at	Unclassified	15.7501	0.682028	NO	0.746169	NO	1.09405	NO	110.579	0.188099	NO	0.112897	NO	0.600199	NO	15.5848	2.14661	NO	8.63686	DIFF	4.02348	DIFF	AT2G14580	pathogenesis-related protein, putative, similar to SP:P33154 Pathogenesis-related protein 1 precursor (PR-1)	34	34.11	34.11.03	36	36.2	36.20.18	36.20.18.02	36.20.18.99	70	70.27	70.27.01
Ta.27329.1.S1_at	Unclassified	454.927	0.406191	NO	0.429447	DIFF	1.05725	NO	571.706	0.640727	NO	0.467086	NO	0.728993	NO	115.446	0.441814	NO	1.17537	NO	2.66033	DIFF	AT2G16120	mannitol transporter, putative, similar to mannitol transporter (Apium graveolens var. dulce) GI:12004316; contains Pfam	20	20.01	20.01.03	20.01.03.01
Ta.27333.2.S1_at	Cluster 03	1629.89	1.06979	NO	1.33829	NO	1.25098	NO	1389.97	1.59395	NO	1.83681	NO	1.15236	NO	1749.55	1.27463	NO	2.01009	DIFF	1.577	NO	AT4G11220	reticulon family protein (RTNLB2), similar to SP:Q64548 Reticulon 1 (Neuroendocrine-specific protein) {Rattus norvegicus};	70	70.07
Ta.27337.1.S1_at	Cluster 03	99.2784	0.950204	NO	1.81773	NO	1.91299	NO	89.334	1.1058	NO	2.4048	DIFF	2.17472	NO	108.993	1.51333	NO	2.55833	DIFF	1.69052	NO	AT5G52660	myb family transcription factor, contains PFAM profile: PF00249 myb-like DNA-binding domain	10	10.01	10.01.09	10.01.09.05	11	11.02	11.02.03	11.02.03.04	16	16.03	16.03.01	32	32.01	32.01.03	34	34.11	34.11.03	34.11.03.13	36	36.20	36.20.18	36.20.18.02	36.20.18.05	36.20.18.99	42
Ta.27343.1.S1_at	Unclassified	597.018	1.81816	NO	1.79617	NO	0.987908	NO	783.567	2.02033	DIFF	1.71358	NO	0.848165	NO	951.771	1.13843	NO	0.983022	NO	0.863486	NO	AT1G77380	amino acid carrier, putative / amino acid permease, putative, strong similarity to amino acid carrier GI:3293031 from	20	20.01	20.01.07
Ta.27370.1.S1_at	Unclassified	18.1739	1.11707	NO	0.742158	NO	0.664379	NO	15.7477	1.26389	NO	1.12174	NO	0.887529	NO	34.7567	1.04059	NO	0.397929	DIFF	0.382407	DIFF	AT1G01630	SEC14 cytosolic factor, putative / phosphoglyceride transfer protein, putative, contains Pfam PF00650 : CRAL/TRIO domain and PF03765	20	20.03
Ta.27412.1.S1_at	Cluster 04	125.861	0.564079	NO	0.44036	NO	0.78067	NO	164.671	0.353269	NO	0.225466	DIFF	0.638228	NO	21.1853	0.808178	NO	0.80586	NO	0.997133	NO	AT1G07780	phosphoribosylanthranilate isomerase 1 (PAI1), identical to gi:619751	1	1.01	1.01.09	01.01.09.06	01.01.09.06.01	70	70.26	70.26.03
Ta.27443.1.S1_at	Unclassified	195.209	0.373816	NO	0.354643	NO	0.948711	NO	250.873	0.398728	NO	0.326323	DIFF	0.81841	NO	130.247	0.966532	NO	2.63226	NO	2.72341	NO	AT3G13080	ABC transporter family protein, almost identical to MRP-like ABC transporter GI:2316016 from (Arabidopsis thaliana); contains Pfam	01	01.04	16	16.19	16.19.03	20	32	32.07	32.07.07	32.07.07.03
Ta.27455.1.S1_at	Cluster 17	24.4665	0.399153	NO	0.277987	DIFF	0.696444	NO	69.0474	0.163763	DIFF	0.133417	DIFF	0.814696	NO	44.1163	0.250078	NO	0.355235	NO	1.4205	NO	AT4G21390	S-locus lectin protein kinase family protein, contains Pfam profiles: PF00954 S-locus glycoprotein family, PF00069 protein kinase	01	01.04	14	14.07	14.07.03	16	16.13	16.13.01	18	18.01	18.01.01	18.02
Ta.27505.1.S1_x_at	Cluster 07	158.584	1.03218	NO	1.13582	NO	1.10041	NO	106.274	1.38952	NO	2.34907	DIFF	1.69056	NO	206.409	1.14014	NO	1.77608	NO	1.55777	NO	AT1G78510	solanesyl diphosphate synthase (SPS), identical to solanesyl diphosphate synthase (Arabidopsis thaliana) GI:19911233; contains	1	1.06	1.06.06	01.06.06.11
Ta.27554.1.S1_at	Unclassified	18.5775	1.388	NO	1.4094	NO	1.01542	NO	17.4824	1.14697	NO	1.17004	NO	1.02011	NO	17.5103	1.35306	NO	2.3885	DIFF	1.76525	NO	AT1G60600	Encodes a protein similar to 1,4-dihydroxy-2-naphthoic acid phytyltransferase involved in phylloquinone and	1	1.06	1.06.06	1.07	1.07.01	70	70.26	70.26.03
Ta.27561.1.S1_at	Unclassified	451.829	0.892367	NO	1.03314	NO	1.15775	NO	472.48	0.985435	NO	1.27149	NO	1.29028	NO	548.203	0.906952	NO	0.463271	DIFF	0.5108	NO	AT5G16760	Encodes a inositol 1,3,4-trisphosphate 5/6-kinase.	01	01.04	30	30.01	30.01.09	30.01.09.11
Ta.27570.1.S1_at	Unclassified	84.3139	1.13363	NO	1.13506	NO	1.00126	NO	91.7235	0.74697	NO	0.958169	NO	1.28274	NO	58.7111	1.36822	NO	2.60505	DIFF	1.90396	NO	AT3G50660	steroid 22-alpha-hydroxylase (CYP90B1) (DWF4), identical to gi:2935342	01	01.06	01.06.06	01.06.06.11	34	34.11	34.11.03	36	36.20	36.20.18	36.20.18.06	40	40.01	40.01.03	70	70.07
Ta.27646.1.S1_at	Cluster 12	2332.48	1.39826	NO	1.62727	NO	1.16379	NO	1722.57	1.52451	NO	2.03814	DIFF	1.33692	NO	2960.31	0.982812	NO	1.12857	NO	1.14831	NO	AT1G61520	chlorophyll A-B binding protein / LHCI type III (LHCA3.1), nearly identical to PSI type III chlorophyll a/b-binding protein GI:43	2	2.3	2.45	2.45.03
Ta.27649.1.S1_at	Unclassified	1432.65	0.92702	NO	0.650455	NO	0.701662	NO	1546.34	0.852066	NO	0.800904	NO	0.939955	NO	1311.48	1.22822	NO	0.6133	NO	0.499341	DIFF	AT5G05170	cellulose synthase, catalytic subunit (Ath-B), nearly identical to gi:2827143, cellulose synthase, catalytic subunit (Ath-B)	01	01.03	01.05	01.05.02	01.05.03	32	32.05	42	42.01	70	70.02
Ta.27657.11.S1_x_at	Unclassified	150.749	0.732133	NO	0.458663	NO	0.626474	NO	158.666	0.25776	NO	0.357369	NO	1.38644	NO	108.143	1.59544	NO	0.386857	DIFF	0.242477	NO	AT5G02560	histone H2A, putative, similar to histone H2A from Pisum sativum SP:P25470, Zea mays SP:P40280, Petroselinum crispum SP:P19177; conta	16	16.03	16.03.01	42	42.10	42.10.03	70	70.10	70.10.03
Ta.27657.14.S1_x_at	Unclassified	200.352	0.736532	NO	0.455317	NO	0.618191	NO	252.274	0.121656	NO	0.145157	NO	1.19318	NO	80.0564	2.05809	NO	0.283176	DIFF	0.137591	NO	AT5G02560	histone H2A, putative, similar to histone H2A from Pisum sativum SP:P25470, Zea mays SP:P40280, Petroselinum crispum SP:P19177; conta	16	16.03	16.03.01	42	42.10	42.10.03	70	70.10	70.10.03
Ta.27657.4.S1_x_at	Unclassified	517.282	0.888129	NO	0.546845	NO	0.615728	NO	572.458	0.315465	NO	0.304727	NO	0.965961	NO	146.504	2.45183	NO	0.429214	DIFF	0.175058	NO	AT5G02560	histone H2A, putative, similar to histone H2A from Pisum sativum SP:P25470, Zea mays SP:P40280, Petroselinum crispum SP:P19177; conta	16	16.03	16.03.01	42	42.10	42.10.03	70	70.10	70.10.03
Ta.27657.6.S1_x_at	Unclassified	410.817	0.73165	NO	0.477132	NO	0.652131	NO	427.742	0.272211	NO	0.223988	NO	0.822845	NO	180.066	1.95027	NO	0.338431	DIFF	0.17353	NO	AT5G02560	histone H2A, putative, similar to histone H2A from Pisum sativum SP:P25470, Zea mays SP:P40280, Petroselinum crispum SP:P19177; conta	16	16.03	16.03.01	42	42.10	42.10.03	70	70.10	70.10.03
Ta.27657.9.S1_at	Unclassified	238.79	0.774194	NO	0.499997	NO	0.645828	NO	265.795	0.280466	NO	0.303084	NO	1.08064	NO	72.01	1.63305	NO	0.397361	DIFF	0.243324	NO	AT5G02560	histone H2A, putative, similar to histone H2A from Pisum sativum SP:P25470, Zea mays SP:P40280, Petroselinum crispum SP:P19177; conta	16	16.03	16.03.01	42	42.10	42.10.03	70	70.10	70.10.03
Ta.27657.9.S1_x_at	Unclassified	242.784	0.769785	NO	0.468235	NO	0.608267	NO	250.014	0.279319	NO	0.294339	NO	1.05377	NO	67.666	1.71337	NO	0.338383	DIFF	0.197496	NO	AT5G02560	histone H2A, putative, similar to histone H2A from Pisum sativum SP:P25470, Zea mays SP:P40280, Petroselinum crispum SP:P19177; conta	16	16.03	16.03.01	42	42.10	42.10.03	70	70.10	70.10.03
Ta.27670.1.S1_s_at	Cluster 12	339.852	1.2589	NO	2.16359	DIFF	1.71863	NO	289.333	1.4375	NO	2.09942	DIFF	1.46047	NO	554.998	1.03446	NO	1.55527	NO	1.50346	NO	AT4G02920	expressed protein	99
Ta.27681.1.S1_a_at	Cluster 19	62.3273	0.977164	NO	0.886399	NO	0.907114	NO	78.0148	0.65139	NO	0.798921	NO	1.22649	NO	118.983	1.53848	NO	0.454146	DIFF	0.295191	NO	AT3G06860	fatty acid multifunctional protein (MFP2), identical to fatty acid multifunctional protein (AtMFP2) GB:AF123254 (gi:4337027) (Arabi	1	1.06	1.06.05	2	2.25	70	70.19
Ta.27695.1.S1_a_at	Cluster 05	61.6635	0.886379	NO	0.859066	NO	0.969185	NO	65.5903	0.956802	NO	0.718275	NO	0.750704	NO	535.475	0.517338	NO	0.268905	DIFF	0.519787	NO	AT3G58060	cation efflux family protein / metal tolerance protein, putative (MTPc3), member of the cation diffusion facilitator (CDF) family	20	20.01	20.01.01	20.01.01.01	20.03	20.09	20.09.16
Ta.27695.1.S1_at	Cluster 24	26.1243	1.10983	NO	1.23417	NO	1.11203	NO	35.6382	0.821484	NO	0.985811	NO	1.20004	NO	208.932	0.729558	NO	0.461916	DIFF	0.633145	NO	AT3G58060	cation efflux family protein / metal tolerance protein, putative (MTPc3), member of the cation diffusion facilitator (CDF) family	20	20.01	20.01.01	20.01.01.01	20.03	20.09	20.09.16
Ta.27695.2.S1_a_at	Cluster 05	77.6183	1.15266	NO	1.22788	NO	1.06526	NO	103.355	0.928194	NO	0.751857	NO	0.810022	NO	788.527	0.587441	NO	0.28458	DIFF	0.48444	NO	AT3G58060	cation efflux family protein / metal tolerance protein, putative (MTPc3), member of the cation diffusion facilitator (CDF) family	20	20.01	20.01.01	20.01.01.01	20.03	20.09	20.09.16
Ta.27695.3.S1_at	Cluster 05	8.61979	1.08002	NO	0.960844	NO	0.889651	NO	9.79157	0.714775	NO	0.732677	NO	1.02505	NO	73.497	0.59405	NO	0.260198	DIFF	0.438007	DIFF
Ta.27707.1.S1_at	Unclassified	265.074	0.779931	NO	0.624925	NO	0.801258	NO	312.278	0.690168	NO	0.516964	NO	0.749041	NO	256.884	0.434646	NO	0.465402	DIFF	1.07076	NO	AT2G17705	expressed protein, similar to expressed protein [Arabidopsis thaliana] (TAIR:At4g08330.1); similar to unknown protein [Oryza	99
Ta.27725.1.S1_at	Unclassified	132.93	3.36023	NO	2.81206	DIFF	0.836866	NO	205.592	4.68519	DIFF	2.0409	NO	0.435607	NO	545.678	0.794691	NO	0.627964	NO	0.790199	NO	AT2G38905	hydrophobic protein, putative / low temperature and salt responsive protein, putative, strong similarity to SP:Q9ZNQ7 Hydrophobic	32	32.01	32.01.03	32.01.06	34	34.11	34.11.03	34.11.03.13	34.11.09
Ta.27744.2.S1_a_at	Unclassified	26.2867	1.04963	NO	0.514847	NO	0.490502	NO	17.1056	1.55788	NO	0.821309	NO	0.527196	NO	62.9959	0.323083	NO	0.256399	DIFF	0.793602	NO	AT5G18280	apyrase (APY2), identical to apyrase GI:6006801, GI:7672685 from (Arabidopsis thaliana)	01	01.03	01.04	16	16.19	16.19.03	41	41.03	41.03.02	70	70.16
Ta.27751.2.S1_x_at	Cluster 01	1212.93	2.56439	NO	2.97144	DIFF	1.15873	NO	961.035	2.03416	DIFF	2.88139	DIFF	1.4165	NO	4049.2	1.34776	NO	1.30675	NO	0.969571	NO	AT2G05100	chlorophyll A-B binding protein / LHCII type II (LHCB2.1) (LHCB2.3), identical to Lhcb2 protein (Arabidopsis thaliana) GI:4741948,	2	2.3	2.45	2.45.03
Ta.27751.6.S1_at	Cluster 02	1142.88	2.61265	NO	2.81373	DIFF	1.07697	NO	1314.2	2.07367	DIFF	2.66001	DIFF	1.28275	NO	572.825	1.83106	NO	1.40863	NO	0.769294	NO	AT2G05070	chlorophyll A-B binding protein / LHCII type II (LHCB2.2), identical to Lhcb2 protein (Arabidopsis thaliana) GI:4741946; contains P	2	2.3	2.45	2.45.03
Ta.27751.7.A1_x_at	Cluster 01	1781.48	1.87814	NO	2.65613	NO	1.41423	NO	1489.69	1.6934	NO	2.28797	DIFF	1.35111	NO	4656.85	1.09883	NO	1.12266	NO	1.02169	NO	AT2G34430	chlorophyll A-B binding protein / LHCII type I (LHB1B1), identical to photosystem II type I chlorophyll a/b binding protein	2	2.3	2.45	2.45.03
Ta.27752.2.S1_at	Cluster 02	1470.32	1.06847	NO	1.02169	NO	0.956212	NO	1494.69	0.957371	NO	1.05294	NO	1.09983	NO	31.5401	1.57035	NO	2.17859	DIFF	1.38733	NO	AT5G01650	macrophage migration inhibitory factor family protein / MIF family protein, contains pfam profile: PF001187 Macrophage migration	36	36.25	36.25.16	36.25.16.07
Ta.27762.1.S1_x_at	Unclassified	96.0965	0.393527	NO	0.544883	NO	1.38462	NO	548.694	0.235643	NO	0.0953164	DIFF	0.404494	NO	98.2402	4.21246	NO	17.8441	DIFF	4.23604	NO	AT4G11650	osmotin-like protein (OSM34), nearly identical to SP:P50700:OSL3_ARATH Osmotin-like protein OSM34 precursor {Arabidopsis	34	34.11	34.11.10	36	36.20	36.20.16
Ta.27765.3.S1_at	Cluster 22	2079.24	0.820299	NO	0.698473	NO	0.851486	NO	2086.35	0.531618	NO	0.468901	DIFF	0.882025	NO	1957.3	1.18577	NO	0.924893	NO	0.77999	NO	AT4G31985	60S ribosomal protein L39 (RPL39C)	12	12.01	12.04	70	70.03
Ta.27765.3.S1_x_at	Cluster 22	2734.05	0.907789	NO	0.70204	NO	0.773351	NO	2778.82	0.567183	NO	0.478865	DIFF	0.844286	NO	2507.27	1.13535	NO	0.875297	NO	0.770948	NO	AT4G31985	60S ribosomal protein L39 (RPL39C)	12	12.01	12.04	70	70.03
Ta.27781.1.S1_at	Cluster 02	30.0328	3.84166	NO	5.2596	DIFF	1.3691	NO	27.6666	3.31765	NO	6.44101	DIFF	1.94143	NO	9.41382	1.18342	NO	1.08268	NO	0.914872	NO	AT2G45510	cytochrome P450, putative	16	16.25	20	20.01	20.01.15
Ta.27782.1.S1_at	Unclassified	31.0684	0.690843	NO	0.213929	DIFF	0.309664	NO	5.03868	0.989547	NO	1.02581	NO	1.03664	NO	5.63997	0.901714	NO	0.808644	NO	0.896785	NO	AT2G20180	basic helix-loop-helix (bHLH) family protein, contains Pfam domain, PF00010: Helix-loop-helix DNA-binding domain	1	1.06	1.06.06	01.06.06.07	1.2	1.20.19	01.20.19.01	11	11.02	11.02.03	11.02.03.04	34	34.11	34.11.07	34.11.07.01	41	41.03	41.03.05	70	70.1
Ta.27834.1.S1_s_at	Unclassified	23.2529	0.998452	NO	0.827925	NO	0.829209	NO	30.6393	0.792991	NO	0.936196	NO	1.18059	NO	87.2093	0.597969	NO	0.243432	DIFF	0.407098	NO	AT4G08370	proline-rich extensin-like family protein, contains proline-rich extensin domains, INTERPRO:IPR002965	42	42.01	70	70.01
Ta.27835.1.A1_at	Cluster 04	198.55	0.503084	NO	0.438793	DIFF	0.872206	NO	184.486	0.544448	NO	0.449388	DIFF	0.825402	NO	12.425	0.926766	NO	0.973352	NO	1.05027	NO	AT1G74790	expressed protein, contains similarity to hedgehog-interacting protein GI:4868122 from (Mus musculus)	70	70.02
Ta.27835.1.A1_x_at	Cluster 04	159.905	0.529227	NO	0.451025	DIFF	0.852232	NO	156.089	0.459478	DIFF	0.3993	DIFF	0.86903	NO	25.121	0.887662	NO	1.07052	NO	1.206	NO	AT1G74790	expressed protein, contains similarity to hedgehog-interacting protein GI:4868122 from (Mus musculus)	70	70.02
Ta.2784.1.A1_at	Unclassified	313.549	0.647307	NO	0.806233	NO	1.24552	NO	156.588	0.48023	NO	0.297492	DIFF	0.619479	NO	718.816	0.940336	NO	1.69078	NO	1.79806	NO	AT3G12500	basic endochitinase, identical to basic endochitinase precursor SP:P19171 from (Arabidopsis thaliana)	01	01.05	01.05.03	01.05.03.03	01.05.03.03.07	32	32.05	34	34.11	34.11.10	36	36.20	36.20.16	36.20.16.03
Ta.27863.1.A1_at	Cluster 13	22.9622	0.938413	NO	0.636072	NO	0.677817	NO	25.4019	0.818175	NO	0.834851	NO	1.02038	NO	33.3368	1.79972	NO	2.10528	DIFF	1.16978	NO
Ta.2787.1.S1_at	Cluster 12	30.1526	2.61727	DIFF	5.5123	NO	2.10613	NO	18.6896	2.62935	DIFF	5.58695	DIFF	2.12484	NO	62.8155	2.2203	NO	5.232	DIFF	2.35644	DIFF	AT5G66400	dehydrin (RAB18), nearly identical to SP:P30185 Dehydrin Rab18 {Arabidopsis thaliana}	32	32.01	32.01.06	34	34.11	34.11.03	34.11.03.12	34.11.09	36	36.20	36.20.18	36.20.18.05
Ta.2789.2.S1_at	Unclassified	576.238	0.877566	NO	0.297247	NO	0.338718	NO	356.184	0.570568	NO	0.323016	NO	0.566131	NO	225.75	6.42332	NO	1.8968	NO	0.295298	DIFF	AT1G12240	beta-fructosidase (BFRUCT4) / beta-fructofuranosidase / invertase, vacuolar, identical to beta-fructosidase GI:1871503 from	1	1.05	1.05.02	70	70.25
Ta.2789.2.S1_x_at	Unclassified	486.76	0.877593	NO	0.295091	NO	0.33625	NO	323.863	0.590326	NO	0.314106	NO	0.532089	NO	201.399	6.25843	NO	1.78518	NO	0.285245	DIFF	AT1G12240	beta-fructosidase (BFRUCT4) / beta-fructofuranosidase / invertase, vacuolar, identical to beta-fructosidase GI:1871503 from	1	1.05	1.05.02	70	70.25
Ta.27959.2.S1_at	Unclassified	229.584	0.527554	NO	0.310505	NO	0.588575	NO	156.555	0.995584	NO	1.09418	NO	1.09903	NO	129.235	1.09491	NO	0.48941	DIFF	0.446989	DIFF	AT1G56720	protein kinase family protein, contains protein kinase domain, Pfam:PF00069	1	1.04	14	14.07	14.07.03
Ta.27964.1.S1_at	Cluster 18	193.738	1.18411	NO	1.39565	NO	1.17864	NO	205.259	1.31081	NO	1.57978	NO	1.2052	NO	168.637	1.50019	NO	2.62928	DIFF	1.75263	NO	AT5G18610	protein kinase family protein, contains eukaryotic protein kinase domain, PROSITE:PS00107	01	01.04	14	14.07	14.07.03	70	70.26	70.26.03
Ta.2797.3.S1_at	Unclassified	297.022	0.62475	NO	0.381245	NO	0.610237	NO	136.748	0.50073	NO	0.487971	NO	0.974519	NO	46.5169	2.97631	NO	3.32079	DIFF	1.11574	NO	AT1G27680	glucose-1-phosphate adenylyltransferase large subunit 2 (APL2) / ADP-glucose pyrophosphorylase, identical to SP:P55230	1	1.03	1.03.01	1.05	1.05.02	01.05.02.01	1.05.03	01.05.03.04	01.05.03.04.04
Ta.2797.3.S1_x_at	Unclassified	166.647	0.542443	NO	0.297741	NO	0.54889	NO	70.3017	0.480634	NO	0.475549	NO	0.989421	NO	20.9954	3.02655	NO	2.71038	DIFF	0.895533	NO	AT1G27680	glucose-1-phosphate adenylyltransferase large subunit 2 (APL2) / ADP-glucose pyrophosphorylase, identical to SP:P55230	1	1.03	1.03.01	1.05	1.05.02	01.05.02.01	1.05.03	01.05.03.04	01.05.03.04.04
Ta.27983.2.S1_a_at	Unclassified	112.087	1.03777	NO	0.547061	NO	0.527152	NO	78.0873	1.28671	NO	1.56185	NO	1.21383	NO	124.693	1.71698	NO	0.585968	NO	0.341278	DIFF	AT5G62580	Encodes a protein that is expressed in vegetative cells of pollen.	99
Ta.28.1.S1_at	Unclassified	91.3448	0.394431	NO	0.432559	NO	1.09666	NO	376.261	0.253483	NO	0.131821	DIFF	0.520039	NO	181.189	0.761594	NO	2.10244	NO	2.76058	NO	AT3G57240	similar to glycosyl hydrolase family 17 protein [Arabidopsis thaliana] (TAIR:At3g57260.1); similar to beta-1,3-glucanase	01	01.05	01.05.02	01.05.03	34	34.11	34.11.10
Ta.28002.1.A1_at	Cluster 01	33.0688	1.17361	NO	1.97756	NO	1.68502	NO	33.5506	0.780351	NO	1.67823	NO	2.15061	NO	76.1005	2.21862	NO	2.83762	DIFF	1.279	NO	AT2G26980	similar to protein kinase family protein / NAF domain-containing protein [Arabidopsis thaliana] (TAIR:At5g21326.1); similar to	1	1.04	14	14.07	14.07.03	18	18.01	18.01.01	18.02	30	30.01	30.01.05	30.01.05.01	30.01.05.01.06	30.01.09	30.01.09.08	34	34.11	34.11.03	36	36.2	36.20.18	36.20.18.04	36.20.18.05	40
Ta.28002.2.A1_a_at	Cluster 01	74.6594	1.32302	NO	2.15882	NO	1.63174	NO	66.4248	1.08585	NO	2.54789	DIFF	2.34645	DIFF	250.549	1.762	NO	2.2392	NO	1.27083	NO	AT2G26980	similar to protein kinase family protein / NAF domain-containing protein [Arabidopsis thaliana] (TAIR:At5g21326.1); similar to	1	1.04	14	14.07	14.07.03	18	18.01	18.01.01	18.02	30	30.01	30.01.05	30.01.05.01	30.01.05.01.06	30.01.09	30.01.09.08	34	34.11	34.11.03	36	36.2	36.20.18	36.20.18.04	36.20.18.05	40
Ta.28002.2.A1_at	Cluster 01	14.9282	1.24454	NO	1.64762	NO	1.32388	NO	13.6094	1.1765	NO	1.88559	NO	1.60271	NO	41.6392	1.68604	NO	2.15521	DIFF	1.27827	NO	AT5G21326	protein kinase family protein / NAF domain-containing protein, contains Pfam profiles: PF00069 protein kinase domain, PF03822 NAF	01	01.04	14	14.07	14.07.03	16	16.19	16.19.03	18	18.01	18.01.01	18.02	30	70	70.16
Ta.28006.1.S1_s_at	Unclassified	1037.82	1.31752	NO	1.31764	NO	1.00009	NO	1327.04	1.25994	NO	0.926631	NO	0.735459	NO	1495.91	0.70855	NO	0.455156	DIFF	0.642376	NO	AT2G46790	pseudo-response regulator 9 (APRR9) / timing of CAB expression 1-like protein (TL1), identical to pseudo-response regulator 9	11	11.02	11.02.03	11.02.03.04	16	16.01	30	34	34.11	34.11.09	34.11.11
Ta.28022.2.A1_at	Cluster 15	721.228	0.595894	NO	0.311437	DIFF	0.522638	NO	612.846	0.763328	NO	0.446087	NO	0.584397	NO	600.637	1.51516	NO	0.299652	DIFF	0.197769	DIFF	AT5G12250	tubulin beta-6 chain (TUB6), nearly identical to SP:P29514 Tubulin beta-6 chain {Arabidopsis thaliana}	32	32.01	32.01.06	34	34.11	34.11.09	42	42.04	42.04.05	70	70.04	70.04.05
Ta.28046.1.A1_at	Cluster 08	79.7477	0.654361	NO	0.41111	DIFF	0.628261	NO	105.521	0.571127	NO	0.456033	NO	0.79848	NO	50.889	0.794163	NO	0.513047	NO	0.646022	NO	AT3G53260	phenylalanine ammonia-lyase 2 (PAL2), nearly identical to SP:P45724	01	01.01	01.01.09	01.01.09.04	01.20	01.20.35	01.20.35.01	32	32.01	32.01.01	32.05	36	36.25	36.25.16	36.25.16.08	70	70.03
Ta.28063.1.S1_x_at	Unclassified	25.5151	1.16283	NO	1.6202	NO	1.39332	NO	23.5543	1.46772	NO	1.27492	NO	0.868635	NO	26.9855	1.6243	NO	2.04395	DIFF	1.25836	NO	AT2G05440	glycine-rich protein	99
Ta.28068.1.S1_at	Unclassified	193.476	1.51211	NO	2.1086	DIFF	1.39448	NO	7.16624	1.31572	NO	1.28345	NO	0.975474	NO	8.21903	1.10138	NO	1.36912	NO	1.24309	NO	AT1G67280	lactoylglutathione lyase, putative / glyoxalase I, putative, similar to putative lactoylglutathione lyase SP:Q39366, GI:2494843	1	1.05	70	70.26	70.26.03
Ta.28072.1.S1_at	Cluster 04	257.958	0.763563	NO	0.640482	NO	0.838808	NO	241.108	0.496928	DIFF	0.436832	NO	0.879065	NO	8.603	0.832182	NO	0.946061	NO	1.13684	NO	AT4G18100	60S ribosomal protein L32 (RPL32A), ribosomal protein L32, human, PIR1:R5HU32	12	12.01	12.04	70	70.03
Ta.28087.1.S1_s_at	Unclassified	485.384	1.73523	NO	1.76312	NO	1.01607	NO	649.358	1.67984	NO	2.29794	DIFF	1.36796	NO	707.101	1.25904	NO	1.74135	NO	1.38308	NO	AT1G01630	SEC14 cytosolic factor, putative / phosphoglyceride transfer protein, putative, contains Pfam PF00650 : CRAL/TRIO domain and PF03765	20	20.03
Ta.28103.1.S1_s_at	Unclassified	724.225	1.04093	NO	1.24335	NO	1.19446	NO	754.069	1.41165	NO	1.89997	NO	1.34592	NO	524.603	1.49157	NO	2.66919	DIFF	1.78951	NO	AT5G55120	expressed protein, strong similarity to unknown protein (pir::T04808)	34	34.11	34.11.03	36	36.20	36.20.18	36.20.18.99
Ta.28117.1.S1_x_at	Cluster 05	204.381	0.404478	DIFF	0.344257	DIFF	0.851114	NO	101.55	0.628582	NO	0.387672	NO	0.61674	NO	1927.25	0.56609	NO	0.15515	DIFF	0.274073	DIFF	AT3G53980	protease inhibitor/seed storage/lipid transfer protein (LTP) family protein, contains Pfam protease inhibitor/seed storage/LTP fa	16	16.09	20	20.01	20.01.13
Ta.28139.1.S1_at	Unclassified	7.93313	1.16392	NO	0.88533	NO	0.760646	NO	8.15647	0.738883	NO	0.694317	NO	0.939685	NO	24.1855	0.553865	NO	0.222636	NO	0.401968	DIFF	AT2G45180	protease inhibitor/seed storage/lipid transfer protein (LTP) family protein, similar to 14 kDa polypeptide (Catharanthus roseus)	16	16.09	20	20.01	20.01.13
Ta.28147.1.S1_s_at	Cluster 04	428.963	0.646406	NO	0.612691	NO	0.947842	NO	439.763	0.636235	NO	0.576983	NO	0.90687	NO	156.068	0.341126	NO	0.17966	DIFF	0.526668	NO	AT2G30440	chloroplast thylakoidal processing peptidase, identical to chloroplast thylakoidal processing peptidase (Arabidopsis thaliana)	14	14.13
Ta.28151.2.A1_a_at	Cluster 03	167.153	1.28413	NO	1.81113	NO	1.41039	NO	199.112	1.07678	NO	1.65744	NO	1.53926	NO	228.859	1.21756	NO	2.11392	DIFF	1.73619	NO	AT4G26570	calcineurin B-like protein 3 (CBL3), identical to calcineurin B-like protein 3 (GI:22136404) (Arabidopsis thaliana)	16	16.17	16.17.01	34	34.11	34.11.03
Ta.28171.1.S1_at	Unclassified	256.47	1.56692	NO	2.50073	DIFF	1.59595	NO	648.015	1.35922	NO	1.40574	NO	1.03423	NO	504.305	0.952427	NO	1.37393	NO	1.44255	NO	AT3G22400	lipoxygenase, putative, similar to lipoxygenase gi:8649004 (Prunus dulcis), gi:1495802 and gi:1495804 from (Solanum tuberosum)	01	01.06	20	20.01	20.01.15
Ta.28177.1.A1_at	Unclassified	108.37	0.702252	NO	0.479194	NO	0.682368	NO	71.4554	0.657788	NO	0.499206	NO	0.758916	NO	121.565	2.09761	NO	0.491927	NO	0.234518	DIFF	AT3G11030	expressed protein, contains Pfam domain PF03005: Arabidopsis proteins of unknown function	70	70.16
Ta.28185.3.S1_at	Cluster 09	143.809	0.938338	NO	0.867412	NO	0.924413	NO	119.346	0.796402	NO	0.883701	NO	1.10962	NO	244.612	0.525459	NO	0.46678	DIFF	0.888328	NO	AT2G01100	expressed protein	99
Ta.28185.3.S1_x_at	Unclassified	124.181	1.15617	NO	0.952985	NO	0.824264	NO	119.771	0.926918	NO	1.0393	NO	1.12124	NO	171.127	0.488342	NO	0.422275	DIFF	0.864711	NO	AT2G01100	expressed protein	99
Ta.28188.1.S1_at	Cluster 09	36.6099	1.20904	NO	0.665626	NO	0.550543	NO	18.6044	0.380652	DIFF	0.646806	NO	1.69921	NO	102.455	0.280476	NO	0.257069	DIFF	0.916545	NO	AT2G40180	protein phosphatase 2C, putative / PP2C, putative, contains PF00481: Protein phosphatase 2C domain; identical to protein phosphat	1	1.04	14	14.07	14.07.03	16	16.01	18	18.01	18.01.01	18.02
Ta.28188.3.S1_s_at	Cluster 20	281.988	1.70676	NO	0.8311	NO	0.486946	NO	116.884	0.741262	NO	0.932778	NO	1.25836	NO	558.019	0.29046	NO	0.233266	DIFF	0.803094	NO	AT2G30020	protein phosphatase 2C, putative / PP2C, putative, similar to protein phosphatase 2C (GI:4587992){Arabidopsis thaliana}	1	1.04	14	14.07	14.07.03	16	16.01	18	18.01	18.01.01	18.02	70	70.26	70.26.03
Ta.28209.3.S1_at	Cluster 01	139.544	1.17925	NO	1.65224	NO	1.4011	NO	158.294	1.23077	NO	1.35179	NO	1.09833	NO	273.12	1.59088	NO	2.81021	DIFF	1.76645	NO	AT5G25610	dehydration-responsive protein (RD22), identical to SP:Q08298 Dehydration-responsive protein RD22 precursor	04	04.01	32	32.01	32.01.03	34	34.11	34.11.03	34.11.03.12	34.11.03.13	36	36.20	36.20.18	36.20.18.05
Ta.28209.3.S1_x_at	Cluster 07	204.141	1.24256	NO	1.88032	NO	1.51327	NO	268.763	1.23832	NO	1.30107	NO	1.05067	NO	411.103	1.70322	NO	3.22682	DIFF	1.89454	NO	AT5G25610	dehydration-responsive protein (RD22), identical to SP:Q08298 Dehydration-responsive protein RD22 precursor	04	04.01	32	32.01	32.01.03	34	34.11	34.11.03	34.11.03.12	34.11.03.13	36	36.20	36.20.18	36.20.18.05
Ta.28212.1.S1_at	Cluster 23	650.312	0.791873	NO	0.54741	NO	0.691285	NO	576.707	0.677906	NO	0.567165	NO	0.836642	NO	857.34	0.636548	NO	0.405652	DIFF	0.637269	NO	AT2G18470	protein kinase family protein, contains Pfam PF00069: Protein kinase domain	1	1.04	14	14.07	14.07.03	16	16.19	16.19.03	18	18.01	18.01.01	18.02	70	70.26	70.26.03
Ta.28212.1.S1_x_at	Cluster 11	741.031	0.798782	NO	0.597509	NO	0.748025	NO	721.575	0.5634	NO	0.535328	NO	0.950174	NO	1110.12	0.676592	NO	0.424083	DIFF	0.626792	NO	AT2G18470	protein kinase family protein, contains Pfam PF00069: Protein kinase domain	1	1.04	14	14.07	14.07.03	16	16.19	16.19.03	18	18.01	18.01.01	18.02	70	70.26	70.26.03
Ta.2822.1.S1_x_at	Cluster 18	114.542	0.91124	NO	1.20935	NO	1.32715	NO	85.5848	1.39069	NO	2.31721	DIFF	1.66622	NO	82.1546	2.46873	NO	3.59422	DIFF	1.4559	NO	AT4G21320	(2R)-phospho-3-sulfolactate synthase-related, contains weak similarity to Swiss-Prot:Q57703	32	32.01	32.01.05	34	34.11	34.11.09
Ta.2822.2.S1_at	Cluster 01	41.7668	1.00642	NO	1.70344	NO	1.69257	NO	23.8255	1.74902	NO	3.8891	DIFF	2.22358	NO	86.9781	2.80495	NO	4.44549	DIFF	1.58487	NO	AT4G21320	(2R)-phospho-3-sulfolactate synthase-related, contains weak similarity to Swiss-Prot:Q57703	32	32.01	32.01.05	34	34.11	34.11.09
Ta.28224.1.S1_x_at	Cluster 09	193.728	1.47378	NO	0.888674	NO	0.602989	NO	131.036	0.359723	DIFF	0.395219	DIFF	1.09867	NO	640.469	0.33594	NO	0.179661	DIFF	0.5348	NO	AT3G21570	expressed protein	70	70.26	70.26.03
Ta.28224.2.S1_x_at	Cluster 09	204.114	1.6588	NO	1.04454	NO	0.629697	NO	143.891	0.516587	NO	0.594353	NO	1.15054	NO	618.086	0.378995	NO	0.206719	DIFF	0.545441	NO	AT3G21570	expressed protein	70	70.26	70.26.03
Ta.28224.3.S1_x_at	Cluster 09	73.5189	1.76745	NO	1.18662	NO	0.671377	NO	55.903	0.529733	NO	0.630064	NO	1.1894	NO	270.2	0.350372	NO	0.204121	DIFF	0.582584	NO
Ta.28233.1.S1_at	Unclassified	11.0968	1.43716	NO	5.59729	DIFF	3.89467	NO	70.1057	0.316757	NO	0.567993	NO	1.79315	NO	5.87892	1.03843	NO	1.12818	NO	1.08643	NO	AT5G20400	oxidoreductase, 2OG-Fe(II) oxygenase family protein, similar to naringenin,2-oxoglutarate 3-dioxygenase	99
Ta.28236.1.S1_x_at	Cluster 12	339.813	2.55961	NO	5.93983	DIFF	2.3206	NO	319.176	1.19502	NO	3.20878	DIFF	2.68513	NO	1285.44	0.965306	NO	1.58476	NO	1.64172	NO
Ta.28242.2.S1_x_at	Cluster 21	153.812	1.81276	NO	2.09797	DIFF	1.15734	NO	39.0802	0.849338	NO	0.997386	NO	1.17431	NO	505.58	1.07643	NO	1.16606	NO	1.08326	NO	AT5G50250	31 kDa ribonucleoprotein, chloroplast, putative / RNA-binding protein RNP-T, putative / RNA-binding protein 1/2/3,	16	16.03	16.03.03	70	70.26	70.26.03
Ta.28255.1.A1_at	Unclassified	259.964	1.0315	NO	0.764239	NO	0.740902	NO	169.095	0.677516	NO	0.346732	NO	0.51177	NO	459.01	0.524459	NO	0.207069	DIFF	0.394825	NO	AT1G25440	zinc finger (B-box type) family protein, similar to zinc finger protein GI:3618318 from (Oryza sativa)	11	11.02	11.02.03	11.02.03.04	16	16.17	16.17.09	70	70.26	70.26.03
Ta.28273.1.S1_x_at	Unclassified	36.4023	8.14631	NO	5.21751	NO	0.640476	NO	14.6189	12.6218	DIFF	9.36322	DIFF	0.741831	NO	97.9889	2.74959	NO	3.28798	DIFF	1.19581	NO	AT4G30650	hydrophobic protein, putative / low temperature and salt responsive protein, putative, similar to SP:Q9ZNQ7 Hydrophobic protein R	32	32.01	32.01.03	32.01.06	34	34.11	34.11.03	34.11.03.13	34.11.09
Ta.28289.1.S1_a_at	Unclassified	187.322	0.101471	NO	0.427058	NO	4.20869	DIFF	725.81	0.21905	NO	0.0804326	DIFF	0.367188	NO	1704.85	0.222814	NO	0.23917	NO	1.0734	NO
Ta.28289.1.S1_x_at	Unclassified	212.208	0.138034	NO	0.417905	NO	3.02754	NO	827.633	0.281553	NO	0.0841548	DIFF	0.298895	NO	2022.21	0.200972	NO	0.212873	NO	1.05922	NO
Ta.28308.1.S1_at	Cluster 22	3320.12	0.798285	NO	0.713597	NO	0.893913	NO	3378.03	0.64407	NO	0.493545	DIFF	0.766292	NO	2871.42	1.05002	NO	0.952905	NO	0.907511	NO	AT1G26880	60S ribosomal protein L34 (RPL34A), identical to GB:Q42351, location of EST 105E2T7, gb:T22624	12	12.01	12.04	70	70.03
Ta.28338.1.S1_at	Unclassified	1916.81	0.848222	NO	0.73196	NO	0.862935	NO	1778.03	0.573526	NO	0.472108	DIFF	0.823168	NO	2429.41	1.06182	NO	0.940028	NO	0.885298	NO	AT4G18100	60S ribosomal protein L32 (RPL32A), ribosomal protein L32, human, PIR1:R5HU32	12	12.01	12.04	70	70.03
Ta.28351.1.S1_at	Cluster 05	21.0998	0.451429	NO	0.417662	NO	0.925199	NO	17.4802	0.572631	NO	0.518725	NO	0.905862	NO	674.565	0.32283	NO	0.0543003	DIFF	0.168201	DIFF	AT1G72610	germin-like protein (GER1), identical to germin-like protein subfamily 3 member 1 SP:P94040; contains Pfam profile: PF01072	4	4.01	16	16.17	70	70.27	70.27.01
Ta.28351.1.S1_s_at	Cluster 05	59.4534	0.262191	NO	0.123308	DIFF	0.470297	NO	54.9017	0.278897	NO	0.142094	DIFF	0.509486	NO	1497.45	0.426518	NO	0.0761446	DIFF	0.178526	DIFF	AT1G72610	germin-like protein (GER1), identical to germin-like protein subfamily 3 member 1 SP:P94040; contains Pfam profile: PF01072	4	4.01	16	16.17	70	70.27	70.27.01
Ta.28351.1.S1_x_at	Cluster 05	75.1028	0.399446	NO	0.394252	NO	0.986997	NO	69.2307	0.59196	NO	0.362456	DIFF	0.612298	NO	1972.2	0.373442	NO	0.0656805	DIFF	0.175879	DIFF	AT1G72610	germin-like protein (GER1), identical to germin-like protein subfamily 3 member 1 SP:P94040; contains Pfam profile: PF01072	4	4.01	16	16.17	70	70.27	70.27.01
Ta.28352.1.A1_at	Cluster 01	17.0571	1.29334	NO	2.10609	DIFF	1.62842	NO	18.1201	1.08491	NO	2.00531	NO	1.84837	NO	45.2594	1.32879	NO	1.09239	NO	0.822096	NO	AT2G34430	chlorophyll A-B binding protein / LHCII type I (LHB1B1), identical to photosystem II type I chlorophyll a/b binding protein	2	2.3	2.45	2.45.03
Ta.28354.3.S1_x_at	Unclassified	259.92	0.549181	NO	0.42659	DIFF	0.776775	NO	443.344	0.705183	NO	0.731567	NO	1.03741	NO	365.599	1.14874	NO	2.0735	DIFF	1.80503	NO	AT1G10360	glutathione S-transferase, putative, similar to glutathione S-transferase (sp:Q03666:GTX4_TOBAC); similar to EST gb:H36275	1	1.2	1.20.38	32	32.07	32.07.07	32.07.07.03	70	70.03
Ta.28369.1.S1_at	Cluster 02	13.2826	3.69523	NO	3.02484	NO	0.81858	NO	14.5904	4.24704	NO	3.23143	DIFF	0.760866	NO	6.61786	0.999325	NO	1.11332	NO	1.11408	NO	AT2G38905	hydrophobic protein, putative / low temperature and salt responsive protein, putative, strong similarity to SP:Q9ZNQ7 Hydrophobic	32	32.01	32.01.03	32.01.06	34	34.11	34.11.03	34.11.03.13	34.11.09
Ta.28409.1.A1_at	Cluster 01	157.435	1.32461	NO	2.41178	DIFF	1.82075	NO	112.624	2.00132	DIFF	3.38413	DIFF	1.69095	NO	320.97	1.19866	NO	1.99329	DIFF	1.66293	NO	AT3G25690	hydroxyproline-rich glycoprotein family protein, Common family members: At4g18570, At4g04980, At5g61090 (Arabidopsis thaliana);	99
Ta.28411.1.A1_at	Cluster 09	1292.34	1.17406	NO	0.978283	NO	0.833249	NO	928.748	0.968499	NO	0.909884	NO	0.939479	NO	2820.16	0.646722	NO	0.412543	DIFF	0.637899	NO	AT5G37770	touch-responsive protein / calmodulin-related protein 2, touch-induced (TCH2), identical to calmodulin-related protein 2,touch-in	16	16.17	16.17.01	30	30.01	30.01.09	30.01.09.03	32	32.01	32.01.01	32.01.05	32.01.06	34	34.11	34.11.01	34.11.03	34.11.05	34.11.09	36	36.20	36.20.18	36.20.18.01	36.20.18.05
Ta.28414.1.S1_at	Cluster 11	156.33	0.592931	NO	0.363437	NO	0.612949	NO	131.192	0.391137	NO	0.304097	NO	0.777468	NO	177.004	0.825637	NO	0.350494	DIFF	0.424514	NO	AT4G11610	C2 domain-containing protein, contains INTERPRO:IPR000008 C2 domain	16	16.21	16.21.07	32	32.07	32.07.07	70	70.03	70.16
Ta.28419.1.S1_at	Unclassified	58.3802	1.42234	NO	2.01335	DIFF	1.41552	NO	97.0768	1.23152	NO	1.55186	NO	1.26012	NO	105.763	1.29239	NO	1.17223	NO	0.907024	NO	AT5G49810	methionine S-methyltransferase, identical to methionine S-methyltransferase (Arabidopsis thaliana) GI:5733429	01	01.05	01.05.13	01.05.13.01	01.20	01.20.23
Ta.28438.1.A1_at	Unclassified	17.2729	0.916223	NO	0.722271	NO	0.788314	NO	32.8869	0.555946	NO	0.418855	DIFF	0.753409	NO	32.8965	0.82178	NO	0.698304	NO	0.849746	NO
Ta.28468.2.S1_s_at	Unclassified	168.226	1.94752	NO	2.71396	NO	1.39355	NO	208.342	1.35319	NO	1.52304	NO	1.12552	NO	776.893	0.462913	NO	0.2385	DIFF	0.515216	NO
Ta.28468.2.S1_x_at	Unclassified	166.361	1.82467	NO	2.39555	NO	1.31286	NO	189.77	1.65901	NO	1.78207	NO	1.07417	NO	287.942	0.516154	NO	0.308207	DIFF	0.597122	NO
Ta.28472.1.S1_at	Cluster 12	105.481	3.70924	DIFF	14.4512	DIFF	3.896	DIFF	28.156	4.49083	NO	18.2142	DIFF	4.05586	NO	264.059	4.45178	NO	10.1631	DIFF	2.28293	DIFF	AT5G17650	glycine/proline-rich protein, glycine/proline-rich protein GPRP - Arabidopsis thaliana, EMBL:X84315	30	30.05	30.05.02	30.05.02.24
Ta.28478.1.A1_at	Cluster 19	1341.96	0.545112	NO	0.396345	NO	0.72709	NO	1149.43	0.84736	NO	0.846042	NO	0.998445	NO	1480.97	1.79582	NO	0.64727	NO	0.360431	DIFF	AT2G38360	prenylated rab acceptor (PRA1) family protein, weak similarity to prenylated Rab acceptor 1 (PRA1) (Homo sapiens) GI:4877285; con	70	70.26	70.26.03
Ta.28479.1.S1_at	Cluster 04	420.939	0.580643	NO	0.405065	NO	0.697615	NO	1005.59	0.403913	NO	0.233498	DIFF	0.57809	NO	10.5151	1.00242	NO	0.929128	NO	0.926889	NO	AT5G40780	lysine and histidine specific transporter, putative, strong similarity to lysine and histidine specific transporter GI:2576361	20	20.01	20.01.07	20.09	20.09.18
Ta.28480.1.S1_at	Unclassified	133.361	0.47384	DIFF	0.451933	NO	0.953769	NO	106.375	0.733104	NO	0.572023	NO	0.780275	NO	26.2289	1.23758	NO	2.05412	DIFF	1.65978	NO	AT5G23750	remorin family protein, contains Pfam domain, PF03766: Remorin, N-terminal region; contains Pfam domain, PF03763: Remorin,	16	16.03	16.03.01
Ta.28484.1.S1_at	Cluster 11	238.243	0.490268	DIFF	0.520376	NO	1.06141	NO	169.005	0.711845	NO	0.677172	NO	0.951291	NO	352.973	0.584075	NO	0.536602	NO	0.918721	NO	AT1G53570	similar to protein kinase, putative [Arabidopsis thaliana] (TAIR:At1g63700.1); similar to MAP3Ka [Lycopersicon	1	1.04	14	14.07	14.07.03
Ta.28496.1.A1_at	Cluster 07	18.7531	1.24028	NO	1.53988	NO	1.24156	NO	16.5191	1.00927	NO	1.55867	NO	1.54435	NO	27.3813	1.51873	NO	3.01149	DIFF	1.9829	NO	AT2G34430	chlorophyll A-B binding protein / LHCII type I (LHB1B1), identical to photosystem II type I chlorophyll a/b binding protein	2	2.3	2.45	2.45.03
Ta.28496.1.A1_x_at	Cluster 01	15.3819	1.43263	NO	2.08251	NO	1.45363	NO	12.5651	1.17565	NO	2.10016	NO	1.78638	NO	35.5862	1.37007	NO	2.53014	DIFF	1.84672	NO	AT2G34430	chlorophyll A-B binding protein / LHCII type I (LHB1B1), identical to photosystem II type I chlorophyll a/b binding protein	2	2.3	2.45	2.45.03
Ta.28501.1.S1_a_at	Unclassified	346.929	0.649411	NO	0.427696	DIFF	0.658591	NO	285.291	0.73868	NO	0.726987	NO	0.98417	NO	122.637	2.0473	NO	0.879379	NO	0.429532	NO	AT1G30620	similar to NAD-dependent epimerase/dehydratase family protein [Arabidopsis thaliana] (TAIR:At5g44480.1); similar to NAD-dependent	1	1.05	1.05.02	01.05.02.01	01.05.02.04	42	42.01	70	70.08
Ta.28524.1.A1_a_at	Unclassified	338.809	0.679423	NO	0.488056	DIFF	0.718339	NO	175.821	1.27926	NO	1.1638	NO	0.909746	NO	364.471	1.05696	NO	0.751858	NO	0.711341	NO	AT2G26600	glycosyl hydrolase family 17 protein	1	1.05	1.05.02	70	70.02
Ta.28539.1.A1_x_at	Unclassified	133.348	1.60662	NO	1.38256	NO	0.860545	NO	19.2557	0.905416	NO	1.08253	NO	1.19561	NO	486.936	0.37678	NO	0.442012	DIFF	1.17313	NO	AT2G29210	splicing factor PWI domain-containing protein, contains Pfam profile PF01480: PWI domain	11	11.04	11.04.03	11.04.03.01
Ta.28563.1.A1_at	Cluster 03	19.5176	1.80072	NO	5.18372	DIFF	2.87869	NO	18.37	2.10375	DIFF	4.21359	DIFF	2.0029	NO	30.4609	1.9927	NO	7.35106	DIFF	3.689	DIFF	AT2G41250	haloacid dehalogenase-like hydrolase family protein, low similarity to SP:Q94915 Rhythmically expressed gene 2	70	70.16
Ta.28565.1.A1_at	Cluster 11	1372.1	0.686793	NO	0.498529	NO	0.725879	NO	1073.99	0.459724	DIFF	0.501716	NO	1.09134	NO	1716.59	0.607597	NO	0.588806	NO	0.969073	NO
Ta.28640.1.S1_at	Cluster 19	135.923	0.693967	NO	0.296159	NO	0.426763	NO	120.397	0.78797	NO	0.652852	NO	0.828524	NO	341.89	2.93815	NO	0.585834	NO	0.199389	DIFF	AT1G06890	transporter-related, low similarity to SP:Q9NTN3 UDP-glucuronic acid/UDP-N-acetylgalactosamine transporter {Homo	99
Ta.28640.2.S1_a_at	Cluster 19	29.0174	0.713295	NO	0.577971	NO	0.810283	NO	28.7821	0.95285	NO	0.903843	NO	0.948569	NO	85.2833	2.44307	NO	0.461183	NO	0.188772	DIFF	AT1G06890	transporter-related, low similarity to SP:Q9NTN3 UDP-glucuronic acid/UDP-N-acetylgalactosamine transporter {Homo	99
Ta.28648.1.S1_at	Cluster 21	154.912	0.986559	NO	2.02494	DIFF	2.05253	DIFF	163.341	0.646227	NO	1.22451	NO	1.89486	NO	434.345	1.15327	NO	1.3446	NO	1.1659	NO	AT2G40490	uroporphyrinogen decarboxylase, putative / UPD, putative, similar to uroporphyrinogen decarboxylase (chloroplast) from	1	1.07	1.07.01	1.2	1.20.19	01.20.19.01	70	70.26	70.26.03
Ta.28655.2.A1_at	Unclassified	15.4111	0.603178	NO	0.458617	NO	0.760335	NO	10.9719	0.714672	NO	0.890591	NO	1.24615	NO	18.1934	0.714819	NO	0.481794	DIFF	0.674008	NO	AT3G48780	serine C-palmitoyltransferase, putative, similar to serine palmitoyltransferase from Solanum tuberosum	01	01.06	01.06.02	01.06.02.03
Ta.28659.1.S1_x_at	Cluster 07	40.2148	0.81994	NO	4.00045	DIFF	4.87896	NO	77.8389	1.16988	NO	2.14946	NO	1.83733	NO	207.308	0.864014	NO	7.77593	DIFF	8.99977	DIFF	AT2G38900	serine protease inhibitor, potato inhibitor I-type family protein, similar to SP:P24076 Glu S.griseus protease inhibitor	18	18.02	18.02.01	18.02.01.02	18.02.01.02.03	32	32.01	36	36.25	36.25.16	36.25.16.08
Ta.28659.3.S1_x_at	Cluster 07	40.6344	0.960682	NO	4.9726	DIFF	5.17612	NO	102.269	1.13527	NO	2.16103	NO	1.90353	NO	264.759	0.860485	NO	7.28597	DIFF	8.46728	DIFF	AT2G38900	serine protease inhibitor, potato inhibitor I-type family protein, similar to SP:P24076 Glu S.griseus protease inhibitor	18	18.02	18.02.01	18.02.01.02	18.02.01.02.03	32	32.01	36	36.25	36.25.16	36.25.16.08
Ta.28675.1.A1_at	Cluster 01	264.179	1.24273	NO	2.143	DIFF	1.72443	NO	271.556	1.21602	NO	1.84213	NO	1.51488	NO	1612.44	1.1261	NO	1.48446	NO	1.31823	NO	AT3G02020	aspartate kinase, lysine-sensitive, putative, similar to aspartate kinase gi:2257743 (Arabidopsis thaliana)	1	1.01	1.01.06	01.01.06.04	01.01.06.05	1.04	70	70.26	70.26.03
Ta.28689.2.S1_at	Unclassified	12.6379	0.43342	DIFF	0.46348	DIFF	1.06935	NO	7.65216	0.684128	NO	0.750754	NO	1.09739	NO	7.13906	0.758326	NO	0.788957	NO	1.04039	NO
Ta.28700.1.S1_at	Cluster 19	25.8151	0.63804	NO	0.526563	NO	0.825283	NO	23.2223	0.651944	NO	0.680398	NO	1.04365	NO	72.9897	2.36714	NO	0.458864	NO	0.193848	DIFF	AT5G13930	chalcone synthase / naringenin-chalcone synthase, identical to SP:P13114	01	01.20	01.20.35	01.20.35.01	01.20.35.01.05	32	32.01	32.01.01	34	34.11	34.11.01	34.11.03	34.11.07	36	36.20	36.20.18	36.20.18.99	36.25	36.25.16	36.25.16.08	70	70.07	70.10
Ta.28715.1.S1_at	Unclassified	468.903	0.860582	NO	0.595713	NO	0.692221	NO	429.059	0.781422	NO	0.726491	NO	0.929703	NO	372.592	1.51348	NO	0.655327	NO	0.432994	DIFF	AT5G35160	endomembrane protein 70, putative, p76, Homo sapiens, EMBL:HSU81006	20	20.03
Ta.28728.1.S1_x_at	Unclassified	61.3033	2.02332	DIFF	1.96108	NO	0.96924	NO	92.6817	1.50817	NO	1.71769	NO	1.13893	NO	84.181	1.63816	NO	1.33153	NO	0.812821	NO	AT3G53420	similar to plasma membrane intrinsic protein 2B (PIP2B) / aquaporin PIP2.2 (PIP2.2) [Arabidopsis thaliana] (TAIR:At2g37170.1);	20	20.03	20.03.01	32	32.01	32.01.03	34	34.11	34.11.03	34.11.03.12	34.11.03.13	70	70.02
Ta.28728.2.S1_x_at	Unclassified	730.206	1.6563	NO	2.14024	DIFF	1.29218	NO	926.853	1.86302	NO	2.72135	DIFF	1.46072	NO	942.201	1.93597	NO	1.94295	NO	1.00361	NO	AT3G53420	similar to plasma membrane intrinsic protein 2B (PIP2B) / aquaporin PIP2.2 (PIP2.2) [Arabidopsis thaliana] (TAIR:At2g37170.1);	20	20.03	20.03.01	32	32.01	32.01.03	34	34.11	34.11.03	34.11.03.12	34.11.03.13	70	70.02
Ta.28747.1.S1_at	Unclassified	205.949	1.15521	NO	1.33989	NO	1.15987	NO	151.949	1.44956	NO	1.71507	NO	1.18317	NO	201.866	1.40962	NO	1.98854	DIFF	1.4107	NO	AT4G03560	two-pore calcium channel (TPC1), identical to two-pore calcium channel (TPC1) (Arabidopsis thaliana) gi:14041819:dbj:BAB55460	01	01.20	01.20.05	20	20.01	20.01.01	20.01.01.01	20.03	20.03.01	20.03.01.01	41	41.03	41.03.05	70	70.02
Ta.28758.1.S1_at	Cluster 07	11.2315	0.960819	NO	1.08449	NO	1.12871	NO	9.26057	1.06875	NO	1.23781	NO	1.15819	NO	19.3488	1.3698	NO	2.2835	DIFF	1.66703	NO	AT1G74310	heat shock protein 101 (HSP101), identical to heat shock protein 101 GI:6715468 GB:AAF26423 from (Arabidopsis thaliana)	1	1.04	14	16	16.19	16.19.03	32	32.01	32.01.01	32.01.05	34	34.11	34.11.01	34.11.09
Ta.28766.1.S1_at	Cluster 08	10.2696	0.679994	NO	0.625676	NO	0.92012	NO	13.2214	0.484391	DIFF	0.661088	NO	1.36478	NO	6.95146	0.799492	NO	0.898324	NO	1.12362	NO	AT5G57550	xyloglucan:xyloglucosyl transferase / xyloglucan endotransglycosylase / endo-xyloglucan transferase (XTR3), identical to	01	01.05	42	42.01
Ta.28770.2.S1_at	Unclassified	237.358	0.668237	NO	0.594767	NO	0.890055	NO	251.907	0.62048	NO	0.496742	DIFF	0.800577	NO	274.555	1.17642	NO	1.18393	NO	1.00639	NO	AT4G25630	fibrillarin 2 (FIB2), identical to fibrillarin 2 GI:9965655 from (Arabidopsis thaliana)	11	11.04	11.04.01	11.06	16	16.03	16.03.03	70	70.10	70.10.07
Ta.28779.1.S1_x_at	Unclassified	46.0054	1.30568	NO	1.36735	NO	1.04723	NO	47.5971	1.36294	NO	2.16204	DIFF	1.58631	NO	37.4014	2.32638	NO	1.5346	NO	0.659648	NO	AT4G16146	expressed protein	99
Ta.28800.1.S1_at	Cluster 04	300.896	0.545331	NO	0.480557	DIFF	0.881222	NO	231.136	0.656957	NO	0.525469	NO	0.799853	NO	31.8936	1.12891	NO	0.770037	NO	0.682104	NO
Ta.2882.1.S1_at	Cluster 09	235.482	0.992686	NO	0.822719	NO	0.828781	NO	177.318	0.324573	DIFF	0.418796	NO	1.2903	NO	959.807	0.32679	NO	0.185751	DIFF	0.56841	NO	AT5G54490	calcium-binding EF-hand protein, putative, similar to EF-hand Ca2+-binding protein CCD1 (Triticum aestivum) GI:9255753; contains	16	16.01	16.17	16.17.01	34	34.11	34.11.03	36	36.20	36.20.18	36.20.18.01
Ta.2882.1.S1_s_at	Cluster 20	1453.07	1.17204	NO	0.847779	NO	0.723333	NO	1078.46	0.436919	NO	0.532772	NO	1.21938	NO	2670.87	0.352537	NO	0.225352	DIFF	0.639228	NO	AT5G54490	calcium-binding EF-hand protein, putative, similar to EF-hand Ca2+-binding protein CCD1 (Triticum aestivum) GI:9255753; contains	16	16.01	16.17	16.17.01	34	34.11	34.11.03	36	36.20	36.20.18	36.20.18.01
Ta.28888.3.S1_a_at	Cluster 12	264.208	1.84955	NO	2.01299	DIFF	1.08837	NO	309.782	1.38112	NO	1.47781	NO	1.07001	NO	440.392	1.28014	NO	1.44507	NO	1.12883	NO	AT5G13510	ribosomal protein L10 family protein, ribosomal protein L10- Nicotiana tabacum, EMBL:AB010879	12	12.01	12.01.01	12.04	16	16.01	70	70.03
Ta.28902.1.A1_at	Unclassified	36.4465	2.08854	NO	1.78408	NO	0.85422	NO	41.3421	1.84798	NO	2.45841	DIFF	1.33032	NO	50.6789	1.76067	NO	2.21545	DIFF	1.2583	NO	AT1G34630	expressed protein	99
Ta.28936.1.S1_s_at	Cluster 01	20.0366	2.31765	NO	2.66653	DIFF	1.15053	NO	25.0013	1.86309	NO	2.52209	DIFF	1.35372	NO	89.91	1.2854	NO	2.08295	DIFF	1.62047	NO
Ta.2895.1.S1_at	Cluster 02	970.782	1.84455	NO	3.442	DIFF	1.86604	NO	978.989	2.73642	DIFF	4.84258	DIFF	1.76968	NO	12.909	1.39937	NO	1.55458	NO	1.11091	NO	AT4G23400	major intrinsic family protein / MIP family protein, contains Pfam profile: MIP PF00230	20	20.03	20.03.01	32	32.01	32.01.03	34	34.11	34.11.03	34.11.03.13
Ta.2895.1.S1_x_at	Cluster 02	1002.06	1.81757	NO	3.33906	DIFF	1.8371	NO	1031.4	2.63598	DIFF	4.34137	DIFF	1.64696	NO	15.164	1.01858	NO	0.888227	NO	0.872024	NO	AT4G23400	major intrinsic family protein / MIP family protein, contains Pfam profile: MIP PF00230	20	20.03	20.03.01	32	32.01	32.01.03	34	34.11	34.11.03	34.11.03.13
Ta.28951.1.S1_at	Cluster 14	26.9603	2.47993	NO	4.76638	DIFF	1.92198	NO	32.1123	2.77606	DIFF	6.45418	DIFF	2.32494	NO	18.9942	1.78869	NO	3.13823	DIFF	1.75448	NO	AT5G43150	expressed protein	70	70.16
Ta.28951.2.S1_a_at	Cluster 16	16.8125	2.39096	NO	3.5592	DIFF	1.48861	NO	16.9811	3.09679	DIFF	7.14704	DIFF	2.30788	NO	13.9899	1.15386	NO	1.49856	NO	1.29874	NO	AT5G43150	expressed protein	70	70.16
Ta.28964.1.A1_at	Unclassified	45.4154	0.447965	NO	0.463048	DIFF	1.03367	NO	36.7774	0.578327	NO	0.742684	NO	1.2842	NO	59.392	0.904076	NO	0.651132	NO	0.720218	NO
Ta.28965.1.S1_at	Cluster 01	39.0754	1.74555	NO	2.14078	DIFF	1.22642	NO	41.9313	1.20976	NO	1.9744	NO	1.63206	NO	150.669	0.94488	NO	0.803086	NO	0.849935	NO	AT2G17640	serine O-acetyltransferase, putative (SAT-106), similar to Arabidopsis thaliana serine acetyltransferase GI:905391	1	1.01	1.01.09	1.02	1.02.03	01.02.03.01	70	70.03
Ta.28997.1.A1_at	Cluster 23	716.091	0.950512	NO	0.548746	NO	0.577316	NO	638.847	0.766519	NO	0.518647	NO	0.676627	NO	919.712	0.674165	NO	0.343262	DIFF	0.509167	NO
Ta.2917.1.S1_at	Cluster 21	67.9119	0.992691	NO	1.18504	NO	1.19377	NO	32.4912	1.09781	NO	1.61378	NO	1.47001	NO	98.0863	1.42867	NO	2.11037	DIFF	1.47715	NO
Ta.29352.1.S1_at	Cluster 01	28.738	1.9297	NO	2.43427	NO	1.26148	NO	13.4344	2.3104	DIFF	2.47072	DIFF	1.06939	NO	78.2589	1.36259	NO	1.93561	NO	1.42054	NO	AT5G66400	dehydrin (RAB18), nearly identical to SP:P30185 Dehydrin Rab18 {Arabidopsis thaliana}	32	32.01	32.01.06	34	34.11	34.11.03	34.11.03.12	34.11.09	36	36.20	36.20.18	36.20.18.05
Ta.29356.1.A1_at	Cluster 22	174.759	0.581756	NO	0.535056	NO	0.919727	NO	155.781	0.472078	DIFF	0.513858	NO	1.0885	NO	165.374	0.870636	NO	0.847847	NO	0.973825	NO	AT4G38710	glycine-rich protein, cylicin II - bovine, PIR2:I46014	12	12.04	12.04.01
Ta.29358.1.A1_at	Unclassified	666.353	0.988322	NO	0.758682	NO	0.767646	NO	763.41	0.843233	NO	0.811989	NO	0.962947	NO	922.037	0.465809	NO	0.345457	DIFF	0.741629	NO	AT3G18040	mitogen-activated protein kinase, putative / MAPK, putative (MPK9), identical to ATMPK9 (Arabidopsis thaliana) gi:7106544:dbj:BAA92	01	01.04	14	14.07	14.07.03	18	18.01	18.01.01	18.02	18.02.01	30	30.01	30.01.05	30.01.05.01	30.01.05.01.03	70	70.16
Ta.29375.1.S1_at	Unclassified	24.2058	2.37968	DIFF	2.12778	NO	0.894142	NO	20.2397	1.69534	NO	2.12822	DIFF	1.25533	NO	28.95	2.08938	NO	2.79177	DIFF	1.33617	NO	AT3G22490	late embryogenesis abundant protein, putative / LEA protein, putative, similar to LEA protein in group 5 (AtECP31) (Arabidopsis	41	41.03	41.03.03
Ta.29416.1.A1_a_at	Unclassified	255.947	1.43981	NO	1.34666	NO	0.935303	NO	274.984	0.974318	NO	1.04926	NO	1.07692	NO	285.513	0.555763	NO	0.503038	DIFF	0.90513	NO
Ta.29425.1.S1_x_at	Unclassified	227.859	1.18108	NO	1.46239	NO	1.23818	NO	93.1586	2.28311	DIFF	2.84369	DIFF	1.24553	NO	250.806	1.6656	NO	2.2541	DIFF	1.35333	NO	AT1G23740	oxidoreductase, zinc-binding dehydrogenase family protein, contains Pfam profile PF00107: oxidoreductase, zinc-binding	16	16.17	16.17.09	70	70.26	70.26.03
Ta.29434.1.A1_at	Unclassified	64.0317	9.26398	NO	5.59928	NO	0.604413	NO	28.1922	13.8938	NO	17.5983	DIFF	1.26663	NO	153.024	10.9877	NO	12.2464	DIFF	1.11456	NO	AT2G29210	splicing factor PWI domain-containing protein, contains Pfam profile PF01480: PWI domain	11	11.04	11.04.03	11.04.03.01
Ta.29440.1.S1_at	Unclassified	239.556	1.01441	NO	0.820412	NO	0.808761	NO	282.544	0.828202	NO	0.48932	DIFF	0.590822	NO	206.542	0.543412	NO	0.470739	DIFF	0.866266	NO	AT1G74320	choline kinase, putative, similar to GmCK2p choline kinase gi:1438881:gb:AAC49375	1	1.04	1.06
Ta.29440.2.S1_a_at	Unclassified	204.526	1.00116	NO	0.787213	NO	0.786301	NO	263.053	0.879508	NO	0.4689	NO	0.533139	NO	171.917	0.569325	NO	0.410225	DIFF	0.720547	NO	AT1G74320	choline kinase, putative, similar to GmCK2p choline kinase gi:1438881:gb:AAC49375	1	1.04	1.06
Ta.29449.1.S1_s_at	Unclassified	1585.36	0.722117	NO	0.56708	NO	0.785302	NO	391.93	0.48334	NO	0.58184	NO	1.20379	NO	1480.68	0.375134	NO	0.323909	DIFF	0.863449	NO	AT1G27730	Salt tolerance zinc finger protein responsive to chitin oligomers.	11	11.02	11.02.03	11.02.03.04	11.02.03.04.03	16	16.03	16.17	16.17.09	32	32.01	32.01.03	32.01.06	34	34.11	34.11.03	34.11.03.12	34.11.03.13	34.11.09	36	36.2	36.20.18	36.20.18.05	36.25	36.25.16
Ta.2946.2.S1_at	Unclassified	42.791	0.416193	NO	0.480013	DIFF	1.15334	NO	22.1877	0.867765	NO	1.4016	NO	1.61518	NO	59.2035	0.601677	NO	0.801241	NO	1.33168	NO	AT4G08920	cryptochrome 1 apoprotein (CRY1) / flavin-type blue-light photoreceptor (HY4), contains Pfam PF03441: FAD binding domain of DNA	01	01.04	14	14.07	14.07.03	16	16.01	16.19	16.19.03	18	18.01	18.01.01	18.02	20	20.01	20.01.15	32	32.01	34	34.11	34.11.01	34.11.03	34.11.03.12	34.11.11	40
Ta.29484.1.A1_at	Cluster 05	18.8362	1.11214	NO	0.800028	NO	0.719359	NO	23.7113	0.886606	NO	0.860533	NO	0.970592	NO	52.6866	0.83809	NO	0.479847	DIFF	0.572548	NO	AT2G32990	glycosyl hydrolase family 9 protein, similar to endo-beta-1,4-glucanase GI:4972236 from (Fragaria x ananassa)	1	1.05	1.05.02
Ta.29496.1.S1_x_at	Cluster 17	130.995	0.16668	NO	0.114891	DIFF	0.689295	NO	195.596	0.0988405	DIFF	0.0772453	DIFF	0.781515	NO	56.3606	0.407959	NO	0.280156	NO	0.686726	NO	AT1G71695	peroxidase 12 (PER12) (P12) (PRXR6), identical to SP:Q96520 Peroxidase 12 precursor (EC 1.11.1.7) (Atperox P12) (PRXR6) (ATP4a)	32	32.01	32.01.01	32.07	32.07.07	32.07.07.05	70	70.01
Ta.29499.1.A1_at	Cluster 04	284.603	0.839174	NO	0.669224	NO	0.79748	NO	374.105	0.471067	DIFF	0.313842	NO	0.666236	NO	10.2409	0.834268	NO	0.667331	NO	0.7999	NO	AT5G61380	ABI3-interacting protein 1 (AIP1), identical to pseudo-response regulator 1 GI:7576354 from (Arabidopsis thaliana); timing of CAB	10	10.01	10.01.09	10.01.09.05	11	11.02	11.02.03	11.02.03.04	30	34	34.11	34.11.11	42	42.10	42.10.03	70	70.10
Ta.29511.1.A1_at	Cluster 21	146.115	1.5279	NO	2.58182	DIFF	1.68978	NO	90.5747	0.8332	NO	1.5484	NO	1.85838	NO	574.482	0.984081	NO	1.23644	NO	1.25644	NO
Ta.29516.1.A1_at	Unclassified	13.5624	0.574748	NO	0.665024	NO	1.15707	NO	58.6047	0.162475	NO	0.143339	DIFF	0.88222	NO	15.7595	0.872844	NO	0.930859	NO	1.06647	NO
Ta.29523.1.S1_at	Unclassified	946.098	0.419396	NO	0.15844	NO	0.377782	NO	1121.58	0.49067	DIFF	0.308615	NO	0.628967	NO	429.82	0.910192	NO	0.411765	DIFF	0.452394	DIFF	AT1G76340	integral membrane family protein, contains Pfam profile PF00892: Integral membrane protein; similar to GDP-mannose transporter	99
Ta.29531.1.S1_x_at	Unclassified	23.2228	0.54973	NO	0.532922	NO	0.969425	NO	52.8112	0.240322	NO	0.1967	DIFF	0.818485	NO	11.7617	1.27577	NO	1.04274	NO	0.817337	NO	AT3G32980	peroxidase 32 (PER32) (P32) (PRXR3), identical to SP:Q9LHB9 Peroxidase 32 precursor (EC 1.11.1.7) (Atperox P32) (PRXR3) (ATP16a)	32	32.01	32.01.01	32.07	32.07.07	32.07.07.05
Ta.29551.1.A1_at	Cluster 03	144.694	1.64268	NO	3.10442	DIFF	1.88985	NO	176.403	2.27718	DIFF	3.42795	DIFF	1.50535	NO	339.687	1.29094	NO	2.07201	DIFF	1.60504	NO	AT5G46730	glycine-rich protein	99
Ta.29552.1.S1_x_at	Unclassified	215.196	0.589906	NO	0.359815	NO	0.609953	NO	146.509	0.802793	NO	0.530897	NO	0.661313	NO	191.727	1.22238	NO	0.599441	NO	0.490386	DIFF	AT1G69295	beta-1,3-glucanase-related, low similarity to elicitor inducible beta-1,3-glucanase NtEIG-E76 (Nicotiana	70	70.02
Ta.29578.1.S1_s_at	Unclassified	138.019	0.342542	NO	0.668401	NO	1.9513	NO	48.9742	0.674256	NO	1.63811	NO	2.42951	NO	44.4037	1.49926	NO	2.21111	DIFF	1.4748	NO	AT2G16060	non-symbiotic hemoglobin 1 (HB1) (GLB1), identical to SP:O24520 Non-symbiotic hemoglobin 1 (Hb1) (ARAth GLB1) {Arabidopsis thaliana	16	16.25	32	32.01	34	34.11	34.11.13	34.11.13.01
Ta.29640.1.S1_x_at	Cluster 13	29.9414	1.40499	NO	2.01854	DIFF	1.4367	NO	36.6383	1.43943	NO	1.55107	NO	1.07756	NO	8346.08	1.14998	NO	1.20127	NO	1.0446	NO	AT1G61080	proline-rich family protein	70	70.26	70.26.03
Ta.29726.1.A1_s_at	Cluster 24	9.88404	1.35545	NO	1.32785	NO	0.979634	NO	11.5015	1.11893	NO	1.04583	NO	0.934671	NO	100.53	0.581131	NO	0.444226	DIFF	0.764416	NO
Ta.29812.1.S1_at	Unclassified	448.781	1.05925	NO	1.25505	NO	1.18485	NO	412.679	1.29883	NO	1.84487	NO	1.42041	NO	206.561	1.28262	NO	3.0042	DIFF	2.34223	DIFF	AT3G27020	oligopeptide transporter OPT family protein, similar to iron-phytosiderophore transporter protein yellow stripe 1 (Zea mays)	20	20.01	20.01.09
Ta.29817.1.S1_at	Unclassified	778.918	0.993217	NO	0.277128	NO	0.27902	NO	406.863	1.01677	NO	0.461976	DIFF	0.454357	NO	206.509	0.673634	NO	0.956874	NO	1.42047	NO	AT5G16080	expressed protein, similar to PrMC3 (Pinus radiata) GI:5487873	99
Ta.29817.3.A1_at	Unclassified	162.695	0.565474	NO	0.302949	DIFF	0.535744	NO	92.8543	0.760138	NO	0.346454	NO	0.455778	NO	88.5513	0.655052	NO	0.718627	NO	1.09705	NO	AT5G16080	expressed protein, similar to PrMC3 (Pinus radiata) GI:5487873	99
Ta.29826.1.S1_at	Cluster 08	43.7738	0.507117	NO	0.188127	NO	0.370974	NO	132.864	0.0979284	NO	0.0502944	DIFF	0.513583	NO	7.07691	1.03921	NO	1.19406	NO	1.14901	NO	AT2G30750	cytochrome P450 71A12, putative (CYP71A12), Identical to Cytochrome P450 (SP:O49340) (Arabidopsis thaliana); contains Pfam	16	16.25	20	20.01	20.01.15
Ta.29907.1.A1_at	Cluster 02	85.6167	1.20974	NO	2.15892	DIFF	1.78462	NO	104.93	0.938629	NO	1.56871	NO	1.67128	NO	20.0849	1.37428	NO	1.1971	NO	0.871077	NO	AT5G06950	similar to bZIP family transcription factor [Arabidopsis thaliana] (TAIR:At3g12250.1); similar to bZIP family transcription	11	11.02	11.02.03	11.02.03.04	11.02.03.04.01	16	16.03	16.03.01	36	36.20	36.20.16	36.20.16.05	70	70.03	70.10
Ta.29919.1.S1_s_at	Cluster 01	58.5429	2.09435	NO	2.68501	NO	1.28203	NO	58.8795	1.15821	NO	2.11459	DIFF	1.82574	NO	155.357	1.09705	NO	1.66226	NO	1.51521	NO	AT3G12345	similar to immunophilin, putative / FKBP-type peptidyl-prolyl cis-trans isomerase, putative [Arabidopsis thaliana]	70	70.16
Ta.29930.1.S1_at	Unclassified	491.648	0.883821	NO	0.616697	NO	0.697762	NO	482.254	0.492152	NO	0.536718	NO	1.09055	NO	572.775	0.370989	NO	0.298117	DIFF	0.803574	NO	AT5G61210	SNAP25 homologous protein SNAP33 (SNAP33) (SNAP33B) / synaptosomal-associated protein SNAP25-like 1 / snap25a,	10	10.03	10.03.03	14	14.04	16	16.01	20	20.01	20.01.10	20.09	20.09.07	20.09.07.27	34	34.11	34.11.05	70	70.02
Ta.29951.1.S1_at	Cluster 01	42.1722	1.37981	NO	1.7691	NO	1.28213	NO	29.4224	1.68884	NO	2.56316	DIFF	1.5177	NO	137.882	1.55991	NO	2.62339	DIFF	1.68175	NO	AT1G24180	pyruvate dehydrogenase E1 component alpha subunit, mitochondrial, putative, similar to SP:P52901 Pyruvate dehydrogenase E1 componen	1	1.05	1.05.07	1.07	2	2.08	16	16.01	70	70.16
Ta.2996.1.A1_at	Unclassified	18.9731	1.75613	NO	1.70536	NO	0.97109	NO	28.8305	1.67561	NO	1.64971	NO	0.984545	NO	66.042	1.70677	NO	0.451029	DIFF	0.264258	DIFF	AT4G26580	zinc finger (C3HC4-type RING finger) family protein, contains Pfam profile: PF00097 zinc finger, C3HC4 type (RING finger)	16	16.01	16.17	16.17.09
Ta.30113.1.S1_at	Unclassified	344.421	1.04754	NO	0.426477	NO	0.40712	NO	274.754	1.02191	NO	0.844631	NO	0.826524	NO	286.958	1.59599	NO	0.453421	DIFF	0.284099	NO
Ta.30204.1.A1_at	Cluster 04	265.783	0.597733	NO	0.360237	DIFF	0.602673	NO	195.504	0.771439	NO	0.51265	NO	0.664538	NO	45.7801	0.724683	NO	0.735195	NO	1.01451	NO	AT1G32700	zinc-binding family protein, similar to zinc-binding protein (Pisum sativum) GI:16117799; contains Pfam profile PF04640 : Protein	16
Ta.30253.1.A1_at	Cluster 07	148.507	1.1477	NO	1.10594	NO	0.96362	NO	158.272	1.19466	NO	1.1706	NO	0.979861	NO	205.517	1.52822	NO	2.237	DIFF	1.4638	NO
Ta.303.2.S1_at	Cluster 17	1923.18	0.540848	NO	0.62981	NO	1.16449	NO	2725.74	0.398755	DIFF	0.234678	DIFF	0.588526	NO	2829.82	0.452966	NO	0.343337	NO	0.757976	NO	AT3G62760	glutathione S-transferase, putative, Glutathione transferase III(b) - Zea mays, EMBL:AJ010296	01	01.20	01.20.38	32	32.07	32.07.07	32.07.07.03	70	70.03
Ta.303.2.S1_x_at	Cluster 17	1441.91	0.54886	NO	0.576833	NO	1.05097	NO	1969.43	0.423498	NO	0.235975	DIFF	0.557203	NO	1989.28	0.385285	NO	0.262816	NO	0.682134	NO	AT3G62760	glutathione S-transferase, putative, Glutathione transferase III(b) - Zea mays, EMBL:AJ010296	01	01.20	01.20.38	32	32.07	32.07.07	32.07.07.03	70	70.03
Ta.303.3.S1_at	Unclassified	104.537	0.434798	NO	0.474509	NO	1.09133	NO	122.763	0.398689	NO	0.281705	DIFF	0.706578	NO	75.747	0.639816	NO	1.08229	NO	1.69157	NO	AT3G62760	glutathione S-transferase, putative, Glutathione transferase III(b) - Zea mays, EMBL:AJ010296	01	01.20	01.20.38	32	32.07	32.07.07	32.07.07.03	70	70.03
Ta.303.3.S1_x_at	Unclassified	284.738	0.539091	NO	0.590637	NO	1.09562	NO	404.014	0.420756	NO	0.246729	DIFF	0.586395	NO	285.727	0.489826	NO	0.736796	NO	1.5042	NO	AT3G62760	glutathione S-transferase, putative, Glutathione transferase III(b) - Zea mays, EMBL:AJ010296	01	01.20	01.20.38	32	32.07	32.07.07	32.07.07.03	70	70.03
Ta.3034.2.S1_at	Cluster 03	72.0105	1.13939	NO	1.50373	NO	1.31977	NO	80.4169	1.27177	NO	1.48915	NO	1.17093	NO	88.1864	1.16035	NO	2.00756	DIFF	1.73013	NO	AT3G46220	expressed protein	70	70.16
Ta.30410.1.A1_at	Unclassified	137.746	0.712497	NO	0.887788	NO	1.24602	NO	157.727	0.483333	DIFF	0.599785	NO	1.24094	NO	165.217	0.883993	NO	1.1993	NO	1.35668	NO	AT3G02600	Encodes phosphatidic acid phosphatase. Expressed during germination.	1	1.04	1.06	1.06.02	01.06.02.01	70	70.02
Ta.30439.1.S1_at	Unclassified	31.4384	0.840052	NO	0.753662	NO	0.897161	NO	26.8149	0.785686	NO	0.761372	NO	0.969055	NO	28.9923	1.68056	NO	2.14774	DIFF	1.27799	NO
Ta.30449.1.A1_at	Cluster 03	109.067	1.74391	NO	1.96278	NO	1.12551	NO	95.2737	1.46405	NO	2.34871	DIFF	1.60425	NO	143.773	1.23223	NO	1.79414	NO	1.45601	NO	AT3G06510	glycosyl hydrolase family 1 protein, similar to Beta-galactosidase (SP:P22498) (Sulfolobus solfataricus}; almost identical to	1	1.05	1.05.02	70	70.26	70.26.07
Ta.30457.1.A1_at	Unclassified	141.794	1.01375	NO	0.656781	NO	0.64787	NO	136.407	1.12813	NO	1.22161	NO	1.08286	NO	104.111	1.07036	NO	0.497693	DIFF	0.464977	DIFF	AT4G28556	similar to p21-rho-binding domain-containing protein [Arabidopsis thaliana] (TAIR:At3g23380.1); similar to unknown protein [Oryza	99
Ta.30501.1.S1_at	Cluster 13	17.6992	0.439811	NO	0.762114	NO	1.73282	NO	87.2678	0.116882	NO	0.0917039	DIFF	0.784587	NO	83.822	3.49946	NO	14.6303	DIFF	4.18072	NO	AT3G12500	basic endochitinase, identical to basic endochitinase precursor SP:P19171 from (Arabidopsis thaliana)	01	01.05	01.05.03	01.05.03.03	01.05.03.03.07	32	32.05	34	34.11	34.11.10	36	36.20	36.20.16	36.20.16.03
Ta.30507.1.S1_a_at	Cluster 09	305.354	0.836638	NO	0.687123	NO	0.821291	NO	207.95	0.89352	NO	1.00772	NO	1.12781	NO	629.509	0.468763	NO	0.407995	DIFF	0.870365	NO	AT1G19180	expressed protein	70	70.26	70.26.03
Ta.30507.1.S1_x_at	Unclassified	172.198	0.94048	NO	0.794956	NO	0.845266	NO	136.183	0.9421	NO	1.04681	NO	1.11115	NO	307.195	0.519964	NO	0.47939	DIFF	0.921967	NO	AT1G19180	expressed protein	70	70.26	70.26.03
Ta.30507.2.S1_x_at	Cluster 09	180.105	0.921543	NO	0.938268	NO	1.01815	NO	153.764	0.701087	NO	0.955877	NO	1.36342	NO	415.193	0.495749	NO	0.430786	DIFF	0.868961	NO	AT1G19180	expressed protein	70	70.26	70.26.03
Ta.30533.1.A1_at	Cluster 11	44.3481	0.609538	NO	0.247014	NO	0.405249	NO	38.5188	0.520123	NO	0.34969	NO	0.672323	NO	107.539	0.813106	NO	0.196659	DIFF	0.241861	NO	AT4G22130	similar to leucine-rich repeat transmembrane protein kinase, putative [Arabidopsis thaliana] (TAIR:At3g14350.2); similar to	01	01.04	14	14.07	14.07.03
Ta.30540.1.S1_at	Unclassified	38.3143	0.716858	NO	0.904325	NO	1.26151	NO	94.0321	0.414614	DIFF	0.361951	DIFF	0.872984	NO	28.8176	1.14042	NO	1.02603	NO	0.899688	NO	AT1G71695	peroxidase 12 (PER12) (P12) (PRXR6), identical to SP:Q96520 Peroxidase 12 precursor (EC 1.11.1.7) (Atperox P12) (PRXR6) (ATP4a)	32	32.01	32.01.01	32.07	32.07.07	32.07.07.05	70	70.01
Ta.30583.1.S1_at	Cluster 03	26.5468	2.01113	NO	4.59654	DIFF	2.28555	DIFF	52.9482	2.11508	DIFF	4.59403	DIFF	2.17204	DIFF	99.0291	1.91379	NO	4.05583	DIFF	2.11927	DIFF
Ta.3059.1.S1_at	Unclassified	544.582	0.695616	NO	0.741318	NO	1.0657	NO	314.168	0.911029	NO	0.725983	NO	0.796883	NO	797.551	0.754559	NO	0.156077	DIFF	0.206846	DIFF	AT4G10270	wound-responsive family protein, similar to wound induced protein (GI:19320) (Lycopersicon esculentum)	32	32.01	36	36.25	36.25.16	36.25.16.08	70	70.26	70.26.03
Ta.30628.1.S1_at	Cluster 04	169.509	0.769696	NO	0.723807	NO	0.940381	NO	168.296	0.473382	NO	0.462843	DIFF	0.977735	NO	21.5011	0.640607	NO	0.755311	NO	1.17906	NO	AT3G53740	similar to 60S ribosomal protein L36 (RPL36A) [Arabidopsis thaliana] (TAIR:At2g37600.1); similar to putative 60S ribosomal	12	12.01	12.01.01	12.04	16	16.01	70	70.03
Ta.30631.1.S1_at	Unclassified	382.316	1.36379	NO	1.20936	NO	0.886764	NO	495.914	1.40883	NO	1.37912	NO	0.978912	NO	275.373	1.34943	NO	2.02517	DIFF	1.50075	NO	AT2G02990	ribonuclease 1 (RNS1), identical to ribonuclease SP:P42813 Ribonuclease 1 precursor (EC 3.1.27.1) {Arabidopsis thaliana},	1	1.03	1.03.16	1.2	1.20.35	01.20.35.01	01.20.35.01.05	32	32.01	32.01.11	36	36.25	36.25.16	36.25.16.08	40	40.2	70	70.27	70.27.01
Ta.30684.1.S1_at	Cluster 17	45.5349	0.488038	NO	0.388775	NO	0.796608	NO	54.4467	0.476657	DIFF	0.444324	DIFF	0.932167	NO	35.6143	0.827392	NO	0.452726	DIFF	0.547172	NO	AT5G14760	L-aspartate oxidase family protein, similar to L-aspartate oxidase, Escherichia coli (SP:P10902); contains Pfam profiles PF00890 FA	01	01.01	01.01.06	01.01.06.01	01.01.06.01.02	01.07	01.07.01	70	70.26	70.26.03
Ta.30697.1.S1_at	Unclassified	564.823	0.86976	NO	0.592698	NO	0.68145	NO	561.219	1.35202	NO	1.20599	NO	0.891989	NO	789.86	1.36207	NO	0.474088	DIFF	0.348065	DIFF	AT5G05340	peroxidase, putative, similar to peroxidase (Nicotiana tabacum) gi:5381253:dbj:BAA82306; similar to Peroxidase P7	32	32.01	32.01.01	32.07	32.07.07	32.07.07.05
Ta.30702.1.S1_x_at	Cluster 01	11.9746	1.34632	NO	2.6806	DIFF	1.99106	NO	10.2766	0.862362	NO	2.29017	NO	2.65569	NO	85.2266	1.64347	NO	2.65867	NO	1.61772	NO	AT2G34420	chlorophyll A-B binding protein / LHCII type I (LHB1B2), identical to GB:X64460 photosystem II type I chlorophyll a/b binding pro	2	2.3	2.45	2.45.03
Ta.30711.1.S1_x_at	Unclassified	172.986	1.30966	NO	3.2687	DIFF	2.49583	NO	257.659	1.45271	NO	1.64489	NO	1.13229	NO	516.855	0.579707	NO	1.67848	NO	2.8954	NO
Ta.30731.1.S1_at	Unclassified	117.911	0.393774	NO	0.0800402	DIFF	0.203264	NO	300.165	0.118892	NO	0.0363069	DIFF	0.305378	NO	24.6331	3.80871	NO	9.49542	DIFF	2.49308	NO	AT2G36800	UDP-glucoronosyl/UDP-glucosyl transferase family protein, contains Pfam profile: PF00201 UDP-glucoronosyl	1	1.05	1.05.02	01.05.02.01	1.2
Ta.30739.2.S1_at	Unclassified	97.2579	0.413143	DIFF	0.292504	DIFF	0.707998	NO	534.417	0.164974	NO	0.105969	DIFF	0.642338	NO	92.7088	1.87305	NO	4.82341	DIFF	2.57516	NO	AT5G57625	allergen V5/Tpx-1-related family protein, low similarity to SP:Q40374 Pathogenesis-related protein PR-1 precursor	70	70.27	70.27.01
Ta.30765.1.S1_at	Unclassified	317.483	0.219634	NO	0.241959	NO	1.10164	NO	672.481	0.18282	NO	0.239341	DIFF	1.30916	NO	257.575	2.3423	NO	4.5814	DIFF	1.95594	NO
Ta.30769.1.S1_at	Unclassified	34.8923	0.368843	NO	0.382721	DIFF	1.03762	NO	108.185	0.121276	DIFF	0.105343	DIFF	0.868619	NO	43.3437	0.601829	NO	0.697656	NO	1.15923	NO	AT5G48290	heavy-metal-associated domain-containing protein, strong similarity to farnesylated proteins ATFP4 (GI:4097549) and ATFP5	16	16.17	20	20.01	20.01.01	20.01.01.01
Ta.30776.1.S1_at	Cluster 10	200.54	0.794262	NO	0.457845	NO	0.576441	NO	189.618	0.551688	NO	0.413458	NO	0.749442	NO	80.882	0.883902	NO	0.394019	DIFF	0.445772	DIFF	AT1G59740	proton-dependent oligopeptide transport (POT) family protein, contains Pfam profile: PF00854 POT family	20	20.01	20.01.09	20.03	34	34.11	34.11.10
Ta.30777.1.S1_at	Cluster 01	25.8055	1.07536	NO	2.05132	NO	1.90757	NO	12.154	1.61343	NO	3.72777	DIFF	2.31046	NO	66.3328	0.907008	NO	1.86195	NO	2.05285	DIFF	AT1G49975	expressed protein	70	70.26	70.26.03
Ta.30790.1.S1_a_at	Unclassified	998.938	0.929587	NO	0.829481	NO	0.892311	NO	1438	0.664594	NO	0.327136	DIFF	0.492235	NO	1671.17	0.633898	NO	0.539149	NO	0.85053	NO	AT1G32700	zinc-binding family protein, similar to zinc-binding protein (Pisum sativum) GI:16117799; contains Pfam profile PF04640 : Protein	16
Ta.30790.1.S1_at	Cluster 11	1085.95	0.694696	NO	0.65363	NO	0.940887	NO	1349.31	0.463045	NO	0.263872	DIFF	0.569863	NO	2770.41	0.563423	NO	0.543787	NO	0.965149	NO	AT1G32700	zinc-binding family protein, similar to zinc-binding protein (Pisum sativum) GI:16117799; contains Pfam profile PF04640 : Protein	16
Ta.30790.2.S1_at	Cluster 04	933.051	0.923623	NO	0.785973	NO	0.850968	NO	1240.77	0.63734	NO	0.318645	DIFF	0.499962	NO	64.0572	0.752415	NO	0.924345	NO	1.2285	NO	AT1G32700	zinc-binding family protein, similar to zinc-binding protein (Pisum sativum) GI:16117799; contains Pfam profile PF04640 : Protein	16
Ta.30790.3.S1_x_at	Cluster 11	340.582	0.916864	NO	0.801221	NO	0.873872	NO	434.289	0.718492	NO	0.426861	DIFF	0.594107	NO	775.551	0.536637	NO	0.522611	NO	0.973863	NO
Ta.30798.1.A1_at	Cluster 01	281.75	1.52491	NO	1.75408	NO	1.15029	NO	278.795	1.94941	NO	2.11765	DIFF	1.0863	NO	654.073	1.89052	NO	2.43132	DIFF	1.28606	NO	AT4G32940	vacuolar processing enzyme gamma / gamma-VPE, nearly identical to SP:Q39119 Vacuolar processing enzyme, gamma-isozyme precursor (	14	14.07	14.07.11	14.13	40	40.10	40.10.02	40.10.02.02	40.10.02.02.02	70	70.25
Ta.30798.3.S1_at	Unclassified	142.78	2.40227	DIFF	2.85734	DIFF	1.18943	NO	185.103	2.87265	DIFF	3.32843	DIFF	1.15867	NO	482.743	2.88886	NO	2.90132	DIFF	1.00431	NO	AT4G32940	vacuolar processing enzyme gamma / gamma-VPE, nearly identical to SP:Q39119 Vacuolar processing enzyme, gamma-isozyme precursor (	14	14.07	14.07.11	14.13	40	40.10	40.10.02	40.10.02.02	40.10.02.02.02	70	70.25
Ta.30807.1.S1_at	Cluster 01	139.945	3.49067	NO	9.58338	DIFF	2.74543	NO	193.203	1.24603	NO	2.14886	NO	1.72456	NO	3748.06	0.682328	NO	1.3247	NO	1.94144	NO	AT2G29210	splicing factor PWI domain-containing protein, contains Pfam profile PF01480: PWI domain	11	11.04	11.04.03	11.04.03.01
Ta.30808.1.S1_s_at	Cluster 12	2426.83	1.51802	NO	2.11201	DIFF	1.3913	NO	1933.23	1.7231	NO	2.40531	DIFF	1.39592	NO	4239.71	1.20451	NO	1.4446	NO	1.19932	NO	AT1G12900	glyceraldehyde 3-phosphate dehydrogenase, chloroplast, putative / NADP-dependent glyceraldehydephosphate dehydrogenase, putative, s	1	1.05	1.05.02	01.05.02.07	2	2.01	70	70.26	70.26.03
Ta.30837.1.S1_at	Cluster 01	109.862	1.99321	NO	3.57796	DIFF	1.79507	NO	133.405	1.76652	NO	2.462	NO	1.3937	NO	586.434	1.00041	NO	0.944418	NO	0.944033	NO
Ta.30871.1.S1_at	Unclassified	74.3457	0.180303	NO	0.256675	NO	1.42357	NO	69.3431	0.238073	DIFF	0.193228	NO	0.811636	NO	8.6945	0.735116	NO	0.594096	NO	0.808166	NO
Ta.3088.1.S1_at	Unclassified	34.0708	0.378282	NO	0.275181	NO	0.727449	NO	24.3709	0.338361	NO	0.349823	DIFF	1.03388	NO	7.95989	1.00998	NO	1.49487	NO	1.4801	NO
Ta.30890.1.S1_at	Cluster 13	9.68344	0.832151	NO	0.920508	NO	1.10618	NO	8.69728	1.05316	NO	0.943959	NO	0.896307	NO	224.821	0.63759	NO	1.27759	NO	2.00377	DIFF
Ta.30913.1.A1_a_at	Cluster 08	252.351	0.46774	NO	0.332122	DIFF	0.710058	NO	391.803	0.481391	NO	0.328083	NO	0.681531	NO	78.9919	0.799038	NO	1.14953	NO	1.43865	NO	AT3G48850	mitochondrial phosphate transporter, putative, similar to mitochondrial phosphate transporter GI:3318617 from (Arabidopsis	16	20	70	70.16	70.16.05
Ta.30913.1.A1_at	Cluster 08	514.231	0.422162	NO	0.230059	DIFF	0.544955	NO	714.574	0.515477	NO	0.307677	DIFF	0.596878	NO	151.772	0.657513	NO	1.48796	NO	2.26302	NO	AT3G48850	mitochondrial phosphate transporter, putative, similar to mitochondrial phosphate transporter GI:3318617 from (Arabidopsis	16	20	70	70.16	70.16.05
Ta.30913.2.A1_at	Cluster 08	89.5537	0.477984	NO	0.312559	NO	0.653912	NO	154.293	0.450555	NO	0.294794	DIFF	0.654291	NO	32.1852	0.770177	NO	1.00238	NO	1.30149	NO	AT3G48850	mitochondrial phosphate transporter, putative, similar to mitochondrial phosphate transporter GI:3318617 from (Arabidopsis	16	20	70	70.16	70.16.05
Ta.3092.1.S1_x_at	Unclassified	1432.22	0.750626	NO	0.563154	NO	0.750246	NO	1207.94	0.680468	NO	0.491974	DIFF	0.722993	NO	692.383	1.28392	NO	0.990281	NO	0.771296	NO	AT3G04920	40S ribosomal protein S24 (RPS24A), similar to ribosomal protein S19 GB:445612 (Solanum tuberosum) and similar to ribosomal protein	12	12.01	12.04	70	70.03
Ta.3092.2.S1_x_at	Unclassified	432.09	0.664896	NO	0.512655	NO	0.77103	NO	366.153	0.646492	NO	0.476585	DIFF	0.737186	NO	166.316	1.13308	NO	0.799592	NO	0.70568	NO	AT3G04920	40S ribosomal protein S24 (RPS24A), similar to ribosomal protein S19 GB:445612 (Solanum tuberosum) and similar to ribosomal protein	12	12.01	12.04	70	70.03
Ta.30921.1.S1_x_at	Cluster 04	320.719	0.536349	NO	0.288618	NO	0.538117	NO	518.043	0.359769	NO	0.195679	DIFF	0.543901	NO	32.8609	0.796538	NO	0.529131	NO	0.664289	NO	AT1G76690	12-oxophytodienoate reductase (OPR2), identical to 12-oxophytodienoate reductase OPR2 GB:AAC78441 (Arabidopsis thaliana)	1	1.2	1.20.05	30	30.01	30.01.09	30.01.09.09
Ta.30921.2.S1_at	Cluster 17	43.321	0.564784	NO	0.529326	NO	0.937219	NO	83.064	0.294821	NO	0.274802	DIFF	0.932098	NO	44.8445	0.420159	NO	0.353142	NO	0.840494	NO	AT1G76690	12-oxophytodienoate reductase (OPR2), identical to 12-oxophytodienoate reductase OPR2 GB:AAC78441 (Arabidopsis thaliana)	1	1.2	1.20.05	30	30.01	30.01.09	30.01.09.09
Ta.30942.1.S1_a_at	Cluster 02	615.194	3.14369	NO	3.31086	DIFF	1.05318	NO	607.584	2.23727	DIFF	2.6096	DIFF	1.16642	NO	30.6558	2.04749	NO	1.5979	NO	0.78042	NO	AT2G32210	expressed protein	70	70.26	70.26.03
Ta.30944.1.S1_s_at	Cluster 04	402.446	0.425398	DIFF	0.306736	NO	0.721056	NO	326.478	0.590609	NO	0.450722	DIFF	0.763149	NO	71.55	0.902571	NO	0.724255	NO	0.802436	NO	AT3G62760	glutathione S-transferase, putative, Glutathione transferase III(b) - Zea mays, EMBL:AJ010296	01	01.20	01.20.38	32	32.07	32.07.07	32.07.07.03	70	70.03
Ta.30950.1.A1_x_at	Unclassified	63.1421	1.4243	NO	2.26942	DIFF	1.59336	NO	61.8847	1.88741	NO	2.27082	DIFF	1.20314	NO	47.8834	2.29572	NO	3.4289	DIFF	1.49361	NO	AT1G55120	beta-fructosidase, putative / beta-fructofuranosidase, putative, similar to beta-fructofuranosidase GI:402740	1	1.05	1.05.02
Ta.3101.1.S1_at	Unclassified	78.5084	1.70261	NO	1.58841	NO	0.932925	NO	51.0565	1.2394	NO	1.64761	NO	1.32935	NO	101.744	1.17605	NO	2.50092	DIFF	2.12654	DIFF	AT4G14180	expressed protein, ; expression supported by MPSS	70	70.26	70.26.03
Ta.3106.1.S1_at	Cluster 05	22.0438	0.944012	NO	0.880039	NO	0.932233	NO	20.0363	0.708316	NO	0.765827	NO	1.08119	NO	61.0876	0.691473	NO	0.450502	DIFF	0.651511	NO
Ta.3118.1.S1_at	Cluster 08	53.9443	0.557266	NO	0.455433	NO	0.817264	NO	59.5334	0.617362	NO	0.496341	DIFF	0.80397	NO	27.7502	0.738944	NO	1.01447	NO	1.37287	NO	AT1G10360	glutathione S-transferase, putative, similar to glutathione S-transferase (sp:Q03666:GTX4_TOBAC); similar to EST gb:H36275	1	1.2	1.20.38	32	32.07	32.07.07	32.07.07.03	70	70.03
Ta.3132.1.S1_s_at	Unclassified	361.216	1.2758	NO	0.720156	NO	0.564476	NO	170.763	0.605702	NO	0.834823	NO	1.37827	NO	366.237	0.337177	NO	0.492604	DIFF	1.46097	NO
Ta.3133.1.S1_x_at	Unclassified	5.86081	0.706304	NO	0.940577	NO	1.33169	NO	76.0098	0.088947	DIFF	0.0831365	DIFF	0.934674	NO	4.87641	1.09371	NO	1.05934	NO	0.968576	NO
Ta.3145.1.S1_at	Cluster 07	8.404	1.28194	NO	1.61754	NO	1.26179	NO	10.2293	1.57426	NO	3.08355	DIFF	1.95873	NO	12.9667	4.90282	NO	15.1388	DIFF	3.08778	DIFF	AT4G13340	leucine-rich repeat family protein / extensin family protein, similar to extensin-like protein (Lycopersicon esculentum)	16	16.01	42	42.01	70	70.01
Ta.3157.1.S1_at	Unclassified	137.261	2.61256	NO	4.32065	DIFF	1.6538	NO	145.351	2.13633	DIFF	3.3103	DIFF	1.54952	NO	199.777	1.20097	NO	1.65076	NO	1.37452	NO	AT5G05250	expressed protein	70	70.16
Ta.3164.1.S1_at	Cluster 05	1172.71	0.683349	NO	0.348834	NO	0.510478	NO	1004.67	0.765289	NO	0.468751	NO	0.612515	NO	2727.48	0.96406	NO	0.41549	DIFF	0.430979	DIFF	AT4G29080	auxin-responsive AUX/IAA family protein, similar to SP:Q38826 Auxin-responsive protein IAA8, SP:Q38827 Auxin-responsive protein I	11	11.02	11.02.03	11.02.03.04	12	12.07	34	34.11	34.11.03	36	36.20	36.20.18	36.20.18.01
Ta.3164.1.S1_x_at	Cluster 05	1232.97	0.637508	NO	0.33888	DIFF	0.531569	NO	955.594	0.773241	NO	0.498613	NO	0.644835	NO	2757.64	0.947123	NO	0.415917	DIFF	0.439138	DIFF	AT4G29080	auxin-responsive AUX/IAA family protein, similar to SP:Q38826 Auxin-responsive protein IAA8, SP:Q38827 Auxin-responsive protein I	11	11.02	11.02.03	11.02.03.04	12	12.07	34	34.11	34.11.03	36	36.20	36.20.18	36.20.18.01
Ta.3164.2.S1_at	Cluster 05	199.145	0.79822	NO	0.522368	NO	0.654415	NO	166.715	0.742998	NO	0.665703	NO	0.895969	NO	599.778	0.848841	NO	0.443853	DIFF	0.522893	NO	AT4G29080	auxin-responsive AUX/IAA family protein, similar to SP:Q38826 Auxin-responsive protein IAA8, SP:Q38827 Auxin-responsive protein I	11	11.02	11.02.03	11.02.03.04	12	12.07	34	34.11	34.11.03	36	36.20	36.20.18	36.20.18.01
Ta.3164.3.S1_a_at	Cluster 05	1545.65	0.753377	NO	0.420581	NO	0.558261	NO	1353.42	0.696348	NO	0.523615	NO	0.751944	NO	2963.54	0.885931	NO	0.421117	DIFF	0.475339	DIFF	AT4G29080	auxin-responsive AUX/IAA family protein, similar to SP:Q38826 Auxin-responsive protein IAA8, SP:Q38827 Auxin-responsive protein I	11	11.02	11.02.03	11.02.03.04	12	12.07	34	34.11	34.11.03	36	36.20	36.20.18	36.20.18.01
Ta.3164.3.S1_x_at	Cluster 05	141.093	0.838498	NO	0.535407	NO	0.638532	NO	130.659	0.766933	NO	0.627249	NO	0.817867	NO	287.131	0.833342	NO	0.409854	DIFF	0.49182	DIFF	AT5G65670	auxin-responsive protein / indoleacetic acid-induced protein 9 (IAA9), identical to SP:Q38827 Auxin-responsive protein IAA9 (Indo	11	11.02	11.02.03	11.02.03.04	30	30.01	30.01.09	30.01.09.08	34	34.11	34.11.03	36	36.20	36.20.18	36.20.18.01	70	70.10
Ta.3179.1.S1_x_at	Cluster 22	152.846	0.788937	NO	0.491088	DIFF	0.622468	NO	147.525	0.633345	NO	0.33333	NO	0.5263	NO	176.874	1.0247	NO	0.82275	NO	0.80292	NO	AT5G59440	thymidylate kinase family protein, similar to thymidylate kinase GI:291900	01	01.02	01.02.03	01.02.03.06	01.03	01.03.04	01.03.04.03	01.03.07	01.04	02	02.13	02.13.01	16	16.19	16.19.03	70	70.16
Ta.3184.1.S1_at	Unclassified	16.4468	1.43693	NO	1.48084	NO	1.03056	NO	12.1291	1.50809	NO	2.05895	DIFF	1.36527	NO	19.9283	1.36705	NO	2.77005	NO	2.0263	NO
Ta.3185.1.S1_at	Unclassified	570.862	0.831958	NO	0.851679	NO	1.0237	NO	506.52	0.820056	NO	0.780383	NO	0.951622	NO	1165.34	0.421402	NO	0.135773	DIFF	0.322194	NO
Ta.3198.1.S1_at	Unclassified	102.557	1.13954	NO	1.01222	NO	0.888272	NO	104.552	1.09808	NO	1.39321	NO	1.26878	NO	47.1317	1.3655	NO	2.15573	DIFF	1.57871	NO	AT3G45400	exostosin family protein, contains Pfam profile: PF03016 Exostosin family	99
Ta.3219.1.S1_at	Unclassified	103.374	0.994125	NO	1.08736	NO	1.09378	NO	128.145	0.894209	NO	0.897383	NO	1.00355	NO	71.6783	2.43243	NO	1.06967	NO	0.439754	DIFF	AT5G47870	expressed protein	70	70.26	70.26.03
Ta.3243.1.S1_at	Cluster 01	412.045	1.71054	NO	2.05058	DIFF	1.19879	NO	494.924	1.06847	NO	1.73441	NO	1.62326	NO	1415.95	0.998993	NO	0.995313	NO	0.996317	NO	AT1G58290	glutamyl-tRNA reductase 1 / GluTR (HEMA1), identical to glutamyl-tRNA reductase 1, chloroplast (SP:P42804)	1	1.07	1.07.01	1.2	1.20.19	01.20.19.01	34	34.11	34.11.01	70	70.26	70.26.03
Ta.3243.1.S1_x_at	Cluster 01	378.828	1.72412	NO	2.08095	DIFF	1.20696	NO	452.564	1.23655	NO	1.83263	NO	1.48205	NO	1343.88	0.981725	NO	0.996602	NO	1.01515	NO	AT1G58290	glutamyl-tRNA reductase 1 / GluTR (HEMA1), identical to glutamyl-tRNA reductase 1, chloroplast (SP:P42804)	1	1.07	1.07.01	1.2	1.20.19	01.20.19.01	34	34.11	34.11.01	70	70.26	70.26.03
Ta.3247.1.S1_at	Cluster 03	15.988	1.54778	NO	3.07517	DIFF	1.98683	NO	20.4728	1.7527	NO	1.85552	NO	1.05866	NO	27.2059	1.95223	NO	1.93254	NO	0.989913	NO
Ta.3248.1.S1_at	Unclassified	57.7594	2.8601	NO	2.43471	NO	0.851269	NO	34.6507	2.52651	DIFF	2.7139	DIFF	1.07417	NO	64.7181	2.87706	NO	5.88744	DIFF	2.04634	NO	AT5G38560	protein kinase family protein, contains protein kinase domain, Pfam:PF00069	01	01.04	14	14.07	14.07.03	70	70.26	70.26.03
Ta.3249.1.S1_at	Unclassified	79.0867	2.11976	NO	3.31497	DIFF	1.56385	NO	76.1536	0.684578	NO	1.3632	NO	1.99131	NO	11.9057	1.05046	NO	1.01861	NO	0.969681	NO	AT3G27690	chlorophyll A-B binding protein (LHCB2:4), nearly identical to Lhcb2 protein (Arabidopsis thaliana) GI:4741950; similar to	02	02.30	02.45	02.45.03
Ta.3249.2.S1_x_at	Unclassified	159.886	1.9249	NO	2.78916	DIFF	1.44899	NO	97.0417	1.41254	NO	2.35948	DIFF	1.67038	NO	229.347	1.47578	NO	1.96258	NO	1.32985	NO	AT2G34420	chlorophyll A-B binding protein / LHCII type I (LHB1B2), identical to GB:X64460 photosystem II type I chlorophyll a/b binding pro	2	2.3	2.45	2.45.03
Ta.3256.1.S1_at	Unclassified	868.48	1.3146	NO	1.92216	NO	1.46216	NO	727.664	1.57851	NO	2.05789	DIFF	1.30369	NO	1039.74	1.23947	NO	1.33523	NO	1.07726	NO	AT5G36700	phosphoglycolate phosphatase, putative, similar to phosphoglycolate phosphatase precursor (Chlamydomonas reinhardtii)	01	01.04	01.05	01.05.06	70	70.26	70.26.03
Ta.3274.1.S1_at	Unclassified	643.438	0.940274	NO	0.780951	NO	0.830557	NO	594.784	0.882249	NO	0.700083	NO	0.79352	NO	1057.92	0.83039	NO	0.249216	DIFF	0.300119	NO	AT1G65680	similar to beta-expansin, putative (EXPB4) [Arabidopsis thaliana] (TAIR:At2g45110.1); similar to cim1 protein - soybean	40	40.01	40.01.03	42	42.01	70	70.01	70.27	70.27.01
Ta.3288.1.S1_at	Cluster 03	442.815	1.09391	NO	3.115	DIFF	2.84759	DIFF	413.19	1.94763	NO	4.47493	DIFF	2.29762	DIFF	964.03	1.71721	NO	2.91869	DIFF	1.69967	NO	AT1G17100	SOUL heme-binding family protein, similar to SOUL protein (Mus musculus) GI:4886906; contains Pfam profile PF04832: SOUL	16
Ta.3288.1.S1_x_at	Cluster 03	490.541	1.07235	NO	3.06258	DIFF	2.85596	NO	463.48	1.82241	NO	4.39205	DIFF	2.41003	DIFF	1064.71	1.64011	NO	2.86376	DIFF	1.74608	NO	AT1G17100	SOUL heme-binding family protein, similar to SOUL protein (Mus musculus) GI:4886906; contains Pfam profile PF04832: SOUL	16
Ta.330.1.S1_s_at	Cluster 03	272.073	1.50632	NO	1.66991	NO	1.1086	NO	286.076	1.64164	NO	1.74333	NO	1.06194	NO	326.094	1.40433	NO	2.40273	DIFF	1.71095	NO	AT2G24820	Rieske (2Fe-2S) domain-containing protein, similar to Rieske iron-sulfur protein Tic55 from Pisum sativum (gi:2764524); contains	20	20.01	20.01.15	70	70.26	70.26.03
Ta.332.1.S1_at	Unclassified	38.9042	0.772136	NO	0.559687	NO	0.724856	NO	36.5511	0.562132	NO	0.573399	NO	1.02004	NO	31.8718	1.19168	NO	0.495082	NO	0.41545	DIFF	AT2G37790	aldo/keto reductase family protein, similar to chalcone reductase (Sesbania rostrata)(GI:2792155), and aldose reductase ALDRXV4	99
Ta.332.3.A1_a_at	Unclassified	69.0265	0.79104	NO	0.471829	NO	0.596467	NO	100.107	0.518608	NO	0.483787	NO	0.932857	NO	51.785	1.24803	NO	0.548822	NO	0.43975	DIFF	AT2G37790	aldo/keto reductase family protein, similar to chalcone reductase (Sesbania rostrata)(GI:2792155), and aldose reductase ALDRXV4	99
Ta.332.3.A1_at	Cluster 15	31.0239	0.676531	NO	0.576909	NO	0.852746	NO	42.1621	0.496031	NO	0.649162	NO	1.30871	NO	40.0066	1.06252	NO	0.397007	DIFF	0.373648	NO	AT2G37790	aldo/keto reductase family protein, similar to chalcone reductase (Sesbania rostrata)(GI:2792155), and aldose reductase ALDRXV4	99
Ta.3322.1.S1_s_at	Cluster 11	123.672	0.739975	NO	0.509545	NO	0.688598	NO	136.545	0.661688	NO	0.536748	NO	0.81118	NO	208.432	0.762487	NO	0.396114	DIFF	0.519503	NO	AT1G26850	dehydration-responsive family protein, similar to early-responsive to dehydration stress ERD3 protein (Arabidopsis thaliana)	99
Ta.3322.3.S1_a_at	Cluster 15	76.5817	0.733869	NO	0.369624	NO	0.503665	NO	76.5273	0.689215	NO	0.578958	NO	0.840026	NO	119.152	0.756101	NO	0.294356	DIFF	0.389307	DIFF	AT1G26850	dehydration-responsive family protein, similar to early-responsive to dehydration stress ERD3 protein (Arabidopsis thaliana)	99
Ta.3330.1.S1_s_at	Unclassified	45.4528	1.89641	NO	2.15007	DIFF	1.13376	NO	42.2807	1.62088	NO	1.91985	NO	1.18445	NO	46.625	1.5725	NO	2.50048	DIFF	1.59013	NO	AT3G01920	yrdC family protein, contains Pfam PF01300: yrdC domain; similar to Protein yciO. (Swiss-Prot:P45847) (Shigella flexneri); similar	70	70.16
Ta.3366.1.S1_at	Cluster 01	92.0843	1.51307	NO	1.33829	NO	0.884483	NO	61.0938	1.69778	NO	2.08949	DIFF	1.23072	NO	183.681	2.05045	NO	2.23015	DIFF	1.08764	NO	AT4G15560	1-deoxy-D-xylulose 5-phosphate synthase, putative / 1-deoxyxylulose-5-phosphate synthase, putative /	01	01.06	01.06.06	01.20	01.20.19	01.20.19.01	70	70.26	70.26.03
Ta.3379.1.S1_at	Cluster 03	64.1027	1.66947	NO	2.22047	DIFF	1.33005	NO	75.3388	1.50607	NO	2.03901	DIFF	1.35386	NO	68.7275	1.58665	NO	2.75715	DIFF	1.73771	NO	AT3G22370	alternative oxidase 1a, mitochondrial (AOX1A), identical to GB:Q39219 (SP:Q39219) from (Arabidopsis thaliana)	02	02.13	20	20.01	20.01.15	32	32.01	32.01.06	34	34.11	34.11.09	70	70.16
Ta.338.1.S1_at	Cluster 09	112.805	0.749168	NO	0.453017	NO	0.604694	NO	103.178	0.186536	NO	0.139999	NO	0.750519	NO	824.237	0.305404	NO	0.0566316	DIFF	0.185432	DIFF	AT3G02885	gibberellin-regulated protein 5 (GASA5) / gibberellin-responsive protein 5, identical to GASA5 (Arabidopsis thaliana) GI:1289320	34	34.11	34.11.03	36	36.2	36.20.18	36.20.18.99
Ta.3395.2.S1_at	Unclassified	52.6954	0.242913	DIFF	0.174529	DIFF	0.718484	NO	21.6698	0.409549	NO	1.42757	NO	3.4857	NO	82.0326	0.44516	NO	0.268439	NO	0.603017	NO	AT1G24260	MADS-box protein (AGL9), strongly similar to GB:O22456, MADS-box protein, Location of EST gb:H37053	10	10.01	10.01.09	10.01.09.05	11	11.02	11.02.03	11.02.03.04	16	16.01	16.03	16.03.01	41	41.03	41.03.01	41.03.01.02	41.03.07	42	42.1	42.10.03	43	43.03	47	47.02	47.02.01
Ta.3398.1.S1_a_at	Cluster 21	461.118	2.16881	DIFF	2.00524	NO	0.924581	NO	467.143	1.13487	NO	1.7399	NO	1.53312	NO	1074.43	0.92795	NO	1.24879	NO	1.34576	NO
Ta.3398.2.S1_a_at	Cluster 12	710.409	2.10258	DIFF	2.11399	DIFF	1.00543	NO	799.038	1.13677	NO	1.60537	NO	1.41222	NO	1346.32	0.879007	NO	1.30631	NO	1.48612	NO
Ta.345.1.S1_at	Cluster 01	57.1866	1.89274	NO	2.77872	DIFF	1.46809	NO	54.9187	1.90633	NO	2.57743	DIFF	1.35204	NO	299.286	1.02454	NO	1.07666	NO	1.05087	NO	AT1G73480	hydrolase, alpha/beta fold family protein, low similarity to monoglyceride lipase from (Homo sapiens) GI:14594904, (Mus musculus)	1	1.05	1.05.11	70	70.26	70.26.03
Ta.345.1.S1_x_at	Cluster 01	58.2996	1.84155	NO	2.76001	DIFF	1.49874	NO	53.2637	2.0447	DIFF	2.61368	DIFF	1.27827	NO	270.028	1.03752	NO	1.18193	NO	1.13919	NO	AT1G73480	hydrolase, alpha/beta fold family protein, low similarity to monoglyceride lipase from (Homo sapiens) GI:14594904, (Mus musculus)	1	1.05	1.05.11	70	70.26	70.26.03
Ta.345.2.S1_x_at	Cluster 16	80.5354	1.20041	NO	2.00354	DIFF	1.66904	NO	95.7963	1.63492	NO	1.82371	NO	1.11547	NO	68.9021	1.15827	NO	1.11102	NO	0.959207	NO	AT1G73480	hydrolase, alpha/beta fold family protein, low similarity to monoglyceride lipase from (Homo sapiens) GI:14594904, (Mus musculus)	1	1.05	1.05.11	70	70.26	70.26.03
Ta.345.3.S1_at	Cluster 01	19.4624	1.50818	NO	2.21353	DIFF	1.46768	NO	21.9338	1.3791	NO	2.03837	DIFF	1.47804	NO	58.9469	1.16114	NO	1.36018	NO	1.17142	NO	AT1G16610	arginine/serine-rich protein, putative (SR45), similar to arginine/serine-rich protein GI:6601502 from	11	11.04	11.04.03	11.04.03.01	16	16.01	16.03	16.03.03	70	70.1	70.10.06	70.10.09
Ta.3452.3.S1_a_at	Unclassified	303.438	2.43393	NO	2.39688	DIFF	0.984775	NO	437.441	1.38109	NO	1.41485	NO	1.02445	NO	405.34	0.804767	NO	1.21279	NO	1.50701	NO	AT5G01520	zinc finger (C3HC4-type RING finger) family protein, similar to MTD2 (Medicago truncatula) GI:9294812; contains Pfam profile PF00097:	16	16.01	16.17	16.17.09
Ta.3452.3.S1_x_at	Unclassified	139.209	2.2702	NO	2.11239	DIFF	0.930485	NO	188.001	1.37612	NO	1.44193	NO	1.04782	NO	168.662	0.79829	NO	1.1542	NO	1.44583	NO	AT5G01520	zinc finger (C3HC4-type RING finger) family protein, similar to MTD2 (Medicago truncatula) GI:9294812; contains Pfam profile PF00097:	16	16.01	16.17	16.17.09
Ta.3464.1.S1_at	Unclassified	27.9551	0.936718	NO	1.14584	NO	1.22325	NO	31.6536	2.15531	DIFF	1.48587	NO	0.689401	NO	32.993	0.896626	NO	0.866518	NO	0.966421	NO	AT4G01440	nodulin MtN21 family protein, similar to MtN21 GI:2598575 (root nodule development) from (Medicago truncatula)	99
Ta.3471.1.S1_at	Unclassified	335.949	1.25691	NO	1.66652	NO	1.32588	NO	314.958	1.29317	NO	1.71635	NO	1.32724	NO	207.111	1.50324	NO	2.43994	DIFF	1.62312	NO	AT4G10120	similar to sucrose-phosphate synthase, putative [Arabidopsis thaliana] (TAIR:At1g04920.1); similar to sucrose-phosphate	01	01.05	01.05.02	01.05.02.01	01.05.02.04
Ta.350.1.A1_s_at	Cluster 09	213.27	0.842294	NO	0.670351	NO	0.795863	NO	33.3106	0.888352	NO	1.11531	NO	1.25549	NO	747.31	0.214449	NO	0.118499	DIFF	0.552571	NO	AT1G16610	arginine/serine-rich protein, putative (SR45), similar to arginine/serine-rich protein GI:6601502 from	11	11.04	11.04.03	11.04.03.01	16	16.01	16.03	16.03.03	70	70.1	70.10.06	70.10.09
Ta.3504.1.A1_at	Unclassified	198.634	1.17421	NO	2.04133	NO	1.73848	NO	322.671	1.7865	NO	2.97754	NO	1.66669	NO	109.719	3.12611	NO	3.44314	DIFF	1.10142	NO	AT3G16150	L-asparaginase, putative / L-asparagine amidohydrolase, putative, similar to Swiss-Prot:P30364 L-asparaginase (EC 3.5.1.1)	01	01.01	01.01.06	01.01.06.01	01.01.06.02	01.02	01.02.02	14	14.13
Ta.351.1.S1_at	Unclassified	652.738	1.24822	NO	0.957748	NO	0.767289	NO	640.131	1.35932	NO	1.09405	NO	0.804852	NO	412.848	1.42692	NO	2.70862	DIFF	1.89823	NO	AT3G19430	late embryogenesis abundant protein-related / LEA protein-related, similar to late embryogenesis abundant protein (Picea glauca)	42	42.01	70	70.01
Ta.351.2.S1_x_at	Unclassified	2746.93	1.12901	NO	0.937041	NO	0.82997	NO	2873.1	1.09508	NO	0.961333	NO	0.877868	NO	1554.27	1.42303	NO	2.57963	DIFF	1.81278	NO	AT3G19430	late embryogenesis abundant protein-related / LEA protein-related, similar to late embryogenesis abundant protein (Picea glauca)	42	42.01	70	70.01
Ta.3531.1.S1_at	Cluster 05	174.753	0.66643	NO	0.620245	NO	0.930698	NO	185.435	0.610736	NO	0.679605	NO	1.11276	NO	407.459	0.587048	NO	0.403521	DIFF	0.687374	NO
Ta.3548.1.A1_at	Unclassified	552.925	0.867585	NO	0.586775	NO	0.676331	NO	423.508	1.05915	NO	0.748189	NO	0.706407	NO	523.543	0.907847	NO	0.474238	DIFF	0.522377	NO
Ta.3576.1.S1_at	Unclassified	18.7246	1.13736	NO	0.871869	NO	0.766569	NO	15.8075	1.0641	NO	0.978884	NO	0.919919	NO	24.4052	1.40532	NO	0.685662	NO	0.487904	DIFF	AT4G09610	gibberellin-regulated protein 2 (GASA2) / gibberellin-responsive protein 2, identical to SP:P46688 Gibberellin-regulated protein 2	34	34.11	34.11.03	36	36.20	36.20.18	36.20.18.99
Ta.3581.1.S1_x_at	Cluster 12	1169.59	1.42621	NO	1.84182	NO	1.29141	NO	738.086	1.61007	NO	2.23404	DIFF	1.38754	NO	1568.68	1.19531	NO	1.48151	NO	1.23943	NO	AT1G31330	photosystem I reaction center subunit III family protein, contains Pfam profile: PF02507: photosystem I reaction center subunit	2	2.3
Ta.3581.3.S1_x_at	Unclassified	695.71	1.78013	NO	2.1253	DIFF	1.1939	NO	9.05478	0.916969	NO	1.0747	NO	1.17202	NO	1605.91	1.36393	NO	1.5551	NO	1.14016	NO	AT1G31330	photosystem I reaction center subunit III family protein, contains Pfam profile: PF02507: photosystem I reaction center subunit	2	2.3
Ta.3596.1.S1_a_at	Unclassified	451.277	0.68204	NO	0.482955	NO	0.708105	NO	442.857	0.918369	NO	1.00099	NO	1.08996	NO	292.708	3.10548	NO	1.53089	NO	0.492963	DIFF	AT5G15490	UDP-glucose 6-dehydrogenase, putative, very strong similarity to SP:Q96558 UDP-glucose 6-dehydrogenase (EC 1.1.1.22)	01	01.05	01.05.02	01.05.02.01	01.07	20	20.01	20.01.15
Ta.3596.1.S1_x_at	Unclassified	302.694	0.57208	NO	0.447438	NO	0.782125	NO	283.502	0.858679	NO	0.920032	NO	1.07145	NO	181.652	2.97069	NO	1.45081	NO	0.488375	DIFF	AT5G15490	UDP-glucose 6-dehydrogenase, putative, very strong similarity to SP:Q96558 UDP-glucose 6-dehydrogenase (EC 1.1.1.22)	01	01.05	01.05.02	01.05.02.01	01.07	20	20.01	20.01.15
Ta.3627.1.S1_at	Cluster 06	5.10031	1.30771	NO	0.944305	NO	0.722106	NO	4.67272	3.2335	DIFF	1.43793	NO	0.444699	NO	6.06338	0.842303	NO	0.930328	NO	1.1045	NO
Ta.3640.1.S1_at	Cluster 11	125.129	0.925472	NO	0.619186	NO	0.669048	NO	193.647	0.545173	NO	0.367267	DIFF	0.67367	NO	330.79	0.518767	NO	0.321055	DIFF	0.618881	NO	AT1G62400	protein kinase, putative, similar to protein kinase gi:170047:gb:AAA34002; contains protein kinase domain,	1	1.04	14	14.07	14.07.03	30	30.01	30.01.05	30.01.05.01	30.01.05.01.05
Ta.3640.3.S1_a_at	Cluster 11	41.4187	0.860955	NO	0.693157	NO	0.805103	NO	64.2836	0.608002	NO	0.41253	DIFF	0.678501	NO	94.7038	0.552928	NO	0.412686	DIFF	0.746364	NO	AT1G62400	protein kinase, putative, similar to protein kinase gi:170047:gb:AAA34002; contains protein kinase domain,	1	1.04	14	14.07	14.07.03	30	30.01	30.01.05	30.01.05.01	30.01.05.01.05
Ta.3647.1.S1_at	Cluster 13	18.2862	0.794766	NO	1.12345	NO	1.41357	NO	25.5729	0.700108	NO	0.693692	NO	0.990835	NO	75.6863	1.51071	NO	3.03005	DIFF	2.00572	NO
Ta.365.1.S1_at	Cluster 17	273.051	0.560341	NO	0.519564	NO	0.927228	NO	297.565	0.536544	NO	0.487721	DIFF	0.909005	NO	196.772	0.758717	NO	0.676654	NO	0.89184	NO	AT5G48380	leucine-rich repeat family protein / protein kinase family protein, contains protein kinase domain, Pfam:PF00069; contains leucin	01	01.04	14	14.07	14.07.03	16	16.01	18	18.01	18.01.01	18.02
Ta.3650.1.S1_a_at	Cluster 01	67.1923	1.12743	NO	1.79225	NO	1.58967	NO	37.0558	1.17711	NO	3.14141	DIFF	2.66874	DIFF	207.934	1.26872	NO	1.72373	NO	1.35864	NO	AT5G42070	expressed protein, similar to unknown protein (dbj:BAA92898.1)	99
Ta.3653.1.A1_at	Cluster 02	43.3334	1.41035	NO	1.56337	NO	1.1085	NO	35.9706	1.81699	NO	2.07953	DIFF	1.14449	NO	10.921	1.16177	NO	1.23852	NO	1.06606	NO	AT5G02800	protein kinase family protein, contains protein kinase domain, Pfam:PF00069	01	01.04	14	14.07	14.07.03	70	70.26	70.26.03
Ta.3665.1.S1_at	Cluster 10	144.2	0.611082	NO	0.318367	NO	0.520988	NO	103.034	0.849049	NO	0.702151	NO	0.826985	NO	64.5712	0.699803	NO	0.168994	DIFF	0.241488	DIFF	AT5G42510	disease resistance-responsive family protein, similar to disease resistance response protein 206-d (Pisum sativum)	32	32.05
Ta.3666.1.S1_at	Cluster 03	124.077	0.93732	NO	1.26971	NO	1.35462	NO	93.6762	1.49052	NO	2.30788	DIFF	1.54837	NO	130.481	1.47329	NO	1.90743	NO	1.29467	NO	AT1G18650	glycosyl hydrolase family protein 17, similar to beta-1,3-glucanase GI:15150341 from (Camellia sinensis); C-terminal homology only	70	70.02
Ta.369.3.S1_at	Unclassified	65.7481	0.43683	DIFF	0.397459	DIFF	0.909871	NO	45.2999	0.598861	NO	0.652036	NO	1.08879	NO	69.4554	0.49093	NO	0.587172	NO	1.19604	NO
Ta.3703.1.A1_at	Cluster 01	1885.65	1.84147	NO	2.66738	DIFF	1.44851	NO	1934.8	1.9557	NO	2.79325	DIFF	1.42826	NO	5629.23	1.08912	NO	1.23853	NO	1.13719	NO	AT2G46960	cytochrome P450 family protein, similar to cytochrome P450 72A1 (SP:Q05047) (Catharanthus roseus); contains Pfam profile: PF00067	16	16.25	20	20.01	20.01.15
Ta.3703.2.S1_at	Cluster 12	321.342	2.03323	NO	4.0093	DIFF	1.97189	NO	381.974	2.01216	DIFF	3.81928	DIFF	1.8981	NO	1180.2	1.05691	NO	1.32259	NO	1.25138	NO	AT2G46960	cytochrome P450 family protein, similar to cytochrome P450 72A1 (SP:Q05047) (Catharanthus roseus); contains Pfam profile: PF00067	16	16.25	20	20.01	20.01.15
Ta.3703.2.S1_s_at	Cluster 03	547.425	1.63497	NO	2.94569	DIFF	1.80168	NO	537.62	2.27384	DIFF	3.52521	DIFF	1.55034	NO	1206.5	1.03856	NO	1.46365	NO	1.40932	NO	AT2G46960	cytochrome P450 family protein, similar to cytochrome P450 72A1 (SP:Q05047) (Catharanthus roseus); contains Pfam profile: PF00067	16	16.25	20	20.01	20.01.15
Ta.3721.1.S1_x_at	Cluster 01	280.632	1.80747	NO	2.47802	DIFF	1.37099	NO	337.103	0.952911	NO	2.04661	NO	2.14775	NO	950.71	0.966473	NO	1.61645	NO	1.67253	NO	AT1G78080	encodes a member of the DREB subfamily A-6 of ERF/AP2 transcription factor family (RAP2.4). The protein contains one AP2 domain.	10	10.01	10.01.09	10.01.09.05	11	11.02	11.02.03	11.02.03.04	16	16.03	16.03.01	42	42.1	42.10.03	70	70.1
Ta.3736.1.A1_at	Unclassified	583.597	0.543884	NO	0.367672	DIFF	0.676012	NO	524.011	0.69678	NO	0.591862	NO	0.849425	NO	624.572	0.689394	NO	0.683839	NO	0.991943	NO	AT3G51895	sulfate transporter (ST1), identical to sulfate transporter (Arabidopsis thaliana) GI:2285885	20	20.01	20.01.01	20.01.01.07	20.01.01.07.05
Ta.3736.1.A1_x_at	Unclassified	424.192	0.595866	NO	0.408259	DIFF	0.685151	NO	398.554	0.875463	NO	0.653219	NO	0.746141	NO	459.039	0.714411	NO	0.680492	NO	0.952521	NO	AT3G51895	sulfate transporter (ST1), identical to sulfate transporter (Arabidopsis thaliana) GI:2285885	20	20.01	20.01.01	20.01.01.07	20.01.01.07.05
Ta.3740.1.A1_at	Unclassified	230.089	0.797995	NO	0.121597	NO	0.152379	NO	73.9463	0.809646	NO	0.361368	NO	0.446328	NO	648.789	0.749946	NO	0.411351	DIFF	0.548508	NO	AT3G51520	diacylglycerol acyltransferase family, contains Pfam PF03982: Diacylglycerol acyltransferase	01	01.06
Ta.3740.3.S1_a_at	Unclassified	58.3555	0.942584	NO	0.241525	NO	0.256237	NO	27.1784	0.739727	NO	0.49646	NO	0.671139	NO	191.734	0.735976	NO	0.462478	DIFF	0.628388	NO	AT3G51520	diacylglycerol acyltransferase family, contains Pfam PF03982: Diacylglycerol acyltransferase	01	01.06
Ta.3743.1.A1_a_at	Unclassified	25.0343	1.23223	NO	1.36429	NO	1.10718	NO	35.7748	2.16118	NO	2.09954	DIFF	0.97148	NO	12.7374	0.814177	NO	1.40519	NO	1.7259	NO	AT1G79860	Encodes a member of KPP-like gene family, homolog of KPP (kinase partner protein) gene in tomato. Also a member of the RopGEF	18	18.02	18.02.03
Ta.3746.1.S1_at	Cluster 08	18.2814	0.541293	NO	0.36033	DIFF	0.665683	NO	129.933	0.113269	NO	0.0487789	DIFF	0.430648	NO	5.69074	1.134	NO	0.982155	NO	0.866101	NO
Ta.3784.1.S1_a_at	Cluster 02	937.78	1.23356	NO	2.39886	DIFF	1.94467	NO	1159.38	1.24527	NO	1.93769	NO	1.55604	NO	167	1.01478	NO	1.31099	NO	1.2919	NO	AT5G02790	In2-1 protein, putative, similar to In2-1, Zea mays, EMBL:X58573	99
Ta.3784.1.S1_at	Cluster 02	449.525	1.04616	NO	2.4685	DIFF	2.35957	NO	537.484	1.36728	NO	1.75497	NO	1.28355	NO	35.547	1.17908	NO	1.22344	NO	1.03763	NO	AT5G02790	In2-1 protein, putative, similar to In2-1, Zea mays, EMBL:X58573	99
Ta.3784.1.S1_x_at	Cluster 02	704.742	1.10849	NO	2.28424	DIFF	2.06067	NO	818.151	1.40128	NO	1.905	NO	1.35948	NO	60.2323	1.19243	NO	1.25183	NO	1.04981	NO	AT5G02790	In2-1 protein, putative, similar to In2-1, Zea mays, EMBL:X58573	99
Ta.3784.3.S1_x_at	Cluster 02	904.138	1.10131	NO	2.18293	DIFF	1.98212	NO	1060.46	1.36846	NO	1.99197	DIFF	1.45563	NO	53.236	0.667819	NO	0.774513	NO	1.15976	NO	AT5G02780	In2-1 protein, putative, similar to In2-1 (Zea mays) EMBL:X58573	99
Ta.3795.1.S1_x_at	Cluster 01	39.4811	1.88057	NO	3.696	DIFF	1.96536	NO	33.9339	1.73182	NO	3.83043	DIFF	2.21179	NO	147.942	1.10267	NO	1.29249	NO	1.17214	NO	AT2G34420	chlorophyll A-B binding protein / LHCII type I (LHB1B2), identical to GB:X64460 photosystem II type I chlorophyll a/b binding pro	2	2.3	2.45	2.45.03
Ta.3803.1.A1_at	Cluster 19	54.57	0.828031	NO	0.518856	NO	0.626614	NO	33.1949	0.739753	NO	0.764918	NO	1.03402	NO	89.5869	1.5234	NO	0.417389	DIFF	0.273985	DIFF
Ta.3813.1.A1_at	Unclassified	457.313	1.01633	NO	0.823473	NO	0.810243	NO	599.222	1.68776	NO	2.29944	DIFF	1.36242	NO	342.538	0.865625	NO	1.24072	NO	1.43332	NO	AT2G45570	cytochrome P450 76C2, putative (CYP76C2) (YLS6), identical to SP:O64637 Cytochrome P450 76C2 (EC 1.14.-.-) {Arabidopsis	16	16.25	20	20.01	20.01.15
Ta.3828.3.A1_a_at	Unclassified	79.3258	1.37137	NO	1.88778	NO	1.37657	NO	249.206	0.458007	NO	0.468335	NO	1.02255	NO	24.3417	1.19648	NO	3.11527	DIFF	2.60369	NO	AT4G16260	glycosyl hydrolase family 17 protein, similar to glucan endo-1,3-beta-glucosidase, basic vacuolar isoform precursor SP:P52407 from	01	01.05	01.05.02
Ta.3828.3.A1_x_at	Unclassified	77.029	1.44301	NO	2.08404	NO	1.44423	NO	272.785	0.500549	NO	0.607059	NO	1.21279	NO	36.8057	1.14344	NO	5.80269	DIFF	5.07475	DIFF	AT4G16260	glycosyl hydrolase family 17 protein, similar to glucan endo-1,3-beta-glucosidase, basic vacuolar isoform precursor SP:P52407 from	01	01.05	01.05.02
Ta.3839.1.S1_at	Cluster 02	308.311	1.50017	NO	2.20572	DIFF	1.47031	NO	338.612	1.3307	NO	1.68216	NO	1.26412	NO	167.131	1.16515	NO	2.05314	DIFF	1.76212	NO	AT2G43950	expressed protein	20	20.01	20.01.01	20.01.01.01	20.03	20.03.01	20.03.01.01	70	70.26	70.26.03
Ta.3840.1.S1_at	Cluster 24	73.271	1.316	NO	1.50898	NO	1.14665	NO	89.028	0.887971	NO	0.996565	NO	1.12229	NO	293.172	0.416037	NO	0.416111	DIFF	1.00018	NO	AT5G21170	5'-AMP-activated protein kinase beta-2 subunit, putative, similar to Swiss-Prot:Q9QZH4 5'-AMP-activated protein kinase, beta-2	01	01.04	14	14.07	14.07.01	14.07.03	18	18.01	18.01.01	18.02	70	70.26	70.26.03
Ta.385.1.A1_s_at	Cluster 04	214.499	0.825608	NO	0.780097	NO	0.944875	NO	232.289	0.721251	NO	0.454705	DIFF	0.63044	NO	20.2739	0.969814	NO	1.20343	NO	1.24089	NO	AT4G29510	protein arginine N-methyltransferase, putative, similar to protein arginine N-methyltransferase 1-variant 2 (Homo sapiens)	14	14.07	14.07.09
Ta.3853.2.S1_at	Unclassified	106.52	1.20823	NO	1.0711	NO	0.886499	NO	106.635	1.518	NO	1.99707	DIFF	1.31559	NO	109.353	0.995937	NO	0.840446	NO	0.843874	NO	AT5G27730	expressed protein	99
Ta.3857.1.A1_at	Cluster 23	430.656	0.696741	NO	0.601714	NO	0.863612	NO	503.401	0.511172	NO	0.428512	DIFF	0.838293	NO	613.643	0.457807	NO	0.247912	DIFF	0.54152	NO	AT2G32300	uclacyanin I, identical to uclacyanin I GI:3399767 from (Arabidopsis thaliana); contains Pfam profile PF02298: Plastocyanin-like	16	16.17	16.17.09	20	20.01	20.01.15	70	70.02
Ta.3867.3.S1_a_at	Unclassified	263.777	1.11967	NO	1.33991	NO	1.1967	NO	280.077	1.66124	NO	2.096	DIFF	1.26171	NO	201.624	1.46992	NO	2.77922	DIFF	1.89073	NO	AT5G55120	expressed protein, strong similarity to unknown protein (pir::T04808)	34	34.11	34.11.03	36	36.20	36.20.18	36.20.18.99
Ta.3867.3.S1_x_at	Cluster 18	127.268	0.992273	NO	1.25158	NO	1.26133	NO	128.878	1.35099	NO	1.84354	NO	1.36459	NO	107.015	1.38312	NO	2.31938	DIFF	1.67692	NO	AT5G55120	expressed protein, strong similarity to unknown protein (pir::T04808)	34	34.11	34.11.03	36	36.20	36.20.18	36.20.18.99
Ta.3869.1.S1_at	Unclassified	199.786	0.590228	NO	0.69711	NO	1.18108	NO	335.858	0.573808	NO	0.43516	NO	0.758372	NO	43.7313	1.34021	NO	3.5983	DIFF	2.68488	NO	AT1G67640	lysine and histidine specific transporter, putative, similar to lysine and histidine specific transporter GB:AAC49885 GI:2576361	20	20.01	20.01.07	20.01.11
Ta.3890.1.S1_a_at	Unclassified	486.138	1.08063	NO	1.46029	NO	1.35134	NO	332.978	1.40859	NO	2.26316	DIFF	1.60668	NO	520.311	1.22358	NO	1.52248	NO	1.24428	NO	AT1G34000	light stress-responsive one-helix protein (OHP2), contains similarity to photosystem II 22 kDa protein GI:6006279 from	34	34.11	34.11.01
Ta.3910.1.A1_at	Cluster 01	61.5584	1.97869	NO	5.71649	DIFF	2.88903	DIFF	70.1203	1.49535	NO	4.34266	DIFF	2.9041	DIFF	246.153	1.22431	NO	2.54249	DIFF	2.07666	DIFF	AT2G36580	pyruvate kinase, putative, similar to pyruvate kinase, cytosolic isozyme (Glycine max) SWISS-PROT:Q42806	1	1.03	1.03.01	1.05	1.05.02	01.05.02.07	1.05.07	2	2.01
Ta.3923.1.S1_at	Cluster 10	681.334	0.478178	NO	0.417314	NO	0.872717	NO	479.869	0.637254	NO	0.530988	NO	0.833244	NO	483.949	0.428333	NO	0.251698	DIFF	0.587623	NO
Ta.3927.1.S1_at	Unclassified	888.245	1.15619	NO	0.957433	NO	0.828095	NO	841.526	1.29115	NO	1.06054	NO	0.821386	NO	752.874	0.581584	NO	0.230534	DIFF	0.39639	NO	AT2G29630	thiamine biosynthesis family protein / thiC family protein, contains Pfam profile: PF01964 ThiC family	1	1.07	1.07.01	70	70.26	70.26.03
Ta.3972.1.S1_at	Unclassified	74.9958	1.21973	NO	1.48131	NO	1.21446	NO	159.541	1.91871	NO	1.56768	NO	0.81705	NO	45.1258	1.01371	NO	2.16567	DIFF	2.13637	NO	AT1G04920	sucrose-phosphate synthase, putative, similar to GB:Y11795 from (Craterostigma plantagineum)	1	1.05	1.05.02	01.05.02.01	01.05.02.04
Ta.4001.1.S1_at	Unclassified	438.51	1.26036	NO	1.59316	NO	1.26406	NO	282.934	1.62045	NO	2.34132	DIFF	1.44486	NO	400.237	1.44652	NO	2.13434	DIFF	1.4755	NO	AT3G26570	phosphate transporter family protein, contains Pfam profile: PF01384 phosphate transporter family	20	20.01	20.01.01	20.01.01.07	20.01.01.07.07	70	70.26	70.26.03
Ta.401.1.S1_at	Unclassified	221.145	1.28172	NO	1.48541	NO	1.15893	NO	234.947	1.61003	NO	2.17713	DIFF	1.35223	NO	251.153	1.51808	NO	1.15968	NO	0.763914	NO	AT1G63120	rhomboid family protein, contains PFAM domain PF01694, Rhomboid family	14	14.13	70	70.08
Ta.4022.1.S1_at	Cluster 04	149.617	1.01834	NO	0.767201	NO	0.753381	NO	343.856	0.537622	NO	0.541227	NO	1.00671	NO	28.051	0.523619	NO	0.29402	DIFF	0.561516	NO	AT2G21650	myb family transcription factor, contains PFAM profile: PF00249 myb-like DNA-binding domain	10	10.01	10.01.09	10.01.09.05	11	11.02	11.02.03	11.02.03.04	16	16.03	16.03.01	42	42.1	42.10.03	70	70.1
Ta.4025.1.A1_at	Unclassified	241.362	0.967807	NO	0.790642	NO	0.816942	NO	29.7588	0.826924	NO	0.808998	NO	0.978323	NO	302.954	0.448361	NO	0.318989	DIFF	0.711455	NO	AT2G39210	nodulin family protein, similar to nodulin-like protein (Arabidopsis thaliana) GI:3329368, nodule-specific protein Nlj70 (Lotus	99
Ta.4039.1.S1_at	Unclassified	47.7862	1.01892	NO	0.64824	NO	0.636201	NO	46.4196	1.22592	NO	1.31337	NO	1.07133	NO	108.617	1.09557	NO	0.350756	DIFF	0.320157	NO	AT5G60720	expressed protein, contains Pfam profile PF04784: Protein of unknown function, DUF547	70	70.26	70.26.03
Ta.4065.1.A1_at	Unclassified	357.589	1.76129	NO	2.39214	NO	1.35818	NO	383.145	1.38951	NO	1.58822	NO	1.14301	NO	1662.88	0.577149	NO	0.372925	DIFF	0.646149	NO
[truncated: 1,615 more rows]
[truncated: 13 more columns]
