# Supplementary material for: Transcriptional profiling in response to terminal drought stress reveals differential responses along the wheat genome
Source: BMC Genomics. 2009 Jun 24;10:279. doi: 10.1186/1471-2164-10-279 (PMC2713995; doi:10.1186/1471-2164-10-279)
Supplement: Additional file 2 — ABA pathway-related probe sets on Affymetrix Wheat Genome Array®. The probe sets related to the ABA and β-carotene pathways are reported in additional file 2. Grey rows highlight differentially expressed probe sets. CS = Chinese Spring, CS-5AL = Chinese Spring 5A deletion line, CTRL = control condition, MS = mild stress condition, SS = severe stress condition. [file 1471-2164-10-279-S2.xls]

## Sheet: Foglio1
Probe set ID	Arabidopsis Annotation	Enzyme ID	Related Pathway	Expression level
				CS			CS-5AL			CRESO
				CTRL	MS	SS	CTRL	MS	SS	CTRL	MS	SS
Ta.12691.1.A1_at	Lycopene β-cyclase	EC 1.14.-.-	β-Carotene	102.477	108.331	120.161	85.0673	91.5571	112.209	130.568	141.983	186.075
TaAffx.29133.1.S1_at	Lycopene β-cyclase	EC 1.14.-.-	β-Carotene	90.2582	133.188	140.189	100.673	157.111	145.458	103.582	124.877	183.868
TaAffx.95060.1.S1_at	Lycopene β-cyclase	EC 1.14.-.-	β-Carotene	36.4212	64.1332	71.9049	43.3812	68.1564	68.4087	67.4912	87.2075	149.138
Ta.1201.1.S1_at	Phytoene desaturase	EC 1.14.99.-	β-Carotene	113.083	123.84	132.234	119.492	112.778	105.688	200.26	176.951	174.392
Ta.21672.1.S1_at	Phytoene desaturase	EC 1.14.99.-	β-Carotene	5.77558	5.62498	6.22776	5.28401	4.60777	5.4356	8.71953	6.71055	7.14291
Ta.18880.1.S1_at	Phytoene synthase	EC 2.5.1.32	β-Carotene	55.1254	69.466	73.3725	45.6833	56.3812	73.2215	72.0965	74.3119	105.457
Ta.20776.1.S1_at	Phytoene synthase	EC 2.5.1.32	β-Carotene	89.096	198.582	240.077	86.7299	143.916	217.256	420.238	536.574	723.892
TaAffx.113441.1.S1_at	Phytoene synthase	EC 2.5.1.32	β-Carotene	12.5923	15.1505	15.7804	13.3804	17.0232	14.7993	12.2587	14.9032	13.5315
Ta.275.1.S1_at	Violaxanthin deepoxidase	EC 1.10.99.3	β-Carotene	155.85	143.954	178.657	71.7147	96.1664	129.494	144.705	159.459	212.378
Ta.15758.1.S1_at	ζ-carotene desaturase	EC 1.14.99.30	β-Carotene	6.71228	5.95703	6.76935	5.39526	7.74513	6.38679	5.90208	6.27784	6.67099
Ta.22990.1.S1_at	ζ-carotene desaturase	EC 1.14.99.30	β-Carotene	2033.32	2158.88	2787.02	1941.93	2363.33	2836.25	2010.84	2308.15	2777.26
Ta.12813.1.S1_x_at	9-cis-epoxycarotenoid dioxygenase	EC 1.13.11.51	ABA	300.511	1155.99	2489.32	441.599	1774.55	3077.69	901.92	1857.78	4373.7
Ta.12813.2.S1_x_at	9-cis-epoxycarotenoid dioxygenase	EC 1.13.11.51	ABA	152.089	440.05	863.343	194.757	622.918	1003.47	464.176	739.751	1620.96
Ta.26946.1.S1_at	9-cis-epoxycarotenoid dioxygenase	EC 1.13.11.51	ABA	6.61943	7.29237	7.89033	8.23683	6.99486	7.41812	8.95571	7.66267	8.60992
Ta.9731.1.S1_x_at	9-cis-epoxycarotenoid dioxygenase	EC 1.13.11.51	ABA	779.417	840.243	1081.85	972.039	875.903	1137.99	1339.58	1400.93	1649.4
Ta.9731.2.S1_a_at	9-cis-epoxycarotenoid dioxygenase	EC 1.13.11.51	ABA	1601.02	1612.64	1748.02	1592.49	1669.91	1826.66	2052.34	1822.98	1820.24
Ta.9731.2.S1_x_at	9-cis-epoxycarotenoid dioxygenase	EC 1.13.11.51	ABA	1131.08	929.399	1127.46	1129.61	811.728	1014.83	1767.51	1601.76	1673.88
Ta.9731.3.S1_at	9-cis-epoxycarotenoid dioxygenase	EC 1.13.11.51	ABA	6.36964	7.08229	6.40129	6.90652	6.96928	6.71373	9.45667	7.47324	7.67139
TaAffx.13292.1.S1_at	9-cis-epoxycarotenoid dioxygenase	EC 1.13.11.51	ABA	67.2127	153.799	441.036	81.3489	230.105	510.186	134.919	215.898	463.584
TaAffx.13292.1.S1_s_at	9-cis-epoxycarotenoid dioxygenase	EC 1.13.11.51	ABA	64.9031	185.665	590.034	84.1798	314.144	691.282	115.354	236.778	534.373
TaAffx.13292.4.A1_at	9-cis-epoxycarotenoid dioxygenase	EC 1.13.11.51	ABA	8.15025	8.88413	9.74344	8.93899	8.70216	9.42091	9.14392	10.9129	11.725
TaAffx.59686.1.S1_at	9-cis-epoxycarotenoid dioxygenase	EC 1.13.11.51	ABA	26.2603	36.8007	44.8433	37.8629	33.1885	50.752	20.7411	25.2025	26.6814
TaAffx.76007.1.S1_at	9-cis-epoxycarotenoid dioxygenase	EC 1.13.11.51	ABA	99.411	493.484	388.019	82.5293	156.876	168.933	109.011	258.481	188.779
TaAffx.97075.1.S1_at	Abscisic aldehyde oxidase	EC 1.2.3.14	ABA	11.5995	12.4737	11.8512	11.7845	14.9045	16.4677	11.2066	12.8295	10.813
TaAffx.107320.1.S1_at	Xanthoxin dehydrogenase	EC 1.1.1.288	ABA	5.41559	5.15333	4.57584	4.70797	5.11019	4.59448	5.38469	5.40197	4.86245
TaAffx.113098.1.S1_at	Xanthoxin dehydrogenase	EC 1.1.1.288	ABA	12.6406	10.9592	16.691	12.2819	16.3784	13.6321	13.2018	17.8324	17.5319
TaAffx.29044.1.S1_at	Xanthoxin dehydrogenase	EC 1.1.1.288	ABA	204.425	340.984	136.058	96.6672	129.3	141.354	133.478	358.127	213.649
Ta.26877.1.A1_at	Zeaxanthin epoxidase	EC 1.14.13.90	ABA	6.55097	5.58495	6.14763	5.97168	5.85746	6.11237	7.3889	6.32178	5.71422
Ta.404.1.S1_x_at	Zeaxanthin epoxidase	EC 1.14.13.90	ABA	419.238	609.573	803.57	429.695	653.784	876.196	463.968	582.263	710.564
Ta.27546.1.S1_at	β-carotene hydroxylase	EC 1.14.13.-	ABA	21.2865	72.0272	69.4712	8.07776	7.19813	6.25087	89.1008	66.6781	33.5904
Ta.4628.1.S1_at	β-carotene hydroxylase	EC 1.14.13.-	ABA	18.9082	50.5875	41.976	16.192	31.9082	25.8391	15.7991	27.0383	19.6777
Ta.8484.1.A1_at	β-carotene hydroxylase	EC 1.14.13.-	ABA	91.0787	129.155	178.052	140.289	218.193	275.686	109.909	129.986	223.51
