# Supplementary material for: Transcriptional profiling in response to terminal drought stress reveals differential responses along the wheat genome
Source: BMC Genomics. 2009 Jun 24;10:279. doi: 10.1186/1471-2164-10-279 (PMC2713995; doi:10.1186/1471-2164-10-279)
Supplement: Additional file 3 — Proline pathway-related probe sets on Affymetrix Wheat Genome Array®. The probe sets related to proline pathway are reported in additional file 3. Grey rows highlight differentially expressed probe sets. CS = Chinese Spring, CS-5AL = Chinese Spring 5A deletion line, CTRL = control condition, MS = mild stress condition, SS = severe stress condition. [file 1471-2164-10-279-S3.xls]

## Sheet: Foglio1
Probe set ID	Annotation	Enzyme ID	Related Pathway	Expression level
				CS			CS-5AL			Creso
				CTRL	MS	SS	CTRL	MS	SS	CTRL	MS	SS
Ta.14654.1.S1_at	proline dehydrogenase	EC 1.5.99.8	Proline catabolism	4.87629	5.09221	4.67534	5.06827	5.68212	5.56661	5.44422	5.25819	5.34042
Ta.17780.1.S1_at	proline dehydrogenase	EC 1.5.99.8	Proline catabolism	5.11782	4.79128	4.90835	4.43198	5.12719	4.36508	5.28349	5.12623	4.76833
Ta.3696.3.S1_a_at	proline dehydrogenase	EC 1.5.99.8	Proline catabolism	117.678	125.169	91.3376	139.831	100.546	104.771	68.5727	106.927	48.987
TaAffx.57821.1.S1_s_at	proline dehydrogenase	EC 1.5.99.8	Proline catabolism	5.09831	4.24415	4.67314	4.31404	4.62277	4.39217	5.01911	5.61451	5.02061
TaAffx.430.1.A1_at	pyrroline-2-carboxylate reductase	EC 1.5.1.1	Proline catabolism	13.9171	12.4431	11.82	13.653	12.94	12.8943	15.4997	14.7397	17.5617
Ta.591.1.S1_at	pyrroline-2-carboxylate reductase	EC 1.5.1.1	Proline catabolism	119.566	177.772	194.308	110.024	127.683	162.024	469.688	718.623	767.172
TaAffx.5122.1.S1_at	pyrroline-2-carboxylate reductase	EC 1.5.1.1	Proline catabolism	4.9036	5.06723	5.6869	4.52217	4.46417	4.68639	5.2942	5.45102	5.52124
Ta.3696.3.S1_a_at	proline oxidase	EC 1.5.99.8	Proline catabolism	117.678	125.169	91.3376	139.831	100.546	104.771	68.5727	106.927	48.987
Ta.27365.1.S1_at	prolyl-tRNA synthetase	EC 6.1.1.15	Proline catabolism	154.377	125.696	113.104	121.16	155.395	136.287	145.596	103.951	108.15
Ta.3202.1.S1_at	prolyl-tRNA synthetase	EC 6.1.1.15	Proline catabolism	186.366	171.641	166.994	185.818	138.32	153.433	251.616	234.848	234.433
TaAffx.105465.1.S1_at	prolyl-tRNA synthetase	EC 6.1.1.15	Proline catabolism	33.378	36.0291	37.8253	36.0918	37.1413	40.2156	71.9863	63.347	81.6148
TaAffx.105465.2.S1_at	prolyl-tRNA synthetase	EC 6.1.1.15	Proline catabolism	4.51565	4.71678	4.58073	4.83354	4.65561	4.1588	5.0063	4.57339	5.26884
Ta.21613.1.S1_at	ornithine aminotransferase	EC 2.6.1.13	Proline synthesis	487.785	638.74	742.745	598.69	845.089	957.106	986.842	740.686	1243.52
Ta.28040.1.A1_at	ornithine aminotransferase	EC 2.6.1.13	Proline synthesis	17.5968	22.8402	28.604	22.0773	27.8267	35.6849	13.8892	17.4106	20.1186
Ta.5321.1.S1_at	ornithine aminotransferase	EC 2.6.1.13	Proline synthesis	1611.27	1818.3	1970.59	2567.5	2841.43	2154.42	1811.72	1171.64	1089.51
Ta.12337.1.S1_at	ornithine aminotransferase	EC 2.6.1.13	Proline synthesis	163.313	202.478	302.31	160.377	192.958	234.13	262.033	255.947	401.677
Ta.12835.1.S1_at	ornithine aminotransferase	EC 2.6.1.13	Proline synthesis	5.62464	5.90172	6.23157	5.68353	6.68688	6.38023	6.40348	6.54886	6.70936
Ta.7091.1.S1_at	delta-pyrroline-5-carboxylate synthase)	P5CS	Proline synthesis	408.951	1680.98	2600.56	476.101	1596.14	2930.15	1387.46	4417.21	6079.69
TaAffx.3441.1.S1_at	ornithine cyclodeaminase	EC 4.3.1.12	Proline synthesis	286.293	359.754	644.521	281.707	468.296	824.452	40.1573	41.5303	86.6847
