# Supplementary material for: Transcriptional profiling in response to terminal drought stress reveals differential responses along the wheat genome
Source: BMC Genomics. 2009 Jun 24;10:279. doi: 10.1186/1471-2164-10-279 (PMC2713995; doi:10.1186/1471-2164-10-279)
Supplement: Additional file 4 — D genome expression based mapping. 70 genes putatively mapping on the D genome were mapped by PCR. Of these, 38 gave a specific mapping result and for 32 genes, haplotype a) was found to map on genome D. 6 deviations were found, with different haplotypes mapping on the D genome, and haplotype a) on all genomes. [file 1471-2164-10-279-S4.xls]

## Sheet: Foglio1
Probeset ID	N° of Haplotypes	Haplotypes mapping on the D genome	Annotation	Notes
Ta.6210.1.S1_at	1	-	-	No discrimination between genotypes
Ta.3629.1.S1_a_at	1	a	-
Ta.6388.2.A1_a_at	1	-	-	No discrimination between genotypes
Ta.28744.1.S1_at	1	-	-	No discrimination between genotypes
TaAffx.65032.1.A1_at	1	a	-
Ta.6425.1.A1_at	1	a	hypothetical protein [Oryza sativa (japonica cultivar-group)] dbj|BAD46241.1| hypothetical protein [
Ta.7102.1.S1_at	1	-	-	No discrimination between genotypes
Ta.7497.1.S1_at	1	a	-
Ta.521.1.S1_s_at	2	a	-
Ta.2802.1.S1_at	2	a	hypothetical protein Krad07004524 [Kineococcus radiotolerans SRS30216]
Ta.24125.1.S1_at	2	a	pherophorin-dz1 protein [Volvox carteri f. nagariensis]
Ta.6952.1.S1_a_at	2	-	hydroxyproline-rich glycoprotein DZ-HRGP [Volvox carteri f. nagariensis]	No discrimination between genotypes
Ta.7043.1.A1_at	2	-	OJ1656_A11.3 [Oryza sativa (japonica cultivar-group)] dbj|BAB85314.1| OJ1656_A11.3 [Oryza sativa (ja	No discrimination between genotypes
Ta.8883.1.S1_at	2	a	B1108H10.8 [Oryza sativa (japonica cultivar-group)] dbj|BAB92723.1| putative stress-responsive prote
Ta.14115.3.S1_a_at	2	-	putative urease accessory protein G [Oryza sativa (japonica cultivar-group)]	No discrimination between genotypes
Ta.14565.1.S1_at	2	-	-	No discrimination between genotypes
TaAffx.8112.2.S1_s_at	2	a	Unknown protein [Oryza sativa (japonica cultivar-group)]
TaAffx.37484.1.S1_at	2	a	-
Ta.3764.2.S1_a_at	2	a	-
Ta.5243.2.S1_a_at	2	b	-	Haplotype 1 maps on all genotypes
Ta.6177.1.S1_at	2	a	expressed protein [Arabidopsis thaliana]
Ta.6746.1.S1_at	2	-	putative auxin response factor 7a [Oryza sativa (japonica cultivar-group)] dbj|BAD10267.1| putative	No discrimination between genotypes
Ta.6884.1.A1_at	2	a	-
Ta.6932.1.S1_at	2	-	serine carboxylase II-2 [Hordeum vulgare subsp. vulgare] gb|AAB31590.1| CP-MII.2=serine carboxypepti	No discrimination between genotypes
Ta.7360.1.S1_at	2	-	helicase-like protein [Oryza sativa (japonica cultivar-group)]	No discrimination between genotypes
Ta.9280.1.S1_at	2	-	putative PH domain containing protein [Oryza sativa (japonica cultivar-group)] gb|AAR87174.1| putati	No discrimination between genotypes
Ta.9429.1.S1_at	2	a,b	unnamed protein product [Arabidopsis thaliana]
Ta.28263.1.S1_at	2	a	-
Ta.896.2.S1_s_at	3	a	-
Ta.1973.1.S1_at	3	a,b	-
Ta.5598.1.S1_at	3	a	-
Ta.9195.1.A1_at	3	a	type 1 membrane protein -like [Oryza sativa (japonica cultivar-group)] dbj|BAD10349.1| type 1 membra
Ta.9473.1.A1_at	3	a	putative cinnamyl alcohol dehydrogenase [Oryza sativa (japonica cultivar-group)] gb|AAP52597.1| puta
Ta.14432.1.S1_at	3	a	VIP3 protein [Avena fatua] sp|Q9M4C4|PFD4_AVEFA Probable prefoldin subunit 4 (VIP3 protein)
Ta.14590.1.S1_at	3	-	putative annexin [Oryza sativa (japonica cultivar-group)]	No discrimination between genotypes
Ta.24758.1.S1_x_at	3	a,c	-
Ta.986.3.S1_at	3	a	-
Ta.1147.1.A1_x_at	3	-	OSJNBa0091D06.25 [Oryza sativa (japonica cultivar-group)] ref|XP_473347.1| OSJNBa0091D06.25 [Oryza s	No discrimination between genotypes
Ta.5682.1.S1_at	3	a	-
Ta.6219.1.S1_at	3	-	Wasp-binding protein [Mus musculus] gb|AAH57854.1| Wasp-binding protein [Mus musculus]	No discrimination between genotypes
Ta.6283.1.S1_at	3	a,c	PREDICTED: similar to SCG10-related protein HiAT3 [Canis familiaris]
Ta.7241.1.S1_at	3	-	CAA30376.1 protein [Oryza sativa]	No discrimination between genotypes
Ta.7314.1.S1_at	3	-	transcription factor Myb2 [Triticum aestivum]	No discrimination between genotypes
Ta.9274.1.S1_at	3	-	OSJNBa0055H05.1 [Oryza sativa (japonica cultivar-group)] emb|CAE02714.2| OSJNBa0055H05.1 [Oryza sati	No discrimination between genotypes
Ta.9400.1.S1_at	3	-	metallothionein-like protein type 3 [Hordeum vulgare subsp. vulgare]	No discrimination between genotypes
Ta.10470.1.S1_at	3	-	unknown protein [Oryza sativa (japonica cultivar-group)] dbj|BAA92731.1| unknown protein [Oryza sati	No discrimination between genotypes
Ta.28262.1.S1_at	3	-	OSJNBb0118P14.9 [Oryza sativa (japonica cultivar-group)] emb|CAE02024.2| OSJNBb0118P14.9 [Oryza sati	No discrimination between genotypes
Ta.29360.1.A1_a_at	3	a,b	putative symplekin [Oryza sativa (japonica cultivar-group)]
Ta.3405.2.S1_at	3	a,b	unknown protein [Oryza sativa (japonica cultivar-group)]
Ta.4137.1.S1_at	3	-	putative oxidase-like [Oryza sativa (japonica cultivar-group)] dbj|BAD10557.1| putative oxidase-like	No discrimination between genotypes
Ta.4347.1.S1_at	3	b	OSJNBa0084K11.10 [Oryza sativa (japonica cultivar-group)] ref|XP_473488.1| OSJNBa0084K11.10 [Oryza s	Haplotype 1 maps on all genotypes
Ta.4358.3.S1_at	3	-	unknown protein [Oryza sativa (japonica cultivar-group)]	No discrimination between genotypes
Ta.5411.1.S1_at	3	-	putative Mannose-P-dolichol utilization defect 1 protein homolog [Oryza sativa (japonica cultivar-gr	No discrimination between genotypes
Ta.7829.1.S1_at	3	a	putative senescence-associated protein [Oryza sativa] dbj|BAD61717.1| putative ERD7 protein [Oryza s
Ta.11993.1.S1_at	3	a,b	-
Ta.14543.2.A1_at	3	a	putative ribophorin I [Arabidopsis thaliana] ref|NP_178281.1| ribophorin I family protein [Arabidops
Ta.18361.1.S1_at	3	-	putative cysteine synthase [Oryza sativa (japonica cultivar-group)]	No discrimination between genotypes
Ta.30497.1.A1_at	3	-	unknown protein [Oryza sativa (japonica cultivar-group)] dbj|BAD23141.1| unknown protein [Oryza sati	No discrimination between genotypes
TaAffx.15468.1.S1_at	3	-	putative cysteinyl-tRNA synthetase [Oryza sativa (japonica cultivar-group)] gb|AAP54161.1| putative	No discrimination between genotypes
Ta.385.1.A1_s_at	4	a	putative protein-arginine N-methyltransferase [Oryza sativa (japonica cultivar-group)] dbj|BAD23315.
Ta.456.1.S1_at	4	a	cold-responsive protein [Triticum aestivum]
Ta.14632.1.S1_at	4	-	glutathione transferase F3 [Triticum aestivum]	No discrimination between genotypes
Ta.21941.2.S1_at	4	-	putative 40S ribosomal protein S26 [Oryza sativa (japonica cultivar-group)] gb|AAT01360.1| putative	No discrimination between genotypes
Ta.681.1.S1_at	5	b	ferritin [Triticum monococcum]	Haplotype 1 maps on all genotypes
Ta.28204.2.S1_at	5	e	60S ribosomal protein L144 [Brassica rapa subsp. pekinensis]	Haplotype 1 maps on all genotypes
Ta.28298.1.S1_x_at	5	-	-	No discrimination between genotypes
Ta.2870.1.S1_at	6	-	glutamine synthetase isoform GSr1 [Triticum aestivum]	No discrimination between genotypes
Ta.2895.1.S1_at	6	c	aquaporin PIP1 [Triticum aestivum]	Haplotype 1 maps on all genotypes
Ta.13751.1.S1_at	6	-	lipid transfer protein [Hordeum vulgare subsp. vulgare] sp|Q42842|NL43_HORVU NONSPECIFIC LIPID-TRANS	No discrimination between genotypes
Ta.303.1.S1_x_at	6	b	glutathione transferase [Triticum aestivum] sp|P30110|GSTF1_WHEAT Glutathione S-transferase 1 (GST c	Haplotype 1 maps on all genotypes
