# Supplementary material for: Transcriptional profiling in response to terminal drought stress reveals differential responses along the wheat genome
Source: BMC Genomics. 2009 Jun 24;10:279. doi: 10.1186/1471-2164-10-279 (PMC2713995; doi:10.1186/1471-2164-10-279)
Supplement: Additional file 5 — 5AL-10 expression based mapping. 25 genes putatively located on the CS_5AL-10 deleted region were mapped by PCR. 13 gave a specific mapping result and for 12 of them, haplotype a) was found to map on CS_5AL-10, according to expectations. [file 1471-2164-10-279-S5.xls]

## Sheet: Foglio1
ProbeSet ID	N° Haplotypes	Haplotypes mapping on 5AL-10	Annotation	Notes
Ta.25130.1.S1	1	a	-
Ta.10197.1.S1	1	a	-
Ta.3072.1.S1	2	b	putative dihydrolipoamide acetyltransferase [Oryza sativa (japonica cultivar-group)] dbj|BAD01179.1|	Haplotype a maps on all genotypes
Ta.7234.3.S1	2	-	unknown [Triticum monococcum] gb|AAS67301.1| unknown [Triticum monococcum] gb|AAS58483.1| unknown [T	No discrimination between genotypes
Ta.9404.1.A1	2	a	-
Ta.9424.1.A1	2	a	putative Hsp70 binding protein [Oryza sativa (japonica cultivar-group)] gb|AAO18457.1| putative Hsp7
Ta.12709.1.S1	2	a	-
Ta.25945.1.S1	2	-	P0518F01.23 [Oryza sativa (japonica cultivar-group)] dbj|BAB91721.1| hypothetical protein [Oryza sat	No discrimination between genotypes
Ta.28556.1.S1	2	a	VIP3 protein [Avena fatua] sp|Q9M4C4|PFD4_AVEFA Probable prefoldin subunit 4 (VIP3 protein)
TaAffx.111433.1.S1	2	a	HBF-G2 (HFK-2) protein - human sp|P55316|FOXGA_HUMAN Forkhead box protein G1A (Forkhead-related prot
Ta.392.1.S1	3	a	B1156H12.22 [Oryza sativa (japonica cultivar-group)]
Ta.8710.1.A1	3	-	-	No discrimination between genotypes
Ta.9462.2.S1	3	a	putative phospholipase [Oryza sativa] gb|AAL79754.1| putative phospholipase [Oryza sativa] gb|AAK824
Ta.12699.1.A1	3	-	putative iron-sulfur cluster-binding protein [Oryza sativa (japonica cultivar-group)] gb|AAS07229.1|	No discrimination between genotypes
Ta.25481.1.S1	3	-	expansin-like protein A [Oryza sativa]	No discrimination between genotypes
Ta.28068.1.S1	3	-	putative glyoxalase I [Triticum aestivum]	No discrimination between genotypes
Ta.29482.1.S1	3	-	expressed protein [Oryza sativa (japonica cultivar-group)]	No discrimination between genotypes
TaAffx.29630.1.S1	3	a	unknown protein [Oryza sativa (japonica cultivar-group)] dbj|BAD46492.1| unknown protein [Oryza sati	Haplotype b maps on D genome
TaAffx.104432.2.S1	3	a	-
TaAffx.128418.48.A1	3	a,b	putative glucan endo-1,3-beta-glucosidase precursor [Oryza sativa (japonica cultivar-group)] dbj|BAC
Ta.24920.1.S1_x	3	-	histone H1 WH1A.4 [Triticum aestivum]	No discrimination between genotypes
Ta.5965.1.S1	4	-	-	No discrimination between genotypes
Ta.28258.1.S1	4	-	putative ribosomal protein [Oryza sativa (japonica cultivar-group)] gb|AAP73858.1| putative ribosoma	No discrimination between genotypes
Ta.27790.1.S1_s	4	-	histone H1 WH1B.1 [Triticum aestivum]	No discrimination between genotypes
Ta.28793.1.S1_x	5	-	histone H1 WH1A.3 [Triticum aestivum]	No discrimination between genotypes
